# Supplementary material for: Vitamin C boosts DNA demethylation in TET2 germline mutation carriers
Source: Clin Epigenetics. 2023 Jan 14;15:7. doi: 10.1186/s13148-022-01404-6 (PMC9840351; doi:10.1186/s13148-022-01404-6)
Supplement: Supplementary file 2 — Additional file 2: Supplemental Table 2. List of transcription factor names and ENCODE file accession IDs. [file 13148_2022_1404_MOESM2_ESM.xlsx]

## Sheet: info
Supplemental Table 2. List of transcription factor names and ENCODE file accession IDs.
This table contains the list of transcription factors used in the analyses and corresponding ENCODE file Ids.
Binding sites are derived from Chip-seq data using GM12878 lymphoblastoid cell line.
ENCODE references:
ENCODE Project Consortium. An integrated encyclopedia of DNA elements in the human genome. Nature 2012;489(7414):57–74.
Davis CA, Hitz BC, Sloan CA, et al. The Encyclopedia of DNA elements (ENCODE): data portal update. Nucleic Acids Res 2018;46(D1):D794–801.
Files were downloaded from: https://www.encodeproject.org/search/?type=Experiment&replicates.library.biosample.donor.organism.scientific_name=Homo+sapiens&assay_title=TF+ChIP-seq&status=released&biosample_ontology.term_name=GM12878&limit=all&perturbed=false&target.label!=POLR2AphosphoS2&target.label!=POLR2AphosphoS5&assembly=GRCh38
For the datasets used, ENCODE reports the following laboratories;
Michael Snyder, Stanford
Richard Myers, HAIB
Bradley Bernsteind, Broad
Kevin Struhl, HMS
Peggy Farnham, USC
VishWanat Iyer, UTA
Sherman Weissman, Yale
John Stamatoyannopoulous, UW

## Sheet: transcription factor names
Transcription factor	ENCODE file ID
ARID3A	ENCFF531CLQ
ARNT	ENCFF596RIT
ASH2L	ENCFF096XRG
ASH2L	ENCFF552EPA
ATF2	ENCFF213LSA
ATF2	ENCFF973FKS
ATF3	ENCFF882AEU
ATF7	ENCFF277FJJ
BACH1	ENCFF631RZH
BATF	ENCFF728KFD
BCL11A	ENCFF824QXX
BCL3	ENCFF452NTN
BCLAF1	ENCFF055QPX
BCLAF1	ENCFF185BRL
BHLHE40	ENCFF445XYV
BHLHE40	ENCFF633YUQ
BMI1	ENCFF160PIE
BRCA1	ENCFF303GOQ
CBFB	ENCFF876CUT
CBX3	ENCFF670JSE
CBX5	ENCFF864AYJ
CEBPB	ENCFF864EON
CEBPB	ENCFF955YFB
CEBPZ	ENCFF639KLW
CHD1	ENCFF753HYW
CHD2	ENCFF351VXQ
CHD4	ENCFF403JIP
CREB1	ENCFF053UZX
CREM	ENCFF294IGP
CTCF	ENCFF796WRU
CTCF	ENCFF797SDL
CTCF	ENCFF827JRI
CTCF	ENCFF951PEM
CUX1	ENCFF451AII
DPF2	ENCFF003ZLG
E2F4	ENCFF744QAC
E2F8	ENCFF961ZFW
E4F1	ENCFF855PXT
EBF1	ENCFF895MHN
EBF1	ENCFF996MFL
EED	ENCFF519PDZ
EGR1	ENCFF612EIU
EGR1	ENCFF637UJN
ELF1	ENCFF146SYU
ELF1	ENCFF479HJF
ELK1	ENCFF164MPE
EP300	ENCFF707DWY
EP300	ENCFF718TWQ
EP300	ENCFF926AKK
ESRRA	ENCFF660PIB
ETS1	ENCFF568AZT
ETV6	ENCFF151UJT
ETV6	ENCFF342QUN
EZH2	ENCFF339YTO
FOS	ENCFF571DGT
FOXK2	ENCFF639XYN
FOXM1	ENCFF549GKZ
GABPA	ENCFF093KLR
GATAD2B	ENCFF963DVH
HCFC1	ENCFF479QQB
HDAC2	ENCFF581FMI
HDAC6	ENCFF588SBL
HDGF	ENCFF626TYH
HSF1	ENCFF663ODL
IKZF1	ENCFF432HLX
IKZF1	ENCFF448JWW
IKZF1	ENCFF819VMH
IKZF2	ENCFF511HZB
IKZF2	ENCFF723ZRN
IRF3	ENCFF785MSW
IRF3	ENCFF887WLX
IRF4	ENCFF113VGD
IRF5	ENCFF478SRO
JUNB	ENCFF912OPT
JUND	ENCFF023QWA
JUND	ENCFF134BQO
KAT2A	ENCFF333PDI
KDM1A	ENCFF996NUD
KLF5	ENCFF992IBT
LARP7	ENCFF927IGC
MAFK	ENCFF436SJS
MAX	ENCFF361EVH
MAZ	ENCFF467VSF
MEF2A	ENCFF826GQU
MEF2B	ENCFF884QQW
MEF2C	ENCFF238UKB
MLLT1	ENCFF652GOE
MTA2	ENCFF957SRJ
MTA3	ENCFF475GKK
MXI1	ENCFF376AEL
MYB	ENCFF705CGM
MYC	ENCFF214XPD
NBN	ENCFF511QTQ
NFATC1	ENCFF172KBM
NFATC3	ENCFF002XEC
NFIC	ENCFF980SDE
NFXL1	ENCFF057NHJ
NFYA	ENCFF937QTP
NFYB	ENCFF156MUM
NKRF	ENCFF862GDZ
NR2C1	ENCFF626EEU
NR2C2	ENCFF782KRV
NR2F1	ENCFF118UKC
NRF1	ENCFF864EBU
PAX5	ENCFF192WNJ
PAX5	ENCFF827VVQ
PAX8	ENCFF934NVD
PBX3	ENCFF402DQD
PKNOX1	ENCFF946JFA
PML	ENCFF242KVU
POLR2A	ENCFF535TAL
POLR2A	ENCFF712JXT
POLR2A	ENCFF886PSD
POU2F2	ENCFF934JFA
RAD21	ENCFF834GOT
RAD21	ENCFF940IMA
RAD51	ENCFF345VPL
RB1	ENCFF844GNV
RBBP5	ENCFF474JTH
RCOR1	ENCFF585BRC
RELB	ENCFF968MBN
REST	ENCFF262MRD
REST	ENCFF975LZF
RFX5	ENCFF601WHE
RUNX3	ENCFF346JDW
RXRA	ENCFF063KLF
SIN3A	ENCFF013QNV
SIX5	ENCFF878FBM
SKIL	ENCFF506SOD
SMAD1	ENCFF033MGN
SMAD5	ENCFF485GWN
SMARCA5	ENCFF550FDV
SMC3	ENCFF837YJA
SP1	ENCFF038AVV
SPI1	ENCFF492ZRZ
SREBF1	ENCFF397YRO
SREBF2	ENCFF896MPE
SRF	ENCFF089YRX
SRF	ENCFF114CWH
SRF	ENCFF432PLY
STAT1	ENCFF896SEI
STAT1	ENCFF973ACG
STAT3	ENCFF029PAA
STAT5A	ENCFF006GSY
SUPT20H	ENCFF684BIN
SUZ12	ENCFF894BBO
TAF1	ENCFF502IPK
TARDBP	ENCFF600LZY
TARDBP	ENCFF847AAV
TBL1XR1	ENCFF276QRH
TBP	ENCFF099PYR
TBX21	ENCFF170IZO
TCF12	ENCFF068YYR
TCF12	ENCFF154RAJ
TCF3	ENCFF700TAS
TCF7	ENCFF900GTF
TRIM22	ENCFF519BGX
TRIM22	ENCFF796RRA
UBTF	ENCFF014PHS
USF1	ENCFF879TPT
USF2	ENCFF196JQW
WRNIP1	ENCFF855UKX
YBX1	ENCFF488IGF
YY1	ENCFF258UEW
YY1	ENCFF446ZSX
ZBED1	ENCFF753UAX
ZBTB33	ENCFF845VSZ
ZBTB33	ENCFF917XFN
ZBTB40	ENCFF171FMR
ZEB1	ENCFF703XCL
ZFP36	ENCFF627JQX
ZNF143	ENCFF012FCL
ZNF143	ENCFF201RBX
ZNF207	ENCFF854NOE
ZNF217	ENCFF131ALE
ZNF24	ENCFF664TYB
ZNF384	ENCFF955FRU
ZNF592	ENCFF510ZBJ
ZNF622	ENCFF359PUY
ZNF687	ENCFF734BGL
ZSCAN29	ENCFF828NYA
ZZZ3	ENCFF535WUH
