# Supplementary material for: Vitamin C boosts DNA demethylation in TET2 germline mutation carriers
Source: Clin Epigenetics. 2023 Jan 14;15:7. doi: 10.1186/s13148-022-01404-6 (PMC9840351; doi:10.1186/s13148-022-01404-6)
Supplement: Supplementary file 3 — Additional file 3: Supplemental Table 3. Results from linear models explaining average methylation and hydroxymethylation at different genome annotations from the Roadmap Epigenomics project. [file 13148_2022_1404_MOESM3_ESM.xlsx]

## Sheet: Info
Supplemental Table 3. Results from linear models explaining average methylation and hydroxymethylation at different genome annotations from the Roadmap Epigenomics project.
A linear model explaining the average methylation (or hydroxymethylation) on Roadmap annotations prior to the vitamin C trial were performed for each cell type and annotation separately. The average methylation (or hydroxymethylation) values on annotations per sample served as response variables while TET2 mutation status, lymphoma status, and genome wide average methylation values served as expl…
The models were run using annotations 27 blood immune cell types (See Supplemental Table 1) provided by Roadmap Epigenomics project.
Roadmap Epigenomics Consortium, Kundaje A, Meuleman W, et al. Integrative analysis of 111 reference human epigenomes. Nature 2015;518(7539):317–30.

## Sheet: methylation data
Estimate	Std..Error	t.value	P-value	annotation	cell type	FDR adjusted P-value
0.0187614	0.00129845	14.4491	0.000133365	Enh	CD19_Primary_Cells_Peripheral_UW	0.0312431
0.0282164	0.00222533	12.6797	0.000222805	Enh	Peripheral_Blood_Mononuclear_Primary_Cells	0.0312431
0.0210491	0.00167624	12.5573	0.00023143	Enh	CD56_Primary_Cells	0.0312431
0.0225835	0.00196855	11.4722	0.000329522	Enh	CD4+_CD25int_CD127+_Tmem_Primary_Cells	0.0333641
0.0211068	0.00204018	10.3456	0.000492671	Enh	CD8_Naive_Primary_Cells	0.03961
0.0199062	0.0020164	9.87216	0.000590695	Enh	CD4+_CD25-_IL17+_PMA-Ionomcyin_stimulated_Th17_Primary_Cells	0.03961
0.0211792	0.00224793	9.42167	0.00070747	Enh	CD3_Primary_Cells_Cord_BI	0.03961
0.0209838	0.00237188	8.84693	0.000901292	Enh	CD8_Memory_Primary_Cells	0.03961
0.0198285	0.00233954	8.47539	0.00106229	Enh	CD4+_CD25-_Th_Primary_Cells	0.03961
0.0178178	0.00216259	8.23908	0.00118344	Enh	CD3_Primary_Cells_Peripheral_UW	0.03961
0.0209421	0.00254745	8.22081	0.00119349	Enh	CD15_Primary_Cells	0.03961
0.0214667	0.00266845	8.04462	0.00129618	Enh	CD4_Naive_Primary_Cells	0.03961
0.0188094	0.00238589	7.8836	0.00139974	Enh	CD4+_CD25-_CD45RA+_Naive_Primary_Cells	0.03961
0.0215988	0.00280374	7.70355	0.00152795	Enh	CD34_Cultured_Cells	0.03961
0.0198768	0.00258805	7.6802	0.00154562	EnhG	CD34_Primary_Cells_E035	0.03961
0.0203716	0.00266115	7.65518	0.00156484	Enh	CD4_Memory_Primary_Cells	0.03961
0.0269878	0.00361616	7.46311	0.00172265	Enh	CD34_Primary_Cells_E035	0.040023
0.0179844	0.00244823	7.34588	0.00182869	Enh	CD4+_CD25-_IL17-_PMA-Ionomycin_stimulated_MACS_purified_Th_Primary_Cells	0.040023
0.0258725	0.00354682	7.29457	0.00187762	TxFlnk	CD15_Primary_Cells	0.040023
0.019788	0.00284494	6.95549	0.00224514	Enh	CD4+_CD25+_CD127-_Treg_Primary_Cells	0.0454641
0.0187912	0.00286156	6.56676	0.0027824	TxFlnk	Monocytes-CD14+_RO01746	0.0503785
0.0133262	0.00203996	6.53257	0.00283688	Enh	Dnd41_TCell_Leukemia	0.0503785
0.0179352	0.00275178	6.51769	0.002861	TxFlnk	CD19_Primary_Cells_Cord_BI	0.0503785
0.0246047	0.00389848	6.31136	0.00322299	Enh	CD19_Primary_Cells_Cord_BI	0.0543879
-0.0101394	0.00164646	-6.15829	0.0035284	Het	CD4+_CD25-_Th_Primary_Cells	0.05716
-0.0116277	0.00190983	-6.08836	0.00367975	Het	CD4+_CD25+_CD127-_Treg_Primary_Cells	0.0573192
-0.0105297	0.0017723	-5.94128	0.00402493	Het	CD4+_CD25-_IL17-_PMA-Ionomycin_stimulated_MACS_purified_Th_Primary_Cells	0.060374
0.0198563	0.00338388	5.86791	0.00421197	Enh	Mobilized_CD34_Primary_Cells_Female	0.0609231
-0.00981383	0.00170921	-5.74174	0.00455919	Het	Peripheral_Blood_Mononuclear_Primary_Cells	0.061158
0.0166329	0.0029074	5.7209	0.00461989	EnhG	CD15_Primary_Cells	0.061158
0.0215578	0.00378196	5.70017	0.00468123	TxFlnk	CD34_Cultured_Cells	0.061158
0.0233907	0.00416818	5.61174	0.00495442	TssAFlnk	CD3_Primary_Cells_Cord_BI	0.0626125
0.0173836	0.00320489	5.42409	0.0056018	TssAFlnk	CD19_Primary_Cells_Peripheral_UW	0.0626125
0.0168787	0.00311825	5.41288	0.00564365	EnhG	CD19_Primary_Cells_Cord_BI	0.0626125
-0.00898249	0.00166786	-5.38563	0.00574701	Het	CD3_Primary_Cells_Peripheral_UW	0.0626125
0.0113338	0.00210936	5.3731	0.00579528	TxFlnk	K562_Leukemia	0.0626125
0.0185387	0.0034543	5.36683	0.00581964	TxFlnk	Mobilized_CD34_Primary_Cells_Male	0.0626125
0.0189038	0.00353159	5.35276	0.00587475	EnhG	Peripheral_Blood_Mononuclear_Primary_Cells	0.0626125
0.0237138	0.00448019	5.29302	0.00611596	Enh	CD4+_CD25-_CD45RO+_Memory_Primary_Cells	0.0629249
0.0225708	0.0042834	5.26937	0.0062148	EnhBiv	K562_Leukemia	0.0629249
0.0151603	0.00292398	5.18482	0.00658445	TxFlnk	GM12878_Lymphoblastoid	0.0650415
0.0173499	0.00337867	5.13513	0.00681425	EnhG	Mobilized_CD34_Primary_Cells_Female	0.065141
0.0201212	0.00393474	5.11373	0.0069162	EnhG	CD34_Cultured_Cells	0.065141
0.0195559	0.00388451	5.03432	0.00731123	Enh	CD14_Primary_Cells	0.0672965
0.0134476	0.00280506	4.79406	0.00868575	Enh	GM12878_Lymphoblastoid	0.0769821
0.0253763	0.00530334	4.78497	0.00874365	TssAFlnk	CD8_Memory_Primary_Cells	0.0769821
0.00916319	0.00198836	4.60841	0.00996755	TssA	CD4+_CD25+_CD127-_Treg_Primary_Cells	0.0847447
0.0163583	0.00355748	4.59829	0.0100438	EnhG	CD14_Primary_Cells	0.0847447
0.0261364	0.00576034	4.5373	0.0105187	TssAFlnk	GM12878_Lymphoblastoid	0.0869405
-0.0140437	0.00314207	-4.46957	0.0110783	Het	CD3_Primary_Cells_Cord_BI	0.08919
0.0252646	0.00567517	4.45177	0.0112313	TssAFlnk	CD4_Naive_Primary_Cells	0.08919
-0.00729455	0.00169125	-4.31313	0.0125151	Het	CD19_Primary_Cells_Cord_BI	0.0936245
0.0161777	0.00378234	4.27717	0.0128766	EnhG	Mobilized_CD34_Primary_Cells_Male	0.0936245
0.00684721	0.00160925	4.25491	0.0131067	TssA	CD19_Primary_Cells_Cord_BI	0.0936245
0.0242907	0.00571631	4.24937	0.0131646	TssAFlnk	CD4+_CD25-_CD45RA+_Naive_Primary_Cells	0.0936245
0.0248225	0.00584237	4.24871	0.0131716	TssAFlnk	CD4_Memory_Primary_Cells	0.0936245
-0.0106946	0.00253426	-4.21999	0.0134777	Het	CD19_Primary_Cells_Peripheral_UW	0.0936245
0.0143129	0.00341212	4.19471	0.0137542	EnhG	CD56_Primary_Cells	0.0936245
0.0167835	0.00402006	4.17493	0.0139754	Enh	Mobilized_CD34_Primary_Cells_Male	0.0936245
0.0141987	0.00340813	4.16613	0.0140752	EnhG	CD19_Primary_Cells_Peripheral_UW	0.0936245
0.00934465	0.00224935	4.15438	0.0142097	TssBiv	CD19_Primary_Cells_Peripheral_UW	0.0936245
0.0117197	0.00282826	4.14376	0.0143326	BivFlnk	CD8_Naive_Primary_Cells	0.0936245
0.0194322	0.0047762	4.06854	0.0152412	TxFlnk	CD14_Primary_Cells	0.0961409
0.0133716	0.00330025	4.05171	0.015454	BivFlnk	CD4_Memory_Primary_Cells	0.0961409
0.0160989	0.00397555	4.04946	0.0154826	EnhG	CD4+_CD25int_CD127+_Tmem_Primary_Cells	0.0961409
0.0134368	0.00332998	4.03509	0.0156674	EnhG	CD4+_CD25-_IL17+_PMA-Ionomcyin_stimulated_Th17_Primary_Cells	0.0961409
0.014043	0.00354421	3.96224	0.0166464	BivFlnk	CD4+_CD25-_IL17+_PMA-Ionomcyin_stimulated_Th17_Primary_Cells	0.100624
0.0210113	0.00535021	3.9272	0.0171434	TxFlnk	CD19_Primary_Cells_Peripheral_UW	0.100974
-0.00714528	0.00182135	-3.92308	0.017203	Het	CD34_Cultured_Cells	0.100974
0.0116912	0.00304665	3.83738	0.0185009	BivFlnk	CD4+_CD25-_CD45RO+_Memory_Primary_Cells	0.106447
0.00694129	0.00181856	3.81692	0.018828	TssA	CD19_Primary_Cells_Peripheral_UW	0.106447
0.0146971	0.0038565	3.811	0.0189238	EnhG	Monocytes-CD14+_RO01746	0.106447
0.00708497	0.00188394	3.76072	0.0197626	TssA	Dnd41_TCell_Leukemia	0.109272
0.0108683	0.00289904	3.74892	0.0199658	TssBiv	CD8_Memory_Primary_Cells	0.109272
0.0147863	0.00396703	3.72729	0.0203448	EnhG	CD4+_CD25+_CD127-_Treg_Primary_Cells	0.109862
0.0120589	0.00328599	3.66979	0.0213952	EnhG	Dnd41_TCell_Leukemia	0.112267
0.00882526	0.0024095	3.6627	0.0215291	TssA	CD4_Memory_Primary_Cells	0.112267
0.00867897	0.00238001	3.64661	0.0218367	TssA	CD4+_CD25-_CD45RO+_Memory_Primary_Cells	0.112267
0.0123515	0.00339013	3.64338	0.0218991	EnhG	CD4+_CD25-_Th_Primary_Cells	0.112267
-0.0135144	0.00373077	-3.62242	0.0223093	Het	CD56_Primary_Cells	0.112941
-0.00919495	0.00254912	-3.60711	0.0226146	Het	CD4+_CD25-_IL17+_PMA-Ionomcyin_stimulated_Th17_Primary_Cells	0.113034
0.0206704	0.00575182	3.59371	0.022886	TssAFlnk	CD4+_CD25-_Th_Primary_Cells	0.113034
0.0204359	0.00577055	3.54141	0.023983	TxFlnk	CD4+_CD25-_IL17-_PMA-Ionomycin_stimulated_MACS_purified_Th_Primary_Cells	0.115986
0.0119602	0.0034096	3.5078	0.024721	BivFlnk	CD4+_CD25int_CD127+_Tmem_Primary_Cells	0.115986
0.0126349	0.00362518	3.48532	0.0252297	EnhG	GM12878_Lymphoblastoid	0.115986
0.00739309	0.0021288	3.4729	0.0255163	TssA	CD14_Primary_Cells	0.115986
0.0158289	0.00457295	3.46141	0.0257845	Enh	Monocytes-CD14+_RO01746	0.115986
0.00908459	0.0026286	3.45606	0.0259106	TssA	CD8_Naive_Primary_Cells	0.115986
0.0184277	0.00534308	3.44889	0.026081	ReprPC	CD34_Cultured_Cells	0.115986
0.00997727	0.00291161	3.42672	0.0266155	Enh	K562_Leukemia	0.115986
0.0251924	0.0073999	3.40442	0.0271665	TssAFlnk	CD4+_CD25+_CD127-_Treg_Primary_Cells	0.115986
0.0137794	0.00405034	3.40203	0.0272264	BivFlnk	CD8_Memory_Primary_Cells	0.115986
0.00875095	0.0025792	3.39289	0.0274567	TssBiv	CD4+_CD25-_CD45RO+_Memory_Primary_Cells	0.115986
0.0228394	0.0067349	3.39121	0.0274993	TssAFlnk	CD3_Primary_Cells_Peripheral_UW	0.115986
0.00768143	0.0022727	3.37988	0.0277886	TssA	CD15_Primary_Cells	0.115986
0.0103951	0.00309778	3.35566	0.0284191	TssA	CD8_Memory_Primary_Cells	0.115986
0.026308	0.00785181	3.35057	0.0285537	TssAFlnk	Monocytes-CD14+_RO01746	0.115986
0.00757868	0.00226338	3.34839	0.0286117	ReprPC	K562_Leukemia	0.115986
-0.0115187	0.00344978	-3.33898	0.0288631	Het	CD15_Primary_Cells	0.115986
0.0100383	0.00301009	3.33488	0.0289737	TssA	CD4_Naive_Primary_Cells	0.115986
0.0279612	0.0083856	3.33443	0.0289858	TssAFlnk	CD4+_CD25-_IL17-_PMA-Ionomycin_stimulated_MACS_purified_Th_Primary_Cells	0.115986
0.0276122	0.00836253	3.3019	0.0298803	TssAFlnk	CD4+_CD25-_IL17+_PMA-Ionomcyin_stimulated_Th17_Primary_Cells	0.115986
0.0225866	0.00687236	3.28659	0.0303126	TxFlnk	CD4+_CD25-_Th_Primary_Cells	0.115986
0.013706	0.00417097	3.28604	0.030328	EnhG	CD3_Primary_Cells_Cord_BI	0.115986
-0.00739321	0.00225565	-3.27765	0.0305683	Het	CD4+_CD25-_CD45RA+_Naive_Primary_Cells	0.115986
0.010962	0.00335285	3.26947	0.0308046	ReprPC	CD34_Primary_Cells_E035	0.115986
0.0122493	0.00374966	3.26678	0.0308827	EnhG	CD8_Memory_Primary_Cells	0.115986
0.01168	0.00360136	3.24321	0.0315779	EnhG	CD3_Primary_Cells_Peripheral_UW	0.115986
-0.00919901	0.00285132	-3.22623	0.0320901	Het	CD34_Primary_Cells_E035	0.115986
0.0192859	0.00598173	3.22413	0.0321542	TxFlnk	CD4+_CD25int_CD127+_Tmem_Primary_Cells	0.115986
0.0244083	0.00758516	3.21791	0.0323447	TssAFlnk	CD8_Naive_Primary_Cells	0.115986
0.0127836	0.00399615	3.19898	0.0329327	BivFlnk	CD19_Primary_Cells_Peripheral_UW	0.115986
0.0248002	0.0077609	3.19553	0.0330415	ReprPC	CD4+_CD25int_CD127+_Tmem_Primary_Cells	0.115986
0.0117742	0.00368502	3.19515	0.0330533	BivFlnk	Peripheral_Blood_Mononuclear_Primary_Cells	0.115986
0.0113763	0.00357127	3.18551	0.033359	TssA	CD4+_CD25-_CD45RA+_Naive_Primary_Cells	0.115986
0.0189324	0.00595013	3.18185	0.033476	TssAFlnk	CD56_Primary_Cells	0.115986
0.0206491	0.00649164	3.18087	0.0335072	TssAFlnk	K562_Leukemia	0.115986
0.025882	0.00825745	3.13438	0.035037	TssAFlnk	CD4+_CD25int_CD127+_Tmem_Primary_Cells	0.119441
0.0126021	0.00404046	3.11897	0.0355621	TssBiv	CD4+_CD25int_CD127+_Tmem_Primary_Cells	0.119441
0.00758572	0.00243337	3.11737	0.035617	TssA	Mobilized_CD34_Primary_Cells_Female	0.119441
0.0291079	0.00934394	3.11517	0.035693	EnhBiv	Dnd41_TCell_Leukemia	0.119441
0.0213593	0.00687478	3.1069	0.0359797	ReprPC	CD4+_CD25-_CD45RA+_Naive_Primary_Cells	0.119441
0.0331886	0.0107371	3.09102	0.0365383	EnhBiv	Mobilized_CD34_Primary_Cells_Male	0.120309
0.0154307	0.00501307	3.07809	0.0370002	BivFlnk	CD3_Primary_Cells_Peripheral_UW	0.120847
-0.0135834	0.00443197	-3.06488	0.0374798	Het	Monocytes-CD14+_RO01746	0.120876
0.0233352	0.00765835	3.04703	0.0381389	ReprPC	CD4_Memory_Primary_Cells	0.120876
0.0145818	0.00480748	3.03315	0.0386611	BivFlnk	CD4+_CD25-_IL17-_PMA-Ionomycin_stimulated_MACS_purified_Th_Primary_Cells	0.120876
0.0227332	0.00755134	3.01048	0.0395315	TssAFlnk	CD4+_CD25-_CD45RO+_Memory_Primary_Cells	0.120876
0.0156556	0.0052015	3.00983	0.0395569	ReprPC	CD19_Primary_Cells_Cord_BI	0.120876
0.0132704	0.00443657	2.99114	0.0402929	BivFlnk	CD34_Cultured_Cells	0.120876
0.0143042	0.00480636	2.9761	0.0408963	TssBiv	CD4+_CD25-_Th_Primary_Cells	0.120876
0.0305441	0.01028	2.97121	0.0410952	EnhBiv	Mobilized_CD34_Primary_Cells_Female	0.120876
0.0174502	0.00588012	2.96766	0.0412397	BivFlnk	CD3_Primary_Cells_Cord_BI	0.120876
0.0204077	0.00688095	2.96582	0.0413152	ReprPC	CD4+_CD25-_IL17+_PMA-Ionomcyin_stimulated_Th17_Primary_Cells	0.120876
0.00825571	0.00278469	2.96467	0.0413622	TssA	CD4+_CD25-_Th_Primary_Cells	0.120876
0.0114899	0.00390098	2.94539	0.0421624	TssA	CD3_Primary_Cells_Cord_BI	0.120876
0.0103171	0.00352305	2.92845	0.0428799	EnhG	K562_Leukemia	0.120876
0.027097	0.00929084	2.91653	0.0433939	TssAFlnk	CD15_Primary_Cells	0.120876
0.0143653	0.00493725	2.90958	0.0436965	BivFlnk	CD4_Naive_Primary_Cells	0.120876
-0.00807261	0.00277573	-2.90829	0.0437531	Het	CD4_Memory_Primary_Cells	0.120876
0.023266	0.00801931	2.90125	0.0440629	TxFlnk	CD3_Primary_Cells_Peripheral_UW	0.120876
0.0220374	0.00760548	2.89757	0.0442258	TssAFlnk	CD14_Primary_Cells	0.120876
-0.00985182	0.00341496	-2.8849	0.0447918	Het	Mobilized_CD34_Primary_Cells_Female	0.120876
0.0135552	0.00470809	2.87912	0.0450529	BivFlnk	CD4+_CD25-_Th_Primary_Cells	0.120876
0.0124078	0.00430988	2.87891	0.0450624	EnhG	CD4+_CD25-_CD45RO+_Memory_Primary_Cells	0.120876
0.0102638	0.00357452	2.87138	0.0454056	TssA	Monocytes-CD14+_RO01746	0.120876
0.00736901	0.0025707	2.86654	0.0456274	ReprPC	Dnd41_TCell_Leukemia	0.120876
0.010693	0.00373403	2.86365	0.0457606	TssBiv	CD4_Naive_Primary_Cells	0.120876
0.0274023	0.00958423	2.8591	0.045971	TxFlnk	Peripheral_Blood_Mononuclear_Primary_Cells	0.120876
0.0271107	0.00948918	2.85701	0.0460684	EnhBiv	CD34_Primary_Cells_E035	0.120876
0.0199751	0.00700555	2.85132	0.0463337	EnhBiv	CD4_Memory_Primary_Cells	0.120876
0.0139443	0.00489057	2.85127	0.0463363	TxFlnk	Mobilized_CD34_Primary_Cells_Female	0.120876
0.0136401	0.00478989	2.8477	0.046504	BivFlnk	CD4+_CD25-_CD45RA+_Naive_Primary_Cells	0.120876
0.0162927	0.00572269	2.84704	0.0465351	BivFlnk	CD34_Primary_Cells_E035	0.120876
0.0111833	0.00392869	2.84658	0.0465566	EnhG	CD4+_CD25-_IL17-_PMA-Ionomycin_stimulated_MACS_purified_Th_Primary_Cells	0.120876
0.0187665	0.00659312	2.84638	0.0465658	ReprPC	CD4+_CD25-_Th_Primary_Cells	0.120876
0.0265821	0.00936674	2.83793	0.0469662	EnhBiv	CD34_Cultured_Cells	0.120876
0.0219987	0.0077626	2.83394	0.0471565	EnhBiv	CD4+_CD25int_CD127+_Tmem_Primary_Cells	0.120876
0.0178143	0.00632709	2.81556	0.0480445	BivFlnk	GM12878_Lymphoblastoid	0.121702
0.013759	0.00489017	2.81361	0.0481396	BivFlnk	CD4+_CD25+_CD127-_Treg_Primary_Cells	0.121702
0.0147682	0.00525799	2.80871	0.0483804	ReprPC	CD3_Primary_Cells_Cord_BI	0.121702
0.012473	0.00445258	2.80129	0.0487473	BivFlnk	CD56_Primary_Cells	0.121868
0.0153782	0.00551808	2.78687	0.0494701	TssAFlnk	Peripheral_Blood_Mononuclear_Primary_Cells	0.12257
0.00867065	0.00312184	2.77741	0.0499505	TssA	CD56_Primary_Cells	0.12257
-0.0115839	0.00419008	-2.76461	0.0506099	Het	Mobilized_CD34_Primary_Cells_Male	0.12257
0.0258593	0.00935857	2.76317	0.0506847	EnhBiv	Peripheral_Blood_Mononuclear_Primary_Cells	0.12257
0.025885	0.00937865	2.75999	0.0508501	EnhBiv	CD4+_CD25-_CD45RA+_Naive_Primary_Cells	0.12257
0.0160677	0.00582905	2.75648	0.0510337	ReprPC	Monocytes-CD14+_RO01746	0.12257
0.0117284	0.00425817	2.75433	0.0511466	EnhG	CD8_Naive_Primary_Cells	0.12257
0.00963045	0.00350413	2.74832	0.0514635	TssA	CD4+_CD25-_IL17-_PMA-Ionomycin_stimulated_MACS_purified_Th_Primary_Cells	0.122604
0.0240754	0.00882878	2.72692	0.0526099	ReprPC	Peripheral_Blood_Mononuclear_Primary_Cells	0.123891
0.011264	0.00413083	2.72682	0.0526154	TssBiv	CD4+_CD25-_IL17+_PMA-Ionomcyin_stimulated_Th17_Primary_Cells	0.123891
0.0114123	0.00421741	2.70601	0.0537588	EnhG	CD4+_CD25-_CD45RA+_Naive_Primary_Cells	0.125852
0.0126596	0.00473406	2.67415	0.0555654	TssA	CD4+_CD25int_CD127+_Tmem_Primary_Cells	0.127642
-0.00781764	0.00293119	-2.66705	0.0559775	Het	CD4+_CD25-_CD45RO+_Memory_Primary_Cells	0.127642
0.022943	0.00860773	2.6654	0.0560741	EnhBiv	CD8_Memory_Primary_Cells	0.127642
0.0259602	0.00974205	2.66476	0.0561113	EnhBiv	CD4+_CD25+_CD127-_Treg_Primary_Cells	0.127642
0.0226327	0.00851607	2.65764	0.056529	TssAFlnk	Dnd41_TCell_Leukemia	0.127642
0.0188231	0.00709047	2.65471	0.0567025	ReprPC	CD4+_CD25-_IL17-_PMA-Ionomycin_stimulated_MACS_purified_Th_Primary_Cells	0.127642
0.0217538	0.00821046	2.64952	0.0570102	EnhBiv	CD4_Naive_Primary_Cells	0.127642
0.0210777	0.00796491	2.64632	0.0572015	ReprPC	CD19_Primary_Cells_Peripheral_UW	0.127642
0.023982	0.00907148	2.64367	0.0573601	ReprPC	CD8_Memory_Primary_Cells	0.127642
0.0243327	0.00925028	2.63048	0.0581569	EnhBiv	CD4+_CD25-_IL17+_PMA-Ionomcyin_stimulated_Th17_Primary_Cells	0.128105
0.00966379	0.00367478	2.62976	0.0582006	TssA	CD3_Primary_Cells_Peripheral_UW	0.128105
0.0217893	0.00831416	2.62075	0.0587533	ReprPC	CD4+_CD25+_CD127-_Treg_Primary_Cells	0.128118
0.0124116	0.00473842	2.61936	0.0588392	TssBiv	Peripheral_Blood_Mononuclear_Primary_Cells	0.128118
0.0248175	0.00951148	2.60921	0.0594691	ReprPC	CD4_Naive_Primary_Cells	0.128797
0.0187595	0.0072206	2.59805	0.0601712	EnhBiv	CD4+_CD25-_CD45RO+_Memory_Primary_Cells	0.129624
0.0272364	0.0105203	2.58895	0.0607514	TssAFlnk	Mobilized_CD34_Primary_Cells_Male	0.12967
0.0226059	0.008768	2.57823	0.0614423	ReprPC	CD4+_CD25-_CD45RO+_Memory_Primary_Cells	0.12967
-0.00552676	0.00214723	-2.5739	0.0617241	Het	Dnd41_TCell_Leukemia	0.12967
0.0227326	0.0088367	2.57252	0.061814	EnhBiv	CD8_Naive_Primary_Cells	0.12967
0.0251641	0.00978551	2.57157	0.0618761	EnhBiv	CD4+_CD25-_IL17-_PMA-Ionomycin_stimulated_MACS_purified_Th_Primary_Cells	0.12967
0.0197063	0.00767394	2.56795	0.0621134	TssBiv	K562_Leukemia	0.12967
0.0146703	0.00575147	2.55071	0.0632578	BivFlnk	Dnd41_TCell_Leukemia	0.130991
0.0155499	0.00610201	2.54832	0.0634182	BivFlnk	Mobilized_CD34_Primary_Cells_Female	0.130991
0.0154331	0.00606669	2.5439	0.0637164	BivFlnk	CD14_Primary_Cells	0.130991
0.019369	0.00765192	2.53126	0.0645778	TxFlnk	Dnd41_TCell_Leukemia	0.131479
0.0253533	0.0100176	2.53089	0.0646035	EnhBiv	CD19_Primary_Cells_Peripheral_UW	0.131479
0.0117959	0.00468411	2.51827	0.0654771	TssBiv	CD4+_CD25-_CD45RA+_Naive_Primary_Cells	0.131666
0.0096168	0.0038288	2.5117	0.0659377	TssA	Mobilized_CD34_Primary_Cells_Male	0.131666
0.00885493	0.00352688	2.5107	0.0660081	TssA	CD34_Cultured_Cells	0.131666
0.0189218	0.00754164	2.50897	0.0661301	BivFlnk	Mobilized_CD34_Primary_Cells_Male	0.131666
0.0296556	0.0118438	2.50389	0.0664897	EnhBiv	CD3_Primary_Cells_Peripheral_UW	0.131666
0.0123358	0.00493814	2.49807	0.0669044	TssBiv	CD4+_CD25-_IL17-_PMA-Ionomycin_stimulated_MACS_purified_Th_Primary_Cells	0.131666
0.0249512	0.00999191	2.49714	0.066971	EnhBiv	CD19_Primary_Cells_Cord_BI	0.131666
0.0247592	0.00994958	2.48847	0.0675951	EnhBiv	CD4+_CD25-_Th_Primary_Cells	0.132151
-0.0118393	0.00476491	-2.48468	0.0678703	Het	CD14_Primary_Cells	0.132151
0.0345383	0.0139813	2.47031	0.0689235	EnhBiv	Monocytes-CD14+_RO01746	0.13356
0.0288877	0.0117349	2.4617	0.069564	EnhBiv	CD3_Primary_Cells_Cord_BI	0.133696
0.0198011	0.00809088	2.44734	0.0706476	BivFlnk	K562_Leukemia	0.133696
0.0202388	0.00827854	2.44473	0.0708467	ReprPC	CD56_Primary_Cells	0.133696
0.0258597	0.0105781	2.44466	0.0708519	EnhBiv	CD56_Primary_Cells	0.133696
0.0238312	0.00975315	2.44343	0.0709452	TxFlnk	CD8_Memory_Primary_Cells	0.133696
0.0184834	0.00758645	2.43637	0.071488	TssBiv	Mobilized_CD34_Primary_Cells_Female	0.133696
0.00680473	0.00279376	2.43569	0.0715405	TssBiv	CD4_Memory_Primary_Cells	0.133696
0.0230028	0.00944881	2.43447	0.0716348	TxFlnk	CD4_Naive_Primary_Cells	0.133696
0.0231752	0.00956321	2.42337	0.0724981	ReprPC	CD8_Naive_Primary_Cells	0.134687
0.0168567	0.00697083	2.41818	0.0729063	BivFlnk	CD19_Primary_Cells_Cord_BI	0.134827
0.0226967	0.00941336	2.41112	0.0734657	TssAFlnk	CD19_Primary_Cells_Cord_BI	0.135244
0.00545112	0.00226959	2.40182	0.0742101	ReprPCWk	CD8_Memory_Primary_Cells	0.135996
0.0110109	0.00460171	2.39278	0.0749409	EnhG	CD4_Naive_Primary_Cells	0.136716
0.0130234	0.00545527	2.38731	0.0753878	TssBiv	CD56_Primary_Cells	0.136915
0.0124762	0.00526754	2.36851	0.0769459	TssA	CD4+_CD25-_IL17+_PMA-Ionomcyin_stimulated_Th17_Primary_Cells	0.139121
0.0291984	0.0124255	2.34987	0.0785269	EnhBiv	CD14_Primary_Cells	0.141348
0.0260255	0.0111222	2.33996	0.0793822	EnhBiv	CD15_Primary_Cells	0.141437
0.0191459	0.00818371	2.33952	0.0794204	BivFlnk	Monocytes-CD14+_RO01746	0.141437
0.0182423	0.00780527	2.33718	0.0796238	TssBiv	CD3_Primary_Cells_Cord_BI	0.141437
0.0152467	0.00654949	2.32792	0.0804352	BivFlnk	CD15_Primary_Cells	0.142254
0.0227764	0.00982035	2.3193	0.0811987	TssAFlnk	Mobilized_CD34_Primary_Cells_Female	0.142576
0.0217846	0.0093983	2.31793	0.0813212	ReprPC	CD15_Primary_Cells	0.142576
0.0121907	0.0052904	2.30431	0.0825473	TxFlnk	CD4+_CD25-_CD45RA+_Naive_Primary_Cells	0.144102
0.0113721	0.00494426	2.30006	0.0829335	TssBiv	CD15_Primary_Cells	0.144155
0.0191975	0.0084121	2.28213	0.0845873	ReprPC	CD14_Primary_Cells	0.146401
0.0105483	0.00466089	2.26316	0.0863785	TssA	CD34_Primary_Cells_E035	0.148865
0.0110742	0.00494203	2.24082	0.0885413	EnhG	CD4_Memory_Primary_Cells	0.151946
0.0240493	0.0108286	2.22091	0.0905204	ReprPC	GM12878_Lymphoblastoid	0.154687
0.00793379	0.00358558	2.21269	0.091352	TssBiv	CD14_Primary_Cells	0.155452
0.0150919	0.00684419	2.20507	0.0921307	TssA	Peripheral_Blood_Mononuclear_Primary_Cells	0.156121
0.0269737	0.012346	2.18482	0.0942355	EnhBiv	GM12878_Lymphoblastoid	0.159022
0.0126698	0.00585406	2.16428	0.0964255	TssBiv	CD3_Primary_Cells_Peripheral_UW	0.161309
0.0138786	0.00641597	2.16313	0.0965497	TssBiv	CD4+_CD25+_CD127-_Treg_Primary_Cells	0.161309
0.0247014	0.0114308	2.16096	0.0967853	TssAFlnk	CD34_Cultured_Cells	0.161309
0.0198131	0.00918901	2.15617	0.097306	TssAFlnk	CD34_Primary_Cells_E035	0.161512
0.0149056	0.006983	2.13456	0.0996951	TssBiv	Monocytes-CD14+_RO01746	0.164802
0.00971538	0.00457027	2.12578	0.100685	TssBiv	CD8_Naive_Primary_Cells	0.165762
0.0056163	0.00273749	2.05162	0.109488	ReprPCWk	CD4_Memory_Primary_Cells	0.179084
-0.00741656	0.00361743	-2.05023	0.109662	Het	CD4+_CD25int_CD127+_Tmem_Primary_Cells	0.179084
0.0225439	0.0110169	2.0463	0.110152	TssBiv	CD19_Primary_Cells_Cord_BI	0.179164
-0.011645	0.00571944	-2.03604	0.111444	Quies	CD3_Primary_Cells_Peripheral_UW	0.18054
-0.00743249	0.00369714	-2.01033	0.114755	Het	CD8_Memory_Primary_Cells	0.185163
0.0183958	0.00937832	1.96153	0.121342	TssBiv	CD34_Cultured_Cells	0.195013
0.0119893	0.00624975	1.91836	0.127512	TxFlnk	CD34_Primary_Cells_E035	0.20412
0.0135735	0.00722228	1.87939	0.133376	TxFlnk	CD4+_CD25-_IL17+_PMA-Ionomcyin_stimulated_Th17_Primary_Cells	0.212666
0.0154798	0.00827386	1.87093	0.134686	TxFlnk	CD3_Primary_Cells_Cord_BI	0.213913
-0.00627054	0.00335933	-1.8666	0.135362	Het	CD8_Naive_Primary_Cells	0.214147
0.0149731	0.00807135	1.8551	0.137177	TssBiv	GM12878_Lymphoblastoid	0.216174
-0.0094648	0.00512291	-1.84754	0.138383	Quies	K562_Leukemia	0.217229
-0.0110216	0.00598362	-1.84195	0.139282	Quies	CD34_Cultured_Cells	0.217797
-0.010946	0.00608444	-1.79902	0.146405	Quies	Mobilized_CD34_Primary_Cells_Male	0.228053
0.00860918	0.00481137	1.78934	0.148064	TssBiv	Dnd41_TCell_Leukemia	0.229755
0.0125647	0.00714622	1.75823	0.153534	TssA	K562_Leukemia	0.237333
0.0242073	0.0138058	1.75341	0.154399	TxFlnk	CD4+_CD25+_CD127-_Treg_Primary_Cells	0.237517
0.0212006	0.0121073	1.75105	0.154826	TssBiv	CD34_Primary_Cells_E035	0.237517
-0.010626	0.00614967	-1.72789	0.159074	Quies	Mobilized_CD34_Primary_Cells_Female	0.243113
-0.00779152	0.00457852	-1.70176	0.164017	Quies	Dnd41_TCell_Leukemia	0.249726
-0.00939795	0.00554649	-1.6944	0.165438	Quies	GM12878_Lymphoblastoid	0.249893
0.0166246	0.00983771	1.68989	0.166315	TssA	GM12878_Lymphoblastoid	0.249893
-0.0106758	0.00631944	-1.68936	0.166418	Quies	Monocytes-CD14+_RO01746	0.249893
-0.00994946	0.00589266	-1.68845	0.166595	Quies	CD3_Primary_Cells_Cord_BI	0.249893
-0.00989605	0.00588612	-1.68125	0.168008	Quies	CD34_Primary_Cells_E035	0.249896
0.00509372	0.00303193	1.68002	0.16825	ReprPC	CD3_Primary_Cells_Peripheral_UW	0.249896
0.00729563	0.00434517	1.67902	0.168448	ReprPCWk	CD4_Naive_Primary_Cells	0.249896
0.0182464	0.0109437	1.66729	0.170784	TxFlnk	CD4+_CD25-_CD45RO+_Memory_Primary_Cells	0.252436
0.00647389	0.00389359	1.66271	0.171706	ReprPC	Mobilized_CD34_Primary_Cells_Female	0.252876
0.0186455	0.0112646	1.65523	0.17322	TssBiv	Mobilized_CD34_Primary_Cells_Male	0.254182
-0.00972362	0.00589797	-1.64864	0.174567	Quies	CD19_Primary_Cells_Cord_BI	0.255028
-0.00994372	0.0060402	-1.64626	0.175056	Quies	CD15_Primary_Cells	0.255028
-0.009899	0.00607835	-1.62857	0.178736	Quies	CD19_Primary_Cells_Peripheral_UW	0.259455
-0.00954509	0.00587977	-1.62338	0.17983	Quies	CD4+_CD25-_IL17-_PMA-Ionomycin_stimulated_MACS_purified_Th_Primary_Cells	0.260112
-0.0101543	0.00627844	-1.61733	0.181116	Quies	CD14_Primary_Cells	0.260596
-0.00963871	0.00596547	-1.61575	0.181452	Quies	Peripheral_Blood_Mononuclear_Primary_Cells	0.260596
-0.00947467	0.00592165	-1.60001	0.184848	Quies	CD4+_CD25-_Th_Primary_Cells	0.263643
-0.00313653	0.00196348	-1.59744	0.185408	Het	K562_Leukemia	0.263643
-0.00924019	0.00578636	-1.59689	0.185527	Quies	CD4+_CD25-_IL17+_PMA-Ionomcyin_stimulated_Th17_Primary_Cells	0.263643
-0.00961604	0.00610878	-1.57413	0.190571	Quies	CD56_Primary_Cells	0.269865
-0.00939246	0.00603449	-1.55646	0.194585	Quies	CD4+_CD25+_CD127-_Treg_Primary_Cells	0.274588
-0.00928144	0.00606674	-1.52989	0.200785	Quies	CD4+_CD25-_CD45RA+_Naive_Primary_Cells	0.282354
-0.00843792	0.00559893	-1.50706	0.206272	Quies	CD8_Memory_Primary_Cells	0.289067
-0.00855635	0.0057298	-1.49331	0.209651	Quies	CD8_Naive_Primary_Cells	0.292789
-0.00873471	0.00591104	-1.47769	0.213556	Quies	CD4+_CD25int_CD127+_Tmem_Primary_Cells	0.297217
-0.00831691	0.00567799	-1.46476	0.216845	Quies	CD4_Naive_Primary_Cells	0.300761
-0.00820437	0.00561598	-1.4609	0.217838	Quies	CD4_Memory_Primary_Cells	0.301108
-0.0082101	0.0056423	-1.4551	0.219337	Quies	CD4+_CD25-_CD45RO+_Memory_Primary_Cells	0.302148
0.0154037	0.011443	1.34612	0.249492	TxFlnk	CD8_Naive_Primary_Cells	0.342523
0.0139846	0.0111956	1.24911	0.279732	TxFlnk	CD4_Memory_Primary_Cells	0.382741
-0.00826168	0.00713645	-1.15767	0.311416	ReprPCWk	Mobilized_CD34_Primary_Cells_Male	0.424658
0.00889383	0.00828993	1.07285	0.343753	TxFlnk	CD56_Primary_Cells	0.467182
-0.00693507	0.00666407	-1.04067	0.356795	ReprPCWk	CD34_Primary_Cells_E035	0.483284
-0.00693699	0.00671682	-1.03278	0.360057	ReprPCWk	CD3_Primary_Cells_Peripheral_UW	0.486077
-0.00111182	0.00111362	-0.998379	0.374597	Het	GM12878_Lymphoblastoid	0.504026
0.00363237	0.00367415	0.988629	0.37881	TxWk	CD8_Memory_Primary_Cells	0.506569
-0.00533545	0.00539906	-0.988218	0.378989	Het	CD4_Naive_Primary_Cells	0.506569
-0.00630895	0.00644556	-0.978805	0.383097	ReprPCWk	CD3_Primary_Cells_Cord_BI	0.510376
-0.00639426	0.0067333	-0.949648	0.396066	ReprPCWk	CD4+_CD25-_IL17-_PMA-Ionomycin_stimulated_MACS_purified_Th_Primary_Cells	0.525924
-0.00665279	0.00709495	-0.937679	0.401497	ReprPCWk	Mobilized_CD34_Primary_Cells_Female	0.531393
0.00372332	0.0040602	0.917029	0.411015	ZNF/Rpts	GM12878_Lymphoblastoid	0.542219
0.00582254	0.006452	0.902439	0.417853	ZNF/Rpts	CD56_Primary_Cells	0.54945
-0.00444763	0.00497788	-0.893479	0.422099	ReprPCWk	CD19_Primary_Cells_Cord_BI	0.553237
-0.00580738	0.0065602	-0.885245	0.426033	ReprPCWk	CD4+_CD25-_Th_Primary_Cells	0.556591
-0.00628588	0.00721116	-0.871688	0.432574	ReprPCWk	CD34_Cultured_Cells	0.56332
-0.00409882	0.00502511	-0.815667	0.460474	ReprPCWk	Dnd41_TCell_Leukemia	0.597731
-0.00387078	0.00489536	-0.790705	0.473357	ReprPCWk	CD56_Primary_Cells	0.610622
0.0030489	0.00385653	0.790582	0.473421	TxWk	CD4_Memory_Primary_Cells	0.610622
-0.00290559	0.00373458	-0.778024	0.480007	ReprPCWk	CD8_Naive_Primary_Cells	0.616868
-0.00534091	0.00689371	-0.774751	0.481736	ReprPCWk	Peripheral_Blood_Mononuclear_Primary_Cells	0.616868
-0.00495323	0.00643323	-0.769945	0.484282	ReprPCWk	Monocytes-CD14+_RO01746	0.616868
-0.00286817	0.00372583	-0.769807	0.484355	ZNF/Rpts	Mobilized_CD34_Primary_Cells_Male	0.616868
0.00294061	0.00398782	0.737398	0.501797	TxWk	CD4_Naive_Primary_Cells	0.636319
0.00268803	0.00365413	0.735614	0.502771	TxWk	Dnd41_TCell_Leukemia	0.636319
0.00318002	0.00442381	0.718843	0.511992	TxWk	Peripheral_Blood_Mononuclear_Primary_Cells	0.645971
-0.0028239	0.00397043	-0.711233	0.516217	ReprPCWk	CD4+_CD25-_CD45RO+_Memory_Primary_Cells	0.649279
-0.00428357	0.00609304	-0.703027	0.520801	ReprPCWk	CD4+_CD25+_CD127-_Treg_Primary_Cells	0.653017
0.00298268	0.00426177	0.699869	0.522574	TxWk	CD4+_CD25int_CD127+_Tmem_Primary_Cells	0.653217
0.00350884	0.00512819	0.684226	0.531417	ZNF/Rpts	CD34_Cultured_Cells	0.662227
0.0022206	0.00328272	0.676451	0.535851	TxWk	K562_Leukemia	0.665705
-0.0035489	0.00534635	-0.663798	0.543125	ReprPCWk	CD14_Primary_Cells	0.672677
0.00268339	0.00417189	0.643208	0.555108	TxWk	CD4+_CD25-_CD45RO+_Memory_Primary_Cells	0.685423
0.00911819	0.0149948	0.608091	0.575962	ZNF/Rpts	CD4+_CD25-_IL17+_PMA-Ionomcyin_stimulated_Th17_Primary_Cells	0.709012
0.00259227	0.00431331	0.600993	0.580241	TxWk	CD4+_CD25+_CD127-_Treg_Primary_Cells	0.712114
0.0048379	0.00810923	0.596592	0.582904	ZNF/Rpts	CD4+_CD25+_CD127-_Treg_Primary_Cells	0.713221
-0.00360105	0.00611238	-0.58914	0.587432	ReprPCWk	CD15_Primary_Cells	0.716596
0.00274372	0.00468976	0.585044	0.589931	ZNF/Rpts	CD19_Primary_Cells_Peripheral_UW	0.717483
0.00289225	0.00502641	0.575411	0.595834	ZNF/Rpts	CD15_Primary_Cells	0.722493
0.00234	0.00429616	0.544673	0.614922	TxWk	CD8_Naive_Primary_Cells	0.743413
0.00225994	0.00418341	0.540215	0.617722	TxWk	CD56_Primary_Cells	0.744575
0.00239785	0.00449851	0.533032	0.62225	Tx	Dnd41_TCell_Leukemia	0.747807
0.00220137	0.0042245	0.521096	0.629818	TxWk	CD4+_CD25-_IL17+_PMA-Ionomcyin_stimulated_Th17_Primary_Cells	0.754664
-0.00229197	0.00458208	-0.500203	0.643199	ReprPCWk	CD4+_CD25-_IL17+_PMA-Ionomcyin_stimulated_Th17_Primary_Cells	0.768424
0.00534614	0.011024	0.484956	0.653069	ZNF/Rpts	CD4+_CD25-_CD45RA+_Naive_Primary_Cells	0.77792
0.00220726	0.00468009	0.471627	0.661768	Tx	K562_Leukemia	0.78597
-0.00181113	0.0039821	-0.454818	0.672831	ReprPCWk	GM12878_Lymphoblastoid	0.796773
0.00134207	0.00298249	0.449982	0.676033	ReprPCWk	CD4+_CD25int_CD127+_Tmem_Primary_Cells	0.798231
0.00350696	0.00810985	0.432433	0.68772	ZNF/Rpts	CD19_Primary_Cells_Cord_BI	0.80967
0.00200061	0.00484062	0.413297	0.700585	Tx	CD8_Memory_Primary_Cells	0.821879
0.00442119	0.0108771	0.406466	0.705207	ZNF/Rpts	CD3_Primary_Cells_Cord_BI	0.821879
0.00161778	0.00398464	0.406004	0.705521	TxWk	GM12878_Lymphoblastoid	0.821879
0.00191362	0.00473043	0.404534	0.706518	Tx	CD4+_CD25-_IL17+_PMA-Ionomcyin_stimulated_Th17_Primary_Cells	0.821879
0.00169878	0.00422579	0.402002	0.708237	TxWk	CD4+_CD25-_CD45RA+_Naive_Primary_Cells	0.821879
0.00168118	0.00427369	0.393378	0.714107	TxWk	CD4+_CD25-_Th_Primary_Cells	0.826324
0.00178211	0.00472169	0.37743	0.725026	Tx	CD4+_CD25+_CD127-_Treg_Primary_Cells	0.83137
-0.00165927	0.00443328	-0.374276	0.727195	ReprPCWk	CD19_Primary_Cells_Peripheral_UW	0.83137
0.00250675	0.00670862	0.37366	0.727618	ZNF/Rpts	CD3_Primary_Cells_Peripheral_UW	0.83137
0.00238215	0.00643087	0.370424	0.729848	ZNF/Rpts	Peripheral_Blood_Mononuclear_Primary_Cells	0.83137
0.00159555	0.00433812	0.367798	0.731659	TxWk	CD15_Primary_Cells	0.83137
0.00183622	0.0049939	0.367692	0.731732	Tx	CD8_Naive_Primary_Cells	0.83137
0.00164469	0.00449257	0.366092	0.732837	TxWk	CD3_Primary_Cells_Peripheral_UW	0.83137
0.00161392	0.00447238	0.360864	0.736452	Tx	Peripheral_Blood_Mononuclear_Primary_Cells	0.833137
0.00144355	0.00405567	0.355933	0.739869	TxWk	CD14_Primary_Cells	0.834672
0.00462025	0.0132603	0.348427	0.745085	ZNF/Rpts	CD4+_CD25int_CD127+_Tmem_Primary_Cells	0.83598
0.00171367	0.00491976	0.348323	0.745157	Tx	GM12878_Lymphoblastoid	0.83598
0.00164387	0.00477433	0.344314	0.74795	Tx	CD4+_CD25int_CD127+_Tmem_Primary_Cells	0.836795
0.00173548	0.00512622	0.338549	0.751974	Tx	CD4+_CD25-_CD45RO+_Memory_Primary_Cells	0.83898
0.00156326	0.00467063	0.334699	0.754667	Tx	CD3_Primary_Cells_Cord_BI	0.83967
0.0014961	0.00473076	0.316249	0.767629	Tx	CD4_Memory_Primary_Cells	0.851753
0.00130953	0.00421974	0.310334	0.771804	TxWk	CD4+_CD25-_IL17-_PMA-Ionomycin_stimulated_MACS_purified_Th_Primary_Cells	0.852346
0.0013354	0.00431734	0.309312	0.772527	TxWk	CD19_Primary_Cells_Peripheral_UW	0.852346
0.00128046	0.00421394	0.303862	0.776384	TxWk	CD3_Primary_Cells_Cord_BI	0.852346
0.00453735	0.0150452	0.301581	0.778	ZNF/Rpts	CD4_Naive_Primary_Cells	0.852346
0.00156235	0.00522048	0.299273	0.779638	ZNF/Rpts	CD34_Primary_Cells_E035	0.852346
0.0044471	0.0150412	0.295661	0.782202	ZNF/Rpts	CD8_Memory_Primary_Cells	0.852346
0.00264369	0.00903662	0.292553	0.784412	ZNF/Rpts	CD8_Naive_Primary_Cells	0.852346
0.00164299	0.00563196	0.291726	0.785	ZNF/Rpts	CD4+_CD25-_Th_Primary_Cells	0.852346
0.00118539	0.00414054	0.286289	0.788872	TxWk	Monocytes-CD14+_RO01746	0.853701
0.00301181	0.0106028	0.284058	0.790464	ZNF/Rpts	CD4+_CD25-_IL17-_PMA-Ionomycin_stimulated_MACS_purified_Th_Primary_Cells	0.853701
0.00109502	0.00407535	0.268694	0.801454	ZNF/Rpts	Mobilized_CD34_Primary_Cells_Female	0.863268
0.00125851	0.00475925	0.264435	0.804511	Tx	CD4_Naive_Primary_Cells	0.863336
0.00117848	0.00448656	0.262669	0.80578	TxWk	CD19_Primary_Cells_Cord_BI	0.863336
0.00121356	0.00484815	0.250313	0.814676	Tx	CD4+_CD25-_IL17-_PMA-Ionomycin_stimulated_MACS_purified_Th_Primary_Cells	0.865754
0.00135044	0.00539507	0.250311	0.814678	ZNF/Rpts	Dnd41_TCell_Leukemia	0.865754
0.00133169	0.00541719	0.245826	0.817916	ReprPC	Mobilized_CD34_Primary_Cells_Male	0.865754
0.00114786	0.00473659	0.24234	0.820435	Tx	CD4+_CD25-_CD45RA+_Naive_Primary_Cells	0.865754
0.00117527	0.00487618	0.241023	0.821388	Tx	CD19_Primary_Cells_Peripheral_UW	0.865754
-0.000836504	0.00349855	-0.2391	0.822779	ReprPCWk	CD4+_CD25-_CD45RA+_Naive_Primary_Cells	0.865754
0.00115655	0.00484332	0.238793	0.823001	Tx	CD3_Primary_Cells_Peripheral_UW	0.865754
0.00175219	0.00749785	0.233693	0.826696	ZNF/Rpts	Monocytes-CD14+_RO01746	0.866614
0.0031848	0.0138681	0.22965	0.829629	ZNF/Rpts	CD4+_CD25-_CD45RO+_Memory_Primary_Cells	0.866614
0.00115806	0.00506119	0.228812	0.830237	Tx	CD19_Primary_Cells_Cord_BI	0.866614
0.0020337	0.00936235	0.217221	0.838666	ZNF/Rpts	K562_Leukemia	0.873161
0.00102626	0.00486247	0.211057	0.843159	Tx	CD4+_CD25-_Th_Primary_Cells	0.875588
0.000826389	0.00446092	0.185251	0.862046	TxWk	CD34_Primary_Cells_E035	0.89134
0.000926587	0.00502702	0.184321	0.862729	Tx	CD34_Primary_Cells_E035	0.89134
0.000835037	0.00464584	0.179739	0.866096	Tx	CD34_Cultured_Cells	0.892541
0.00085912	0.00495672	0.173324	0.870814	Tx	CD56_Primary_Cells	0.893397
0.00276535	0.0160205	0.172613	0.871338	ZNF/Rpts	CD4_Memory_Primary_Cells	0.893397
0.000554699	0.00470879	0.117801	0.911904	Tx	CD14_Primary_Cells	0.932568
-0.000432087	0.00376431	-0.114785	0.914146	ReprPCWk	K562_Leukemia	0.932568
0.000453262	0.00466852	0.097089	0.927326	Tx	CD15_Primary_Cells	0.941642
-0.000419802	0.00444069	-0.0945353	0.92923	TxWk	Mobilized_CD34_Primary_Cells_Male	0.941642
0.000222774	0.00238308	0.0934814	0.930016	ZNF/Rpts	CD14_Primary_Cells	0.941642
0.000417399	0.00472751	0.0882915	0.933889	Tx	Mobilized_CD34_Primary_Cells_Female	0.943204
0.000392283	0.00470615	0.0833554	0.937574	Tx	Monocytes-CD14+_RO01746	0.944571
0.000295012	0.00425917	0.0692651	0.948103	TxWk	Mobilized_CD34_Primary_Cells_Female	0.952808
0.000161354	0.00457735	0.0352505	0.973569	Tx	Mobilized_CD34_Primary_Cells_Male	0.975979
0.00011884	0.00438205	0.0271196	0.979663	TxWk	CD34_Cultured_Cells	0.979663

## Sheet: hydroxymethylation data
Estimate	Std..Error	t.value	P-value	annotation	cell type	FDR adjusted P-value
0.141396	0.0171516	8.24385	0.00118082	TssBiv	CD19_Primary_Cells_Peripheral_UW	0.220713
0.134815	0.0276865	4.86936	0.0082235	TssBiv	CD34_Primary_Cells_E035	0.220713
0.0862566	0.0177835	4.85038	0.0083371	TssBiv	CD14_Primary_Cells	0.220713
0.168927	0.0371103	4.55202	0.0104017	BivFlnk	K562_Leukemia	0.220713
0.0996844	0.0220636	4.51804	0.0106743	EnhBiv	Peripheral_Blood_Mononuclear_Primary_Cells	0.220713
0.1254	0.0280664	4.46797	0.011092	EnhBiv	CD4+_CD25-_IL17+_PMA-Ionomcyin_stimulated_Th17_Primary_Cells	0.220713
0.13043	0.0292875	4.45344	0.0112169	TssBiv	Mobilized_CD34_Primary_Cells_Male	0.220713
0.107349	0.0241207	4.45051	0.0112423	EnhBiv	CD15_Primary_Cells	0.220713
0.117939	0.0266116	4.43185	0.0114057	TssBiv	CD3_Primary_Cells_Cord_BI	0.220713
0.121437	0.0287952	4.21725	0.0135073	TssBiv	Mobilized_CD34_Primary_Cells_Female	0.220713
-0.0861126	0.0205323	-4.19401	0.013762	Enh	CD14_Primary_Cells	0.220713
0.149762	0.0357459	4.18962	0.0138108	TssBiv	CD4+_CD25int_CD127+_Tmem_Primary_Cells	0.220713
-0.112952	0.0273008	-4.13731	0.014408	Enh	CD4+_CD25int_CD127+_Tmem_Primary_Cells	0.220713
0.150048	0.0363917	4.12315	0.0145749	EnhBiv	CD4+_CD25-_Th_Primary_Cells	0.220713
0.117393	0.0287517	4.08299	0.0150615	EnhBiv	CD14_Primary_Cells	0.220713
0.104378	0.0260745	4.00305	0.0160892	EnhBiv	CD4+_CD25-_IL17-_PMA-Ionomycin_stimulated_MACS_purified_Th_Primary_Cells	0.220713
-0.102692	0.0257845	-3.98271	0.0163641	Enh	CD4+_CD25-_IL17+_PMA-Ionomcyin_stimulated_Th17_Primary_Cells	0.220713
-0.155637	0.0395582	-3.93438	0.0170402	TxFlnk	Mobilized_CD34_Primary_Cells_Male	0.220713
0.148408	0.0377328	3.93312	0.0170582	TssBiv	CD4+_CD25-_IL17+_PMA-Ionomcyin_stimulated_Th17_Primary_Cells	0.220713
0.103714	0.0264933	3.91473	0.0173246	EnhBiv	CD19_Primary_Cells_Peripheral_UW	0.220713
0.123968	0.0318665	3.89024	0.017687	EnhBiv	Mobilized_CD34_Primary_Cells_Female	0.220713
0.110139	0.0285843	3.85314	0.0182537	BivFlnk	CD19_Primary_Cells_Cord_BI	0.220713
0.192589	0.0500402	3.84869	0.0183231	EnhBiv	CD4+_CD25-_CD45RA+_Naive_Primary_Cells	0.220713
0.129956	0.033995	3.82279	0.0187334	TssBiv	CD4+_CD25+_CD127-_Treg_Primary_Cells	0.220713
-0.0727271	0.0191612	-3.79555	0.019177	Enh	Mobilized_CD34_Primary_Cells_Male	0.220713
0.0991528	0.0264796	3.7445	0.0200426	BivFlnk	Peripheral_Blood_Mononuclear_Primary_Cells	0.220713
0.120519	0.0323322	3.72752	0.0203408	TssBiv	CD34_Cultured_Cells	0.220713
-0.155167	0.0418898	-3.70417	0.0207595	EnhG	CD19_Primary_Cells_Cord_BI	0.220713
0.106793	0.0288856	3.69711	0.0208882	EnhBiv	CD4+_CD25-_CD45RO+_Memory_Primary_Cells	0.220713
-0.188394	0.0510146	-3.69293	0.0209648	Enh	CD3_Primary_Cells_Cord_BI	0.220713
0.0996855	0.0270223	3.689	0.0210371	BivFlnk	Mobilized_CD34_Primary_Cells_Male	0.220713
0.106824	0.0293431	3.64053	0.0219544	EnhBiv	CD4+_CD25+_CD127-_Treg_Primary_Cells	0.220713
0.113056	0.0314164	3.59863	0.022786	TssBiv	Monocytes-CD14+_RO01746	0.220713
0.100645	0.0279705	3.59826	0.0227935	BivFlnk	Mobilized_CD34_Primary_Cells_Female	0.220713
-0.0636175	0.0177263	-3.58887	0.0229849	Enh	Monocytes-CD14+_RO01746	0.220713
-0.126419	0.0353854	-3.57263	0.0233209	Enh	CD4_Naive_Primary_Cells	0.220713
-0.142054	0.0401131	-3.54135	0.0239844	Enh	CD4+_CD25+_CD127-_Treg_Primary_Cells	0.220713
0.114128	0.0323433	3.52865	0.02426	BivFlnk	Monocytes-CD14+_RO01746	0.220713
0.112159	0.0321202	3.49184	0.0250809	BivFlnk	CD14_Primary_Cells	0.220713
0.099575	0.0285383	3.48918	0.0251416	EnhBiv	CD56_Primary_Cells	0.220713
-0.107954	0.0310851	-3.47287	0.025517	Enh	CD4_Memory_Primary_Cells	0.220713
0.134364	0.0388189	3.46131	0.025787	BivFlnk	CD15_Primary_Cells	0.220713
0.0966786	0.028118	3.43831	0.0263344	TssBiv	CD4+_CD25-_CD45RA+_Naive_Primary_Cells	0.220713
-0.528976	0.154101	-3.43267	0.0264708	TxFlnk	CD19_Primary_Cells_Cord_BI	0.220713
0.11504	0.0335582	3.42806	0.026583	BivFlnk	CD34_Primary_Cells_E035	0.220713
0.0903295	0.026603	3.39547	0.0273915	EnhBiv	CD34_Primary_Cells_E035	0.220713
-0.140206	0.0414466	-3.38281	0.0277135	EnhG	CD8_Memory_Primary_Cells	0.220713
0.0970629	0.0289342	3.3546	0.028447	BivFlnk	CD34_Cultured_Cells	0.220713
0.0994418	0.0296838	3.35003	0.028568	EnhBiv	CD3_Primary_Cells_Peripheral_UW	0.220713
0.0998843	0.0302427	3.30275	0.0298563	TssA	CD4+_CD25-_CD45RA+_Naive_Primary_Cells	0.220713
0.126055	0.0383951	3.2831	0.0304119	ReprPC	CD4+_CD25int_CD127+_Tmem_Primary_Cells	0.220713
-0.122315	0.037259	-3.28282	0.0304199	Enh	CD4+_CD25-_Th_Primary_Cells	0.220713
-0.0912371	0.0278462	-3.27646	0.0306025	Enh	CD4+_CD25-_CD45RO+_Memory_Primary_Cells	0.220713
-0.125836	0.0386723	-3.25391	0.03126	Enh	Dnd41_TCell_Leukemia	0.220713
0.110003	0.0338245	3.25217	0.0313115	BivFlnk	CD3_Primary_Cells_Peripheral_UW	0.220713
-0.109461	0.0337359	-3.24464	0.0315351	Enh	CD8_Memory_Primary_Cells	0.220713
0.114958	0.0354335	3.24432	0.0315447	EnhBiv	CD8_Naive_Primary_Cells	0.220713
0.123612	0.038126	3.2422	0.0316082	EnhBiv	CD4+_CD25int_CD127+_Tmem_Primary_Cells	0.220713
-0.048406	0.0150271	-3.22125	0.0322421	Enh	CD34_Cultured_Cells	0.221323
0.114239	0.035809	3.19022	0.0332093	TssBiv	Dnd41_TCell_Leukemia	0.221359
0.120474	0.0380455	3.16657	0.0339694	BivFlnk	CD56_Primary_Cells	0.221359
0.122108	0.038597	3.16366	0.0340642	ReprPC	CD4_Memory_Primary_Cells	0.221359
0.0988976	0.0315264	3.13697	0.0349494	EnhBiv	CD34_Cultured_Cells	0.221359
0.123288	0.0394056	3.1287	0.0352293	BivFlnk	CD3_Primary_Cells_Cord_BI	0.221359
0.080426	0.0258257	3.11419	0.0357267	TssBiv	CD15_Primary_Cells	0.221359
-0.110686	0.0366149	-3.02299	0.0390485	Enh	CD8_Naive_Primary_Cells	0.221359
0.125839	0.04167	3.01989	0.0391675	ReprPC	CD8_Memory_Primary_Cells	0.221359
0.087395	0.0290689	3.00648	0.0396878	TssA	K562_Leukemia	0.221359
0.0942248	0.0313472	3.00585	0.0397125	EnhBiv	Mobilized_CD34_Primary_Cells_Male	0.221359
-0.128096	0.0427004	-2.99988	0.0399465	Enh	Peripheral_Blood_Mononuclear_Primary_Cells	0.221359
-0.163675	0.0548645	-2.98325	0.0406081	ZNF/Rpts	Mobilized_CD34_Primary_Cells_Male	0.221359
0.0790801	0.0265927	2.97376	0.0409915	TssA	Monocytes-CD14+_RO01746	0.221359
0.110526	0.0375019	2.94722	0.0420856	BivFlnk	CD4+_CD25+_CD127-_Treg_Primary_Cells	0.221359
0.131699	0.0447736	2.94144	0.0423285	EnhBiv	CD4_Naive_Primary_Cells	0.221359
0.123472	0.0421376	2.93022	0.0428046	BivFlnk	CD19_Primary_Cells_Peripheral_UW	0.221359
-0.0739603	0.0253326	-2.91957	0.043262	Enh	CD19_Primary_Cells_Peripheral_UW	0.221359
-0.115679	0.0396426	-2.91804	0.0433282	Enh	CD4+_CD25-_CD45RA+_Naive_Primary_Cells	0.221359
-0.0649017	0.0222459	-2.91746	0.0433532	Enh	CD34_Primary_Cells_E035	0.221359
0.0943836	0.0324829	2.90564	0.0438694	BivFlnk	Dnd41_TCell_Leukemia	0.221359
0.0840813	0.0289937	2.89999	0.0441184	TssA	CD4+_CD25int_CD127+_Tmem_Primary_Cells	0.221359
-0.0888054	0.0310109	-2.86368	0.0457592	Enh	CD4+_CD25-_IL17-_PMA-Ionomycin_stimulated_MACS_purified_Th_Primary_Cells	0.221359
-0.250529	0.0874913	-2.86348	0.0457686	TxFlnk	CD14_Primary_Cells	0.221359
-0.0712141	0.0248814	-2.86215	0.0458301	EnhG	CD4+_CD25+_CD127-_Treg_Primary_Cells	0.221359
0.0877988	0.0307694	2.85345	0.0462345	TssA	CD8_Memory_Primary_Cells	0.221359
0.0992022	0.034824	2.84867	0.0464581	TssA	Peripheral_Blood_Mononuclear_Primary_Cells	0.221359
0.0914082	0.0323393	2.82654	0.0475117	TssAFlnk	Peripheral_Blood_Mononuclear_Primary_Cells	0.223579
-0.0692353	0.0245873	-2.81589	0.0480282	Enh	Mobilized_CD34_Primary_Cells_Female	0.223579
0.091705	0.0328552	2.79118	0.0492525	TssBiv	GM12878_Lymphoblastoid	0.224871
0.0822127	0.0295025	2.78663	0.049482	TssA	CD3_Primary_Cells_Cord_BI	0.224871
0.0752546	0.0270992	2.77701	0.0499712	EnhBiv	Monocytes-CD14+_RO01746	0.224871
0.0890914	0.0324232	2.74777	0.0514923	TssBiv	CD56_Primary_Cells	0.225856
0.116757	0.0426252	2.73916	0.0519502	EnhBiv	CD4_Memory_Primary_Cells	0.225856
0.0775066	0.0283438	2.73452	0.0521994	TssA	CD56_Primary_Cells	0.225856
0.0886503	0.0324678	2.73041	0.0524209	TssA	CD4_Naive_Primary_Cells	0.225856
0.0835931	0.0307964	2.71438	0.0532952	TssA	CD14_Primary_Cells	0.227187
0.0924379	0.0343015	2.69486	0.054383	TssA	Dnd41_TCell_Leukemia	0.227187
0.112739	0.0421824	2.67265	0.0556524	EnhBiv	CD8_Memory_Primary_Cells	0.227187
0.0717111	0.0268559	2.67021	0.0557936	TssA	CD3_Primary_Cells_Peripheral_UW	0.227187
-0.125171	0.0469025	-2.66875	0.0558785	EnhG	CD8_Naive_Primary_Cells	0.227187
0.0858163	0.0322978	2.65703	0.056565	TssA	CD8_Naive_Primary_Cells	0.227187
0.0749289	0.0282468	2.65265	0.0568241	TssA	CD34_Primary_Cells_E035	0.227187
0.100801	0.0380947	2.64605	0.0572175	TssAFlnk	CD34_Primary_Cells_E035	0.227187
0.0934837	0.0356666	2.62104	0.0587352	TssAFlnk	CD34_Cultured_Cells	0.22808
-0.180075	0.0688525	-2.61538	0.0590854	TxFlnk	CD4+_CD25int_CD127+_Tmem_Primary_Cells	0.22808
0.0827787	0.0316599	2.61463	0.059132	TssA	CD4+_CD25-_IL17-_PMA-Ionomycin_stimulated_MACS_purified_Th_Primary_Cells	0.22808
-0.107812	0.041532	-2.59588	0.0603093	EnhG	CD4_Memory_Primary_Cells	0.229149
0.0842863	0.0325955	2.58583	0.0609515	TssA	CD4+_CD25-_CD45RO+_Memory_Primary_Cells	0.229149
0.0875496	0.033889	2.58342	0.0611064	TssA	CD4+_CD25-_IL17+_PMA-Ionomcyin_stimulated_Th17_Primary_Cells	0.229149
0.0841697	0.0329737	2.55263	0.063129	TssA	CD34_Cultured_Cells	0.230047
-0.0934434	0.0366096	-2.55243	0.0631427	Enh	CD15_Primary_Cells	0.230047
0.076984	0.0301794	2.55088	0.0632463	TssA	CD4+_CD25-_Th_Primary_Cells	0.230047
-0.20304	0.0797685	-2.54536	0.0636178	EnhG	CD4+_CD25-_CD45RO+_Memory_Primary_Cells	0.230047
0.0855141	0.0337408	2.53444	0.0643598	TssA	CD4_Memory_Primary_Cells	0.23067
0.104222	0.0415804	2.50651	0.0663036	BivFlnk	CD4+_CD25-_IL17+_PMA-Ionomcyin_stimulated_Th17_Primary_Cells	0.230912
0.0709536	0.0283083	2.50646	0.0663077	TssA	GM12878_Lymphoblastoid	0.230912
0.141729	0.0567475	2.49753	0.0669431	TssBiv	CD19_Primary_Cells_Cord_BI	0.230912
-0.16125	0.0646141	-2.49559	0.0670821	EnhG	CD4+_CD25int_CD127+_Tmem_Primary_Cells	0.230912
0.0720002	0.0288825	2.49286	0.0672779	TssA	CD4+_CD25+_CD127-_Treg_Primary_Cells	0.230912
0.125363	0.0506391	2.47562	0.0685325	TssBiv	CD4_Naive_Primary_Cells	0.23246
0.098903	0.0401108	2.46575	0.0692624	BivFlnk	CD4+_CD25-_IL17-_PMA-Ionomycin_stimulated_MACS_purified_Th_Primary_Cells	0.23246
0.11208	0.0455017	2.46321	0.0694511	TssAFlnk	CD56_Primary_Cells	0.23246
0.0839165	0.0342998	2.44656	0.070707	BivFlnk	CD8_Naive_Primary_Cells	0.234724
-0.206567	0.0853015	-2.42161	0.0726365	TxFlnk	CD15_Primary_Cells	0.239169
0.0953132	0.04	2.38283	0.0757557	TssAFlnk	Mobilized_CD34_Primary_Cells_Female	0.245435
0.0731037	0.0307864	2.37455	0.0764414	TssA	Mobilized_CD34_Primary_Cells_Female	0.245435
0.109987	0.0463765	2.37161	0.0766863	BivFlnk	CD4+_CD25-_CD45RO+_Memory_Primary_Cells	0.245435
0.071783	0.03031	2.3683	0.0769636	TssA	Mobilized_CD34_Primary_Cells_Male	0.245435
0.0846173	0.0359181	2.35584	0.0780164	TssBiv	CD4_Memory_Primary_Cells	0.245658
0.0697116	0.0296249	2.35314	0.0782466	TssA	CD15_Primary_Cells	0.245658
-0.664354	0.289892	-2.29173	0.0836977	ZNF/Rpts	CD4+_CD25+_CD127-_Treg_Primary_Cells	0.260152
0.0773665	0.0338309	2.28686	0.0841481	TxFlnk	CD4+_CD25-_IL17+_PMA-Ionomcyin_stimulated_Th17_Primary_Cells	0.260152
0.116563	0.0516085	2.2586	0.0868144	TssBiv	CD4+_CD25-_IL17-_PMA-Ionomycin_stimulated_MACS_purified_Th_Primary_Cells	0.266362
0.0748607	0.0335683	2.2301	0.0896009	TssA	CD19_Primary_Cells_Peripheral_UW	0.271938
0.0955309	0.0429091	2.22635	0.0899746	TssAFlnk	CD3_Primary_Cells_Peripheral_UW	0.271938
0.0856061	0.0388924	2.2011	0.0925391	TssAFlnk	CD19_Primary_Cells_Cord_BI	0.277617
-0.969868	0.442455	-2.19201	0.0934817	ZNF/Rpts	CD8_Naive_Primary_Cells	0.278383
0.0766618	0.035393	2.16602	0.0962384	TssBiv	Peripheral_Blood_Mononuclear_Primary_Cells	0.283119
0.0775516	0.0358408	2.16378	0.0964796	ReprPC	CD8_Naive_Primary_Cells	0.283119
-0.115101	0.0534445	-2.15366	0.09758	Het	CD4+_CD25-_Th_Primary_Cells	0.283119
-0.764848	0.356837	-2.14341	0.0987088	ZNF/Rpts	CD3_Primary_Cells_Peripheral_UW	0.283119
0.0824103	0.0385283	2.13895	0.0992042	TssAFlnk	CD19_Primary_Cells_Peripheral_UW	0.283119
0.0831605	0.0390571	2.1292	0.100298	TssAFlnk	CD4+_CD25-_Th_Primary_Cells	0.283119
0.0583183	0.0274154	2.12721	0.100523	TssA	CD19_Primary_Cells_Cord_BI	0.283119
0.127377	0.0600313	2.12184	0.101132	TssBiv	CD4+_CD25-_CD45RO+_Memory_Primary_Cells	0.283119
-0.0551118	0.0259984	-2.11981	0.101363	Enh	CD19_Primary_Cells_Cord_BI	0.283119
-0.155069	0.0737447	-2.10279	0.103328	TxFlnk	GM12878_Lymphoblastoid	0.284267
-0.609626	0.29123	-2.09328	0.104443	ZNF/Rpts	CD4+_CD25-_Th_Primary_Cells	0.284267
-0.133813	0.0639325	-2.09304	0.104471	Het	CD19_Primary_Cells_Peripheral_UW	0.284267
0.0775058	0.0373496	2.07514	0.106608	BivFlnk	CD4+_CD25-_Th_Primary_Cells	0.284267
-0.104528	0.0503735	-2.07506	0.106617	EnhG	Mobilized_CD34_Primary_Cells_Female	0.284267
-0.087216	0.0420738	-2.07293	0.106875	EnhG	CD4+_CD25-_IL17-_PMA-Ionomycin_stimulated_MACS_purified_Th_Primary_Cells	0.284267
-0.459913	0.222272	-2.06915	0.107334	ZNF/Rpts	CD19_Primary_Cells_Peripheral_UW	0.284267
-0.104292	0.0504144	-2.06869	0.10739	Het	K562_Leukemia	0.284267
0.0814065	0.0396372	2.05379	0.109219	TssBiv	CD8_Naive_Primary_Cells	0.287232
-0.351767	0.172462	-2.03968	0.110984	ZNF/Rpts	Mobilized_CD34_Primary_Cells_Female	0.289992
-0.351765	0.173979	-2.02189	0.113254	TxFlnk	CD8_Memory_Primary_Cells	0.294024
0.0909989	0.0451936	2.01354	0.114337	BivFlnk	CD4+_CD25-_CD45RA+_Naive_Primary_Cells	0.294945
0.0833242	0.0420253	1.98272	0.118433	EnhBiv	CD19_Primary_Cells_Cord_BI	0.303578
-0.4616	0.23482	-1.96576	0.120754	ZNF/Rpts	Dnd41_TCell_Leukemia	0.304788
-0.0735217	0.0374072	-1.96544	0.120798	Het	CD15_Primary_Cells	0.304788
-0.114141	0.0581517	-1.96282	0.121163	Het	CD19_Primary_Cells_Cord_BI	0.304788
-0.431048	0.222606	-1.93637	0.124897	ZNF/Rpts	CD34_Primary_Cells_E035	0.312242
0.0722457	0.0376237	1.92022	0.127239	BivFlnk	CD4+_CD25int_CD127+_Tmem_Primary_Cells	0.314771
-0.532727	0.278203	-1.91489	0.128023	ZNF/Rpts	CD19_Primary_Cells_Cord_BI	0.314771
0.0691026	0.0362216	1.90777	0.129077	TssAFlnk	CD14_Primary_Cells	0.314771
-0.243954	0.128461	-1.89905	0.130382	TxFlnk	CD3_Primary_Cells_Cord_BI	0.314771
-0.431084	0.227552	-1.89444	0.131077	TxFlnk	CD34_Primary_Cells_E035	0.314771
-0.267588	0.141264	-1.89423	0.131108	ZNF/Rpts	CD56_Primary_Cells	0.314771
0.0739021	0.039047	1.89265	0.131349	TssAFlnk	Mobilized_CD34_Primary_Cells_Male	0.314771
-0.809464	0.432027	-1.87364	0.134264	ZNF/Rpts	CD4+_CD25-_IL17+_PMA-Ionomcyin_stimulated_Th17_Primary_Cells	0.319865
-0.0449342	0.0241202	-1.86293	0.135939	EnhG	CD4_Naive_Primary_Cells	0.321961
-0.106718	0.0575606	-1.85401	0.137349	Het	Mobilized_CD34_Primary_Cells_Male	0.32341
-0.887157	0.480194	-1.8475	0.13839	ZNF/Rpts	CD4+_CD25int_CD127+_Tmem_Primary_Cells	0.323977
0.0589012	0.0319766	1.84201	0.139274	EnhBiv	Dnd41_TCell_Leukemia	0.324172
0.13772	0.0755161	1.82372	0.142261	ReprPC	CD4_Naive_Primary_Cells	0.328064
-0.117921	0.0648842	-1.81741	0.143308	EnhG	CD3_Primary_Cells_Cord_BI	0.328064
-0.108618	0.0597789	-1.817	0.143376	EnhG	CD34_Primary_Cells_E035	0.328064
0.0695603	0.0385641	1.80376	0.1456	ReprPC	Peripheral_Blood_Mononuclear_Primary_Cells	0.329789
-0.223549	0.124	-1.80282	0.145759	ZNF/Rpts	CD15_Primary_Cells	0.329789
-0.120272	0.0673411	-1.78601	0.14864	Het	Peripheral_Blood_Mononuclear_Primary_Cells	0.33444
-0.69947	0.400646	-1.74586	0.155768	ZNF/Rpts	CD4+_CD25-_CD45RA+_Naive_Primary_Cells	0.348542
-0.129799	0.0758154	-1.71204	0.162054	Het	CD4_Memory_Primary_Cells	0.36011
0.0614802	0.0359838	1.70855	0.162717	ReprPC	CD4+_CD25-_CD45RA+_Naive_Primary_Cells	0.36011
0.104244	0.0614224	1.69716	0.164902	TssBiv	CD4+_CD25-_Th_Primary_Cells	0.362964
-0.0508264	0.0305567	-1.66335	0.171577	Enh	GM12878_Lymphoblastoid	0.375614
-0.239879	0.144849	-1.65606	0.173052	TxFlnk	CD4_Memory_Primary_Cells	0.376356
0.0898997	0.0544019	1.65251	0.173774	EnhBiv	GM12878_Lymphoblastoid	0.376356
-0.784852	0.497854	-1.57647	0.190047	ZNF/Rpts	CD4_Naive_Primary_Cells	0.409409
0.0550901	0.0352107	1.56459	0.192729	TssBiv	CD3_Primary_Cells_Peripheral_UW	0.411285
-0.33659	0.215263	-1.56362	0.192948	ZNF/Rpts	GM12878_Lymphoblastoid	0.411285
-0.474492	0.30531	-1.55413	0.195121	ZNF/Rpts	CD3_Primary_Cells_Cord_BI	0.413738
-0.106679	0.0695097	-1.53473	0.199639	TxFlnk	K562_Leukemia	0.421114
-0.720151	0.477771	-1.50732	0.20621	ZNF/Rpts	CD4+_CD25-_CD45RO+_Memory_Primary_Cells	0.432721
0.0529495	0.0353291	1.49875	0.208307	ReprPCWk	CD4+_CD25int_CD127+_Tmem_Primary_Cells	0.434868
-0.0859799	0.0575967	-1.49279	0.209779	Het	CD3_Primary_Cells_Peripheral_UW	0.435695
0.056911	0.038426	1.48106	0.212709	EnhBiv	CD3_Primary_Cells_Cord_BI	0.439526
-0.0974961	0.0665072	-1.46595	0.216541	EnhG	CD19_Primary_Cells_Peripheral_UW	0.445174
-0.283474	0.197481	-1.43545	0.224492	ZNF/Rpts	CD34_Cultured_Cells	0.459187
0.0711327	0.0497356	1.43022	0.225885	ReprPCWk	Mobilized_CD34_Primary_Cells_Female	0.459257
-0.0331348	0.0232595	-1.42457	0.227399	Het	CD34_Primary_Cells_E035	0.459257
0.0204636	0.0143846	1.4226	0.227928	ReprPCWk	CD34_Primary_Cells_E035	0.459257
0.0752114	0.0535263	1.40513	0.232685	ReprPC	GM12878_Lymphoblastoid	0.466522
-0.0608406	0.044025	-1.38196	0.239148	EnhG	CD4+_CD25-_Th_Primary_Cells	0.47345
0.030964	0.0224347	1.38019	0.239649	TssBiv	K562_Leukemia	0.47345
0.0455937	0.0331052	1.37724	0.240485	ReprPC	CD4+_CD25+_CD127-_Treg_Primary_Cells	0.47345
-0.542353	0.394131	-1.37607	0.240817	ZNF/Rpts	CD4+_CD25-_IL17-_PMA-Ionomycin_stimulated_MACS_purified_Th_Primary_Cells	0.47345
-0.332198	0.242235	-1.37139	0.242152	ZNF/Rpts	Monocytes-CD14+_RO01746	0.473776
-0.129253	0.0947749	-1.36379	0.244338	TxFlnk	CD19_Primary_Cells_Peripheral_UW	0.475285
0.048709	0.0358723	1.35785	0.246059	ReprPCWk	Mobilized_CD34_Primary_Cells_Male	0.475285
0.0501593	0.0369763	1.35653	0.246444	TxFlnk	CD4+_CD25-_CD45RA+_Naive_Primary_Cells	0.475285
-0.071526	0.052912	-1.35179	0.247826	Enh	K562_Leukemia	0.475685
-0.0675373	0.0513591	-1.315	0.258829	TssAFlnk	GM12878_Lymphoblastoid	0.494462
-0.659085	0.505446	-1.30397	0.262222	ZNF/Rpts	CD8_Memory_Primary_Cells	0.498591
0.0447051	0.0346072	1.29179	0.266016	ReprPCWk	CD14_Primary_Cells	0.50138
0.0635333	0.0492005	1.29131	0.266165	BivFlnk	GM12878_Lymphoblastoid	0.50138
-0.0562734	0.0439201	-1.28127	0.269336	Enh	CD3_Primary_Cells_Peripheral_UW	0.503108
0.0229747	0.0179414	1.28054	0.269567	ReprPCWk	CD4_Naive_Primary_Cells	0.503108
0.0307896	0.02432	1.26602	0.274218	ReprPCWk	CD4+_CD25-_IL17-_PMA-Ionomycin_stimulated_MACS_purified_Th_Primary_Cells	0.505598
0.0439134	0.034712	1.26508	0.274522	ReprPCWk	CD3_Primary_Cells_Cord_BI	0.505598
0.068382	0.0540699	1.2647	0.274646	TssAFlnk	CD8_Naive_Primary_Cells	0.505598
0.0659469	0.052535	1.2553	0.277703	TssBiv	CD8_Memory_Primary_Cells	0.508913
-0.156786	0.130252	-1.20372	0.295062	Het	CD8_Memory_Primary_Cells	0.538289
-0.0799164	0.0666775	-1.19855	0.296856	EnhG	CD14_Primary_Cells	0.539132
0.123225	0.103338	1.19244	0.298992	ReprPC	K562_Leukemia	0.540587
0.0484996	0.0410145	1.1825	0.302496	ReprPC	CD15_Primary_Cells	0.544493
0.0595829	0.0510361	1.16746	0.307869	ReprPCWk	Monocytes-CD14+_RO01746	0.551712
-0.616296	0.530619	-1.16147	0.310037	ZNF/Rpts	K562_Leukemia	0.55315
-0.682792	0.590807	-1.15569	0.312137	ZNF/Rpts	CD4_Memory_Primary_Cells	0.554454
-0.05631	0.0499397	-1.12756	0.322562	Het	CD56_Primary_Cells	0.569252
-0.0735412	0.0654502	-1.12362	0.324048	EnhG	Monocytes-CD14+_RO01746	0.569252
0.0626624	0.055852	1.12194	0.324684	BivFlnk	CD8_Memory_Primary_Cells	0.569252
-0.0426464	0.0386794	-1.10256	0.332093	Het	CD4+_CD25+_CD127-_Treg_Primary_Cells	0.573924
-0.118022	0.107174	-1.10122	0.332613	TxFlnk	CD4+_CD25-_Th_Primary_Cells	0.573924
0.060578	0.0550449	1.10052	0.332882	ReprPCWk	CD34_Cultured_Cells	0.573924
0.0417031	0.0381454	1.09327	0.335701	TssAFlnk	CD4+_CD25+_CD127-_Treg_Primary_Cells	0.573924
0.0525493	0.0481247	1.09194	0.336219	BivFlnk	CD4_Naive_Primary_Cells	0.573924
0.042454	0.0389012	1.09133	0.336458	TxWk	Dnd41_TCell_Leukemia	0.573924
0.0553751	0.0508375	1.08926	0.337269	TxWk	CD4+_CD25-_Th_Primary_Cells	0.573924
0.0555175	0.0513642	1.08086	0.340572	TxWk	K562_Leukemia	0.577121
-0.136859	0.128641	-1.06389	0.347341	TxFlnk	CD4_Naive_Primary_Cells	0.586139
0.0319855	0.0306385	1.04396	0.355439	ReprPCWk	CD4+_CD25-_CD45RA+_Naive_Primary_Cells	0.597076
-0.0632521	0.0608925	-1.03875	0.357586	Het	CD4+_CD25int_CD127+_Tmem_Primary_Cells	0.597076
0.0396452	0.0382251	1.03715	0.358245	TssAFlnk	Dnd41_TCell_Leukemia	0.597076
-0.0906868	0.0880139	-1.03037	0.36106	Het	CD8_Naive_Primary_Cells	0.598775
0.0397508	0.0386838	1.02758	0.362222	ReprPC	Monocytes-CD14+_RO01746	0.598775
0.0364195	0.0357585	1.01849	0.366037	ReprPCWk	CD4+_CD25-_IL17+_PMA-Ionomcyin_stimulated_Th17_Primary_Cells	0.602622
-0.0503115	0.049827	-1.00972	0.369747	Enh	CD56_Primary_Cells	0.606245
0.0472774	0.0469844	1.00624	0.371232	ReprPCWk	CD8_Memory_Primary_Cells	0.606245
0.0320111	0.0319402	1.00222	0.372949	ReprPC	CD19_Primary_Cells_Peripheral_UW	0.606604
0.0490642	0.0492003	0.997234	0.37509	ReprPC	CD4+_CD25-_IL17+_PMA-Ionomcyin_stimulated_Th17_Primary_Cells	0.607646
0.0213297	0.0215263	0.99087	0.377839	ReprPCWk	CD4+_CD25-_Th_Primary_Cells	0.608596
-0.031322	0.0317124	-0.98769	0.379219	TssAFlnk	K562_Leukemia	0.608596
0.0394881	0.0400703	0.98547	0.380185	ReprPCWk	Peripheral_Blood_Mononuclear_Primary_Cells	0.608596
-0.0436517	0.0447962	-0.974451	0.38501	EnhG	Mobilized_CD34_Primary_Cells_Male	0.61265
0.0467636	0.0480716	0.97279	0.385743	Tx	CD56_Primary_Cells	0.61265
-0.163693	0.169337	-0.966665	0.388452	Het	CD3_Primary_Cells_Cord_BI	0.614543
-0.0412277	0.0430265	-0.958195	0.392226	TssAFlnk	CD4+_CD25-_IL17-_PMA-Ionomycin_stimulated_MACS_purified_Th_Primary_Cells	0.6181
0.0502269	0.053042	0.946926	0.397296	TxWk	CD4+_CD25-_CD45RA+_Naive_Primary_Cells	0.623662
0.0511396	0.0545728	0.93709	0.401766	ReprPCWk	CD15_Primary_Cells	0.628244
0.0642803	0.0696693	0.922649	0.408406	ReprPC	CD34_Cultured_Cells	0.633732
0.032066	0.034778	0.922018	0.408698	ReprPCWk	CD19_Primary_Cells_Peripheral_UW	0.633732
0.0462137	0.0503416	0.918002	0.410562	TxWk	CD19_Primary_Cells_Cord_BI	0.633732
0.0653399	0.0713385	0.915914	0.411535	ReprPCWk	K562_Leukemia	0.633732
-0.026571	0.0294523	-0.902173	0.417979	Het	CD34_Cultured_Cells	0.638621
0.0493606	0.0547765	0.901127	0.418473	TxWk	CD4_Memory_Primary_Cells	0.638621
0.0530069	0.0589567	0.899082	0.41944	TxWk	GM12878_Lymphoblastoid	0.638621
0.0350482	0.0401867	0.872136	0.432357	ReprPC	CD4+_CD25-_IL17-_PMA-Ionomycin_stimulated_MACS_purified_Th_Primary_Cells	0.655822
0.0414131	0.048715	0.850109	0.443155	TxWk	CD34_Primary_Cells_E035	0.669694
0.0446343	0.0531053	0.840487	0.44794	ReprPC	Mobilized_CD34_Primary_Cells_Male	0.670443
0.045544	0.0541935	0.840396	0.447986	TxWk	CD8_Naive_Primary_Cells	0.670443
0.0506824	0.0603985	0.839133	0.448617	Tx	CD14_Primary_Cells	0.670443
-0.0526126	0.0631545	-0.833077	0.451654	TxFlnk	Peripheral_Blood_Mononuclear_Primary_Cells	0.672476
-0.0759633	0.0917754	-0.827708	0.454359	Het	CD4+_CD25-_CD45RO+_Memory_Primary_Cells	0.672476
0.0419629	0.050846	0.825294	0.45558	TxWk	CD4+_CD25int_CD127+_Tmem_Primary_Cells	0.672476
0.0424986	0.0517109	0.821849	0.457327	TxWk	Mobilized_CD34_Primary_Cells_Female	0.672476
0.0366776	0.045432	0.807307	0.464758	TxWk	Mobilized_CD34_Primary_Cells_Male	0.672476
0.0380845	0.0473031	0.805116	0.465886	ReprPC	CD4+_CD25-_CD45RO+_Memory_Primary_Cells	0.672476
0.0415924	0.051845	0.802245	0.467366	TxWk	CD4+_CD25+_CD127-_Treg_Primary_Cells	0.672476
0.0382016	0.047628	0.802083	0.46745	TxWk	CD3_Primary_Cells_Cord_BI	0.672476
-0.0854215	0.106608	-0.801267	0.467872	TxFlnk	CD3_Primary_Cells_Peripheral_UW	0.672476
0.0784349	0.0979675	0.800621	0.468206	ReprPC	CD3_Primary_Cells_Peripheral_UW	0.672476
0.037985	0.0474486	0.80055	0.468243	TxWk	Monocytes-CD14+_RO01746	0.672476
-0.026414	0.0335702	-0.786829	0.475382	Het	Mobilized_CD34_Primary_Cells_Female	0.673608
0.0412028	0.0524168	0.786061	0.475784	TxWk	CD4+_CD25-_IL17+_PMA-Ionomcyin_stimulated_Th17_Primary_Cells	0.673608
-0.0315799	0.0402339	-0.784907	0.476388	Tx	CD4+_CD25-_CD45RO+_Memory_Primary_Cells	0.673608
-0.0553141	0.0705851	-0.783651	0.477048	TxFlnk	Monocytes-CD14+_RO01746	0.673608
0.0471623	0.0603567	0.781393	0.478234	Tx	CD19_Primary_Cells_Peripheral_UW	0.673608
0.0512544	0.0664969	0.770779	0.48384	Tx	Mobilized_CD34_Primary_Cells_Male	0.673608
0.0523608	0.0686627	0.762579	0.488205	Tx	Mobilized_CD34_Primary_Cells_Female	0.673608
0.0474352	0.0622732	0.761727	0.48866	Tx	CD3_Primary_Cells_Peripheral_UW	0.673608
-0.0253804	0.033839	-0.750032	0.494942	TssAFlnk	Monocytes-CD14+_RO01746	0.673608
0.0384595	0.0514639	0.747309	0.496413	TxWk	CD4+_CD25-_CD45RO+_Memory_Primary_Cells	0.673608
0.042699	0.0573908	0.744005	0.498204	TxWk	CD8_Memory_Primary_Cells	0.673608
0.0434259	0.0584694	0.742713	0.498905	Tx	Monocytes-CD14+_RO01746	0.673608
0.0397212	0.0534815	0.742709	0.498907	TxWk	CD4_Naive_Primary_Cells	0.673608
0.0313407	0.0426313	0.735157	0.50302	ReprPCWk	CD3_Primary_Cells_Peripheral_UW	0.673608
-0.0457426	0.0624437	-0.732542	0.50445	EnhG	Peripheral_Blood_Mononuclear_Primary_Cells	0.673608
-0.0555536	0.0763853	-0.727282	0.507336	TxFlnk	CD34_Cultured_Cells	0.673608
0.0262082	0.0360953	0.726082	0.507996	TssAFlnk	CD4+_CD25-_CD45RA+_Naive_Primary_Cells	0.673608
0.054369	0.0751854	0.723133	0.509621	Tx	CD34_Cultured_Cells	0.673608
0.0418832	0.0581797	0.719894	0.51141	TxWk	CD4+_CD25-_IL17-_PMA-Ionomycin_stimulated_MACS_purified_Th_Primary_Cells	0.673608
-0.0366595	0.0509494	-0.719528	0.511613	TssAFlnk	CD8_Memory_Primary_Cells	0.673608
0.0435015	0.0606334	0.717451	0.512763	TssAFlnk	CD4+_CD25-_CD45RO+_Memory_Primary_Cells	0.673608
0.0286182	0.0399772	0.715863	0.513643	BivFlnk	CD4_Memory_Primary_Cells	0.673608
0.0241887	0.0338099	0.715433	0.513882	ReprPC	CD56_Primary_Cells	0.673608
0.045558	0.0638867	0.713106	0.515175	Tx	CD4+_CD25-_IL17-_PMA-Ionomycin_stimulated_MACS_purified_Th_Primary_Cells	0.673608
0.031664	0.044441	0.712495	0.515514	EnhG	CD15_Primary_Cells	0.673608
0.0204923	0.0287757	0.712139	0.515713	ReprPCWk	CD4+_CD25+_CD127-_Treg_Primary_Cells	0.673608
0.0268607	0.0378045	0.710516	0.516616	TxWk	CD34_Cultured_Cells	0.673608
-0.194515	0.274053	-0.709773	0.517031	TxFlnk	CD4+_CD25-_CD45RO+_Memory_Primary_Cells	0.673608
0.0451858	0.0637	0.709354	0.517264	Tx	CD4+_CD25-_Th_Primary_Cells	0.673608
0.0239665	0.0341828	0.701127	0.521867	ReprPCWk	CD4_Memory_Primary_Cells	0.675267
0.037091	0.0529028	0.701117	0.521873	TxWk	CD19_Primary_Cells_Peripheral_UW	0.675267
0.0812263	0.118723	0.684167	0.53145	TxFlnk	CD8_Naive_Primary_Cells	0.68547
0.0348979	0.0513129	0.6801	0.533767	ReprPC	Mobilized_CD34_Primary_Cells_Female	0.685704
0.0332947	0.0491139	0.677908	0.535018	TxWk	CD56_Primary_Cells	0.685704
0.0473981	0.0702351	0.674849	0.536768	Tx	CD4+_CD25+_CD127-_Treg_Primary_Cells	0.685777
-0.0413925	0.0617725	-0.67008	0.539505	ReprPC	CD19_Primary_Cells_Cord_BI	0.687106
0.0315409	0.0472968	0.666873	0.541351	TxWk	CD14_Primary_Cells	0.687295
-0.0394012	0.0598383	-0.658461	0.546213	EnhG	CD4+_CD25-_CD45RA+_Naive_Primary_Cells	0.689782
0.0297745	0.0454077	0.655715	0.547807	TxWk	CD3_Primary_Cells_Peripheral_UW	0.689782
0.0526234	0.0811855	0.648188	0.552193	Tx	CD4+_CD25-_CD45RA+_Naive_Primary_Cells	0.689782
0.0423822	0.0653921	0.648125	0.55223	Tx	GM12878_Lymphoblastoid	0.689782
0.0451482	0.0697905	0.646911	0.55294	Tx	CD4+_CD25int_CD127+_Tmem_Primary_Cells	0.689782
0.0259841	0.0402291	0.645903	0.553529	TssAFlnk	CD4+_CD25int_CD127+_Tmem_Primary_Cells	0.689782
-0.0433517	0.0683412	-0.634343	0.560324	Quies	K562_Leukemia	0.696108
-0.0640562	0.102882	-0.622617	0.567273	Het	CD4_Naive_Primary_Cells	0.702106
0.0160267	0.0258698	0.619514	0.569122	Quies	CD4+_CD25-_CD45RO+_Memory_Primary_Cells	0.702106
0.0245706	0.0401343	0.612211	0.573489	TssAFlnk	CD4+_CD25-_IL17+_PMA-Ionomcyin_stimulated_Th17_Primary_Cells	0.702106
-0.0622776	0.101764	-0.61198	0.573628	Het	CD4+_CD25-_IL17-_PMA-Ionomycin_stimulated_MACS_purified_Th_Primary_Cells	0.702106
0.0490371	0.0801706	0.611659	0.57382	Tx	CD4+_CD25-_IL17+_PMA-Ionomcyin_stimulated_Th17_Primary_Cells	0.702106
-0.0368326	0.0607861	-0.605937	0.577258	EnhG	GM12878_Lymphoblastoid	0.704186
0.0710448	0.118084	0.601646	0.579846	EnhBiv	K562_Leukemia	0.705219
-0.0380289	0.0640665	-0.593585	0.584729	EnhG	CD34_Cultured_Cells	0.705348
0.0419182	0.07085	0.591647	0.585906	Tx	CD15_Primary_Cells	0.705348
0.0197106	0.0334055	0.59004	0.586884	ReprPC	CD14_Primary_Cells	0.705348
0.034463	0.0584137	0.589982	0.58692	Tx	Dnd41_TCell_Leukemia	0.705348
-0.0287605	0.052051	-0.552545	0.609997	TssAFlnk	CD4_Naive_Primary_Cells	0.729361
0.0217724	0.0394616	0.551736	0.610502	TxWk	Peripheral_Blood_Mononuclear_Primary_Cells	0.729361
0.0487673	0.0899576	0.542114	0.616528	Tx	Peripheral_Blood_Mononuclear_Primary_Cells	0.734394
-0.0527708	0.105246	-0.501406	0.642424	Quies	CD3_Primary_Cells_Peripheral_UW	0.7613
0.0254218	0.050772	0.500705	0.642876	ReprPC	CD3_Primary_Cells_Cord_BI	0.7613
0.0263631	0.0538291	0.489756	0.649953	TxWk	CD15_Primary_Cells	0.767437
0.0318302	0.0666768	0.477381	0.658005	Tx	CD8_Naive_Primary_Cells	0.77291
0.0207991	0.0436252	0.476768	0.658405	ReprPC	CD4+_CD25-_Th_Primary_Cells	0.77291
0.0280122	0.0597351	0.46894	0.663529	TxFlnk	Mobilized_CD34_Primary_Cells_Female	0.776674
-0.0169113	0.0366835	-0.461006	0.668746	Het	Dnd41_TCell_Leukemia	0.780525
0.0319977	0.0722416	0.442926	0.680719	Tx	CD3_Primary_Cells_Cord_BI	0.792216
-0.0148887	0.0345945	-0.430378	0.689095	Het	Monocytes-CD14+_RO01746	0.796119
-0.0494648	0.115215	-0.429326	0.6898	TxFlnk	CD4+_CD25-_IL17-_PMA-Ionomycin_stimulated_MACS_purified_Th_Primary_Cells	0.796119
-0.0271561	0.0636848	-0.426414	0.691753	EnhG	K562_Leukemia	0.796119
-0.0133016	0.0312141	-0.426142	0.691935	Het	GM12878_Lymphoblastoid	0.796119
0.01771	0.0421755	0.419912	0.696123	Quies	CD19_Primary_Cells_Cord_BI	0.798659
-0.00965513	0.0231539	-0.416997	0.698088	ReprPCWk	CD4+_CD25-_CD45RO+_Memory_Primary_Cells	0.798659
-0.0241167	0.0590175	-0.408637	0.703737	EnhG	CD4+_CD25-_IL17+_PMA-Ionomcyin_stimulated_Th17_Primary_Cells	0.801153
0.0122462	0.0302023	0.405472	0.705882	Quies	CD8_Naive_Primary_Cells	0.801153
0.0135211	0.0333854	0.405	0.706201	TssAFlnk	CD15_Primary_Cells	0.801153
0.0263705	0.0744221	0.354337	0.740977	Tx	CD4_Naive_Primary_Cells	0.838256
0.0126014	0.0362646	0.347486	0.74574	TxFlnk	CD4+_CD25+_CD127-_Treg_Primary_Cells	0.841295
0.00941952	0.0281573	0.334532	0.754784	Quies	CD4_Naive_Primary_Cells	0.849132
0.00921845	0.0278912	0.330514	0.757599	Quies	CD4_Memory_Primary_Cells	0.849937
-0.00545366	0.0176318	-0.309308	0.77253	ReprPCWk	CD19_Primary_Cells_Cord_BI	0.863205
-0.0199304	0.0647783	-0.307671	0.773687	Quies	CD34_Cultured_Cells	0.863205
-0.0353638	0.11955	-0.295808	0.782098	TxFlnk	CD56_Primary_Cells	0.870191
0.0163465	0.0651318	0.250976	0.814198	Tx	CD4_Memory_Primary_Cells	0.903425
0.00463112	0.0194617	0.237961	0.823604	Het	CD4+_CD25-_CD45RA+_Naive_Primary_Cells	0.910373
0.0102743	0.0435176	0.236096	0.824955	Quies	CD34_Primary_Cells_E035	0.910373
0.0094963	0.0425542	0.223158	0.834346	Quies	CD56_Primary_Cells	0.916152
-0.0116089	0.0522376	-0.222232	0.835019	Quies	Mobilized_CD34_Primary_Cells_Female	0.916152
-0.00880016	0.0400848	-0.219538	0.836979	Het	CD14_Primary_Cells	0.916152
-0.0146755	0.0699376	-0.209837	0.844049	EnhG	CD56_Primary_Cells	0.921402
0.00750488	0.0365837	0.205143	0.847477	ReprPCWk	Dnd41_TCell_Leukemia	0.922656
-0.0103358	0.0520012	-0.198761	0.852144	Quies	Peripheral_Blood_Mononuclear_Primary_Cells	0.92525
0.00953022	0.0550497	0.17312	0.870964	TssAFlnk	CD4_Memory_Primary_Cells	0.943156
0.0106789	0.0678719	0.157338	0.882601	Tx	CD8_Memory_Primary_Cells	0.951751
-0.00754484	0.0483692	-0.155985	0.883601	ReprPC	Dnd41_TCell_Leukemia	0.951751
-0.00898828	0.0592187	-0.151781	0.886707	ReprPC	CD34_Primary_Cells_E035	0.952564
0.00581612	0.0443443	0.131158	0.901982	Quies	CD19_Primary_Cells_Peripheral_UW	0.95722
0.0064033	0.0491499	0.130281	0.902633	Quies	GM12878_Lymphoblastoid	0.95722
0.00517223	0.04013	0.128887	0.903668	Het	CD4+_CD25-_IL17+_PMA-Ionomcyin_stimulated_Th17_Primary_Cells	0.95722
-0.00627976	0.0502064	-0.125079	0.906495	Quies	Monocytes-CD14+_RO01746	0.95722
-0.00253639	0.0203136	-0.124862	0.906657	ReprPCWk	CD8_Naive_Primary_Cells	0.95722
0.00739194	0.0600055	0.123188	0.9079	EnhG	CD3_Primary_Cells_Peripheral_UW	0.95722
0.00514515	0.0418623	0.122907	0.908109	Quies	CD4+_CD25-_IL17-_PMA-Ionomycin_stimulated_MACS_purified_Th_Primary_Cells	0.95722
0.0048592	0.0403488	0.12043	0.90995	Quies	CD4+_CD25-_Th_Primary_Cells	0.95722
0.00522365	0.0475691	0.109812	0.917847	Tx	CD34_Primary_Cells_E035	0.961002
0.00366145	0.033525	0.109216	0.918291	Quies	CD8_Memory_Primary_Cells	0.961002
0.00465221	0.0467163	0.0995841	0.925466	Quies	Dnd41_TCell_Leukemia	0.966015
0.00343326	0.0418279	0.0820806	0.938526	Quies	CD4+_CD25+_CD127-_Treg_Primary_Cells	0.977128
-0.00384144	0.0505015	-0.0760657	0.943019	TssAFlnk	CD3_Primary_Cells_Cord_BI	0.977548
-0.00427362	0.0580156	-0.0736633	0.944815	Quies	Mobilized_CD34_Primary_Cells_Male	0.977548
0.00120641	0.0167904	0.0718512	0.946169	ReprPCWk	CD56_Primary_Cells	0.977548
-0.00710961	0.106961	-0.0664689	0.950194	ZNF/Rpts	CD14_Primary_Cells	0.978719
-0.00650234	0.101803	-0.0638716	0.952137	ZNF/Rpts	Peripheral_Blood_Mononuclear_Primary_Cells	0.978719
-0.00185117	0.0311711	-0.0593876	0.955492	TxFlnk	Dnd41_TCell_Leukemia	0.979682
-0.00151746	0.0416941	-0.0363951	0.972711	Quies	CD4+_CD25-_IL17+_PMA-Ionomcyin_stimulated_Th17_Primary_Cells	0.994818
0.00130487	0.050658	0.0257583	0.980684	Quies	CD3_Primary_Cells_Cord_BI	0.995717
0.000745593	0.0375375	0.0198626	0.985104	Quies	CD4+_CD25-_CD45RA+_Naive_Primary_Cells	0.995717
0.000889869	0.0478486	0.0185976	0.986053	Quies	CD15_Primary_Cells	0.995717
-0.000514887	0.0344243	-0.0149571	0.988783	Quies	CD4+_CD25int_CD127+_Tmem_Primary_Cells	0.995717
-0.000804332	0.0544499	-0.014772	0.988922	Quies	CD14_Primary_Cells	0.995717
-0.000745667	0.0546156	-0.013653	0.989761	Tx	K562_Leukemia	0.995717
-0.000591963	0.0482535	-0.0122678	0.990799	Tx	CD19_Primary_Cells_Cord_BI	0.995717
-0.000294661	0.0384564	-0.00766221	0.994253	EnhG	Dnd41_TCell_Leukemia	0.996714
-4.04504e-06	0.0465123	-8.69671e-05	0.999935	ReprPCWk	GM12878_Lymphoblastoid	0.999935
