# Supplementary material for: Vitamin C boosts DNA demethylation in TET2 germline mutation carriers
Source: Clin Epigenetics. 2023 Jan 14;15:7. doi: 10.1186/s13148-022-01404-6 (PMC9840351; doi:10.1186/s13148-022-01404-6)
Supplement: Supplementary file 4 — Additional file 4: Supplemental Table 5. Results from transcription factor binding site methylation analysis. [file 13148_2022_1404_MOESM4_ESM.xlsx]

## Sheet: info
Supplemental Table 5. Results from transcription factor binding site methylation analysis.
This table contains the results from linear models explaining the average methylation values on transcription factor binding sites at 0 months and at 12 months.
Two individuals previously treated for lymphoma were excluded from these analyses. Only 5mC positions overlapping with PBMC enhancers were included into analyses and a model lm(average 5mC on TF binding sites ~ mutation status + average 5mC on PBMC enhancers) was used for each TF data set separately and only hypermethylated positions were included when calculating the average 5mC at TF binding si…
Transcription factor binding sites were derived from Chip-seq data from ENCODE GM12878 lymphoblastoid cell line. Please see Supplemental Table 2 for more information on the datasets used.
ENCODE Project Consortium. An integrated encyclopedia of DNA elements in the human genome. Nature 2012;489(7414):57–74.
Davis CA, Hitz BC, Sloan CA, et al. The Encyclopedia of DNA elements (ENCODE): data portal update. Nucleic Acids Res 2018;46(D1):D794–801.

## Sheet: Results_TF_0_months
Estimate	Std..Error	t.value	Pr...t..	Trancription_factor	FDR-corrected_P-value
0.0783947	0.00381262	20.5619	0.000251533	SPI1_ENCFF492ZRZ	0.014899
0.127829	0.00724222	17.6506	0.000396459	HDAC6_ENCFF588SBL	0.014899
0.142844	0.00846369	16.8773	0.000453004	SMAD5_ENCFF485GWN	0.014899
0.101402	0.00613325	16.5331	0.000481635	ELF1_ENCFF479HJF	0.014899
0.128896	0.00838679	15.369	0.000598351	TBX21_ENCFF170IZO	0.014899
0.124292	0.00820855	15.1417	0.000625413	NFATC3_ENCFF002XEC	0.014899
0.170283	0.0119445	14.2561	0.000747871	CUX1_ENCFF451AII	0.014899
0.142885	0.0102006	14.0075	0.000787914	FOXM1_ENCFF549GKZ	0.014899
0.0912782	0.00678049	13.4619	0.000886322	EBF1_ENCFF996MFL	0.014899
0.13462	0.0104341	12.9019	0.00100508	POU2F2_ENCFF934JFA	0.014899
0.130445	0.0102531	12.7224	0.00104757	PAX5_ENCFF192WNJ	0.014899
0.119786	0.0095602	12.5296	0.00109594	ZNF217_ENCFF131ALE	0.014899
0.140126	0.0121437	11.539	0.00139747	ZNF24_ENCFF664TYB	0.014899
0.0883484	0.00776434	11.3787	0.00145627	MTA2_ENCFF957SRJ	0.014899
0.140867	0.0126117	11.1695	0.00153806	BCLAF1_ENCFF185BRL	0.014899
0.102966	0.00926118	11.118	0.00155913	EBF1_ENCFF895MHN	0.014899
0.0916809	0.00828944	11.06	0.00158334	EED_ENCFF519PDZ	0.014899
0.144325	0.0134052	10.7663	0.00171373	MXI1_ENCFF376AEL	0.014899
0.0919696	0.00863562	10.65	0.00176931	JUNB_ENCFF912OPT	0.014899
0.0861537	0.00809334	10.645	0.00177175	HDGF_ENCFF626TYH	0.014899
0.129732	0.0124396	10.4289	0.00188173	CBFB_ENCFF876CUT	0.014899
0.109362	0.0105398	10.3761	0.00191	ARNT_ENCFF596RIT	0.014899
0.11643	0.0113471	10.2608	0.00197367	BHLHE40_ENCFF633YUQ	0.014899
0.162991	0.0159488	10.2197	0.00199706	TBL1XR1_ENCFF276QRH	0.014899
0.171291	0.0174386	9.82253	0.002243	STAT3_ENCFF029PAA	0.014899
0.132916	0.013646	9.74029	0.00229888	RELB_ENCFF968MBN	0.014899
0.114317	0.0117422	9.73557	0.00230214	IKZF1_ENCFF432HLX	0.014899
0.0977132	0.0100961	9.67831	0.00234222	ZNF687_ENCFF734BGL	0.014899
0.229649	0.0239381	9.59343	0.00240335	ETS1_ENCFF568AZT	0.014899
0.14168	0.0150571	9.4095	0.00254325	POLR2A_ENCFF712JXT	0.014899
0.0762429	0.00815257	9.35202	0.00258917	GATAD2B_ENCFF963DVH	0.014899
0.104724	0.0114083	9.17958	0.00273371	CREM_ENCFF294IGP	0.014899
0.208297	0.0226925	9.17913	0.0027341	ASH2L_ENCFF096XRG	0.014899
0.111877	0.0123096	9.08864	0.00281425	IRF4_ENCFF113VGD	0.014899
0.108196	0.0121492	8.90559	0.00298616	RUNX3_ENCFF346JDW	0.0153574
0.103253	0.0119115	8.66835	0.00323025	IKZF1_ENCFF448JWW	0.015601
0.115311	0.0135204	8.52873	0.00338634	BCL11A_ENCFF824QXX	0.015601
0.129424	0.0151864	8.52236	0.0033937	MEF2C_ENCFF238UKB	0.015601
0.104159	0.0123634	8.42479	0.00350908	IKZF1_ENCFF819VMH	0.015601
0.131437	0.0156736	8.3859	0.00355652	ETV6_ENCFF151UJT	0.015601
0.120592	0.0144544	8.34292	0.00360993	ATF7_ENCFF277FJJ	0.015601
0.11549	0.0138829	8.31891	0.00364023	ELF1_ENCFF146SYU	0.015601
0.159828	0.0196096	8.15048	0.00386254	EP300_ENCFF707DWY	0.0161688
0.156222	0.0195687	7.98329	0.0041013	EP300_ENCFF926AKK	0.0166515
0.11139	0.0141226	7.88733	0.0042472	CREB1_ENCFF053UZX	0.0166515
0.114731	0.0145559	7.88207	0.00425539	TARDBP_ENCFF600LZY	0.0166515
0.177982	0.0233701	7.6158	0.00469899	EZH2_ENCFF339YTO	0.0179961
0.163845	0.0219761	7.4556	0.0049956	TBP_ENCFF099PYR	0.0187335
0.1575	0.0215681	7.30246	0.00530267	SKIL_ENCFF506SOD	0.0189865
0.11452	0.0156894	7.29921	0.00530946	IKZF2_ENCFF723ZRN	0.0189865
0.113223	0.0156713	7.22483	0.00546788	MEF2A_ENCFF826GQU	0.0189865
0.110471	0.0155003	7.12701	0.00568584	ZNF143_ENCFF201RBX	0.0189865
0.256626	0.0363342	7.06294	0.00583483	JUND_ENCFF023QWA	0.0189865
0.127893	0.018138	7.05114	0.00586283	ATF2_ENCFF973FKS	0.0189865
0.124933	0.0177513	7.03797	0.00589429	ZBED1_ENCFF753UAX	0.0189865
0.0937736	0.0133926	7.00191	0.00598158	MEF2B_ENCFF884QQW	0.0189865
0.0927084	0.0132642	6.98934	0.00601241	SMARCA5_ENCFF550FDV	0.0189865
0.148345	0.0216404	6.85499	0.00635537	JUND_ENCFF134BQO	0.0197236
0.144761	0.0214462	6.74998	0.00664157	SREBF1_ENCFF397YRO	0.0200158
0.123194	0.0182802	6.73919	0.00667193	EP300_ENCFF718TWQ	0.0200158
0.155985	0.0233458	6.68152	0.00683733	CHD2_ENCFF351VXQ	0.0201757
0.108017	0.0163755	6.59626	0.00709189	DPF2_ENCFF003ZLG	0.020324
0.11979	0.0182171	6.57568	0.00715522	NFIC_ENCFF980SDE	0.020324
0.115733	0.0176615	6.55286	0.0072263	TRIM22_ENCFF796RRA	0.020324
0.127387	0.0196503	6.48272	0.00745064	NR2F1_ENCFF118UKC	0.0206325
0.131324	0.0212129	6.19077	0.00848937	TCF12_ENCFF068YYR	0.0231528
0.115168	0.0190425	6.04793	0.00906728	SP1_ENCFF038AVV	0.0243599
0.113688	0.0193893	5.86345	0.00989252	ZFP36_ENCFF627JQX	0.0257544
0.110267	0.0188412	5.85243	0.00994489	IKZF2_ENCFF511HZB	0.0257544
0.105919	0.018165	5.83093	0.0100481	POLR2A_ENCFF886PSD	0.0257544
0.111819	0.0192518	5.8082	0.0101587	TCF3_ENCFF700TAS	0.0257544
0.172565	0.0300007	5.75202	0.0104391	RCOR1_ENCFF585BRC	0.0257747
0.121053	0.0210554	5.74927	0.0104531	BATF_ENCFF728KFD	0.0257747
0.10729	0.0188318	5.6973	0.010722	BACH1_ENCFF631RZH	0.0258335
0.224297	0.0396604	5.65543	0.0109454	MYC_ENCFF214XPD	0.0258335
0.095228	0.0168691	5.64512	0.0110013	SRF_ENCFF432PLY	0.0258335
0.0990566	0.0176536	5.61111	0.0111884	KLF5_ENCFF992IBT	0.0258335
0.194719	0.0349988	5.56361	0.0114568	MYB_ENCFF705CGM	0.0258335
0.137972	0.0248074	5.56173	0.0114676	SMC3_ENCFF837YJA	0.0258335
0.102287	0.0183993	5.5593	0.0114816	PML_ENCFF242KVU	0.0258335
0.200392	0.0369079	5.4295	0.0122615	RBBP5_ENCFF474JTH	0.0272478
0.138532	0.0256665	5.39736	0.0124652	BMI1_ENCFF160PIE	0.0273627
0.129935	0.0242299	5.36258	0.0126908	NKRF_ENCFF862GDZ	0.0275222
0.112437	0.0211976	5.30422	0.0130813	NBN_ENCFF511QTQ	0.0279766
0.187441	0.0354645	5.28531	0.0132112	TRIM22_ENCFF519BGX	0.0279766
0.0988645	0.0189947	5.20485	0.0137831	BHLHE40_ENCFF445XYV	0.0288484
0.110045	0.0214252	5.13623	0.0142967	PAX5_ENCFF827VVQ	0.0295793
0.0936312	0.0187454	4.9949	0.0154356	ZNF384_ENCFF955FRU	0.0312508
0.0778808	0.0156573	4.97409	0.0156132	LARP7_ENCFF927IGC	0.0312508
0.105415	0.021199	4.97266	0.0156254	TCF12_ENCFF154RAJ	0.0312508
0.12392	0.025139	4.92937	0.0160038	PKNOX1_ENCFF946JFA	0.0316558
0.0853187	0.0178179	4.78838	0.017322	ZNF143_ENCFF012FCL	0.0338908
0.272079	0.0580101	4.69021	0.0183242	RXRA_ENCFF063KLF	0.0354199
0.118283	0.0253161	4.67225	0.0185156	BCL3_ENCFF452NTN	0.0354199
0.179182	0.0384864	4.65574	0.0186938	EGR1_ENCFF612EIU	0.0354199
0.156218	0.0341829	4.57008	0.0196555	SIN3A_ENCFF013QNV	0.0368541
0.15391	0.0350157	4.39547	0.0218233	NFXL1_ENCFF057NHJ	0.0404968
0.140809	0.0325583	4.32483	0.0227881	GABPA_ENCFF093KLR	0.0418557
0.170186	0.0399017	4.26512	0.023647	ASH2L_ENCFF552EPA	0.0429052
0.100674	0.023675	4.25234	0.0238362	EGR1_ENCFF637UJN	0.0429052
0.099653	0.0236964	4.20541	0.0245483	ZEB1_ENCFF703XCL	0.0437494
0.115233	0.0276972	4.16046	0.0252561	RAD21_ENCFF834GOT	0.0445696
0.0918768	0.022282	4.12336	0.0258604	POLR2A_ENCFF535TAL	0.0451929
0.116845	0.0290824	4.01771	0.0276864	RAD51_ENCFF345VPL	0.0479187
0.127154	0.0319863	3.97526	0.0284666	CEBPB_ENCFF955YFB	0.048684
0.117596	0.0296624	3.96447	0.0286694	NFYB_ENCFF156MUM	0.048684
0.139365	0.0356701	3.90704	0.0297808	E4F1_ENCFF855PXT	0.0500457
0.168892	0.0433649	3.89468	0.0300274	NR2C1_ENCFF626EEU	0.0500457
0.0629809	0.0164258	3.83428	0.03127	MAZ_ENCFF467VSF	0.0516385
0.170646	0.0453351	3.76411	0.0327975	STAT1_ENCFF973ACG	0.0536687
0.0760034	0.0204616	3.71444	0.0339373	YY1_ENCFF446ZSX	0.0550334
0.179615	0.0488356	3.67796	0.0348066	REST_ENCFF262MRD	0.0559392
0.174788	0.0482196	3.62483	0.0361245	ZSCAN29_ENCFF828NYA	0.057513
0.132739	0.0368305	3.60404	0.0366575	SMAD1_ENCFF033MGN	0.057513
0.12699	0.0352682	3.60069	0.0367444	ZNF207_ENCFF854NOE	0.057513
0.124687	0.0352448	3.53774	0.0384258	TAF1_ENCFF502IPK	0.0591831
0.102285	0.0289535	3.53275	0.0385632	ZNF592_ENCFF510ZBJ	0.0591831
0.097805	0.0277517	3.52428	0.0387978	CBX5_ENCFF864AYJ	0.0591831
0.124662	0.0355005	3.51156	0.0391538	USF1_ENCFF879TPT	0.0592243
0.122108	0.0355802	3.43192	0.0414797	MTA3_ENCFF475GKK	0.0622195
0.0528061	0.0155638	3.39288	0.0426843	ZBTB40_ENCFF171FMR	0.0630009
0.491532	0.145037	3.38902	0.0428058	ZNF622_ENCFF359PUY	0.0630009
0.154912	0.0458145	3.38128	0.0430506	STAT5A_ENCFF006GSY	0.0630009
0.114313	0.0340854	3.35372	0.0439375	RAD21_ENCFF940IMA	0.0637802
0.125418	0.0386768	3.24273	0.0477521	CHD1_ENCFF753HYW	0.068763
0.108393	0.0340595	3.18245	0.0499998	MAX_ENCFF361EVH	0.0714283
0.207773	0.0663104	3.13334	0.0519309	ATF3_ENCFF882AEU	0.0727986
0.0903419	0.0288498	3.13146	0.0520066	ARID3A_ENCFF531CLQ	0.0727986
0.146703	0.0469095	3.12736	0.0521723	HSF1_ENCFF663ODL	0.0727986
0.102822	0.0340103	3.02325	0.056613	SRF_ENCFF114CWH	0.0783873
0.104124	0.0369783	2.81581	0.06697	MAFK_ENCFF436SJS	0.0920199
0.171526	0.0624173	2.74805	0.070858	BRCA1_ENCFF303GOQ	0.0966246
0.0840668	0.0307574	2.73322	0.071746	RFX5_ENCFF601WHE	0.097003
0.0892159	0.0327337	2.72551	0.0722134	CTCF_ENCFF951PEM	0.097003
0.180812	0.0669305	2.70148	0.0736935	E2F8_ENCFF961ZFW	0.098258
0.0960392	0.0357587	2.68576	0.0746824	CTCF_ENCFF796WRU	0.0988443
0.101418	0.038178	2.65646	0.0765697	RB1_ENCFF844GNV	0.100602
0.116932	0.0457736	2.55457	0.0836086	ESRRA_ENCFF660PIB	0.109055
0.093318	0.03676	2.53858	0.0847851	FOXK2_ENCFF639XYN	0.109794
0.192343	0.0769905	2.49827	0.0878403	ELK1_ENCFF164MPE	0.112938
0.0863079	0.0352573	2.44794	0.0918475	TCF7_ENCFF900GTF	0.117092
0.121307	0.0496845	2.44155	0.0923723	USF2_ENCFF196JQW	0.117092
0.103945	0.0432643	2.40255	0.095655	TARDBP_ENCFF847AAV	0.120405
0.0699075	0.0291939	2.39459	0.096342	MLLT1_ENCFF652GOE	0.120427
0.21104	0.089841	2.34904	0.100393	KDM1A_ENCFF996NUD	0.124626
0.184048	0.0789107	2.33236	0.101929	ATF2_ENCFF213LSA	0.125474
0.0824637	0.0354448	2.32654	0.102471	CTCF_ENCFF797SDL	0.125474
0.110706	0.0487723	2.26986	0.107939	CHD4_ENCFF403JIP	0.131277
0.0903943	0.0418649	2.15919	0.119667	NFATC1_ENCFF172KBM	0.144121
0.214824	0.09967	2.15535	0.120101	STAT1_ENCFF896SEI	0.144121
0.0855394	0.0421765	2.02813	0.135588	ZBTB33_ENCFF845VSZ	0.161629
0.0680983	0.0347787	1.95805	0.145128	PBX3_ENCFF402DQD	0.171863
0.16472	0.0926257	1.77834	0.173406	ZBTB33_ENCFF917XFN	0.20393
0.0803564	0.0453418	1.77224	0.174474	HCFC1_ENCFF479QQB	0.20393
0.0473363	0.0275548	1.7179	0.184313	YBX1_ENCFF488IGF	0.214041
0.0602992	0.0368241	1.63749	0.200052	CTCF_ENCFF827JRI	0.230829
0.145782	0.093163	1.5648	0.215592	REST_ENCFF975LZF	0.247175
0.0911129	0.0589195	1.5464	0.219738	NR2C2_ENCFF782KRV	0.250334
0.0614469	0.0472421	1.30068	0.284263	WRNIP1_ENCFF855UKX	0.321807
0.111158	0.0881415	1.26113	0.296413	SRF_ENCFF089YRX	0.333465
-0.299515	0.244326	-1.22588	0.307697	CEBPZ_ENCFF639KLW	0.344009
-0.0808268	0.0700635	-1.15362	0.332222	BCLAF1_ENCFF055QPX	0.369135
0.132247	0.133705	0.989096	0.395536	NFYA_ENCFF937QTP	0.436788
-0.21826	0.227007	-0.961468	0.407244	UBTF_ENCFF014PHS	0.445013
0.0759058	0.0790787	0.959876	0.407928	YY1_ENCFF258UEW	0.445013
0.152846	0.170571	0.896085	0.436239	SREBF2_ENCFF896MPE	0.470334
0.1161	0.129857	0.894058	0.437167	IRF3_ENCFF785MSW	0.470334
0.106949	0.120152	0.890112	0.438979	IRF3_ENCFF887WLX	0.470334
0.0870257	0.114866	0.757629	0.503751	NRF1_ENCFF864EBU	0.536539
0.0343202	0.0530373	0.647095	0.563671	PAX8_ENCFF934NVD	0.596828
0.0587189	0.094621	0.620569	0.578836	ZZZ3_ENCFF535WUH	0.609301
0.0554861	0.105046	0.528209	0.633934	CEBPB_ENCFF864EON	0.663419
0.0525955	0.107572	0.488934	0.658403	E2F4_ENCFF744QAC	0.685043
0.0487632	0.109802	0.444101	0.68705	ETV6_ENCFF342QUN	0.710742
0.035867	0.0851502	0.42122	0.701952	SIX5_ENCFF878FBM	0.722008
-0.0134619	0.0408326	-0.329686	0.763315	HDAC2_ENCFF581FMI	0.779718
-0.151474	0.466484	-0.324714	0.766723	KAT2A_ENCFF333PDI	0.779718
0.0166595	0.0729459	0.228381	0.834032	FOS_ENCFF571DGT	0.843403
0.10812	0.648178	0.166806	0.878132	SUZ12_ENCFF894BBO	0.883038
0.00446718	0.0582194	0.07673	0.943669	IRF5_ENCFF478SRO	0.943669

## Sheet: Results_TF_12_months
Estimate	Std..Error	t.value	Pr...t..	Trancription_factor	FDR-corrected_P-value
-0.77275	0.139135	-5.55397	0.0115123	ZNF622_ENCFF359PUY	0.976044
-0.149801	0.0329418	-4.54746	0.0199201	E4F1_ENCFF855PXT	0.976044
-0.147243	0.0509186	-2.89174	0.062924	NR2C2_ENCFF782KRV	0.976044
-0.133671	0.0472236	-2.8306	0.0661568	CHD4_ENCFF403JIP	0.976044
-0.125736	0.0493168	-2.54956	0.0839754	IRF3_ENCFF785MSW	0.976044
-0.395341	0.158857	-2.48866	0.088589	NFYA_ENCFF937QTP	0.976044
-0.0802607	0.0351508	-2.28333	0.106608	ZBTB40_ENCFF171FMR	0.976044
-0.163497	0.0743737	-2.19831	0.115354	REST_ENCFF975LZF	0.976044
-0.0955171	0.0436981	-2.18584	0.116708	WRNIP1_ENCFF855UKX	0.976044
-0.193561	0.0935205	-2.06971	0.130278	ZZZ3_ENCFF535WUH	0.976044
-0.146098	0.0748709	-1.95133	0.146084	ELK1_ENCFF164MPE	0.976044
-0.343945	0.206101	-1.66881	0.193746	EZH2_ENCFF339YTO	0.976044
-0.141454	0.0857879	-1.64889	0.197732	MYC_ENCFF214XPD	0.976044
-0.095255	0.0589476	-1.61593	0.204528	NR2C1_ENCFF626EEU	0.976044
-0.0774928	0.0487292	-1.59027	0.209998	LARP7_ENCFF927IGC	0.976044
-0.311913	0.198924	-1.56801	0.21488	CEBPZ_ENCFF639KLW	0.976044
-0.242464	0.164778	-1.47145	0.237549	BRCA1_ENCFF303GOQ	0.976044
-0.126655	0.0874259	-1.44871	0.243263	TCF12_ENCFF154RAJ	0.976044
-0.0703219	0.0521073	-1.34956	0.269965	ELF1_ENCFF146SYU	0.976044
-0.0838503	0.0634986	-1.32051	0.278369	STAT1_ENCFF973ACG	0.976044
-0.0867164	0.066353	-1.3069	0.282402	TARDBP_ENCFF847AAV	0.976044
-0.0917618	0.0741887	-1.23687	0.304132	ZNF592_ENCFF510ZBJ	0.976044
-0.0548723	0.0448984	-1.22214	0.30892	HDGF_ENCFF626TYH	0.976044
-0.0872946	0.0733181	-1.19063	0.319423	SMAD1_ENCFF033MGN	0.976044
-0.152502	0.132681	-1.14939	0.333718	HDAC6_ENCFF588SBL	0.976044
-0.100346	0.0873438	-1.14886	0.333905	GABPA_ENCFF093KLR	0.976044
-0.0830172	0.072601	-1.14347	0.335821	YY1_ENCFF446ZSX	0.976044
0.217197	0.198105	1.09637	0.35304	STAT1_ENCFF896SEI	0.976044
0.0658243	0.061145	1.07653	0.360553	SIX5_ENCFF878FBM	0.976044
-0.0680137	0.0655608	-1.03741	0.375819	TRIM22_ENCFF519BGX	0.976044
-0.0430367	0.0421632	-1.02072	0.382524	POLR2A_ENCFF535TAL	0.976044
-0.0731482	0.0739044	-0.989768	0.395255	NKRF_ENCFF862GDZ	0.976044
-0.0626983	0.0648179	-0.9673	0.404746	ZNF687_ENCFF734BGL	0.976044
-0.11166	0.115756	-0.964616	0.405894	E2F8_ENCFF961ZFW	0.976044
-0.100487	0.10512	-0.955929	0.40963	EGR1_ENCFF637UJN	0.976044
0.136484	0.144544	0.944238	0.414708	ATF3_ENCFF882AEU	0.976044
-0.0685019	0.0737021	-0.929442	0.421218	NFYB_ENCFF156MUM	0.976044
-0.0751513	0.0845408	-0.888935	0.43952	SKIL_ENCFF506SOD	0.976044
-0.0855386	0.0977631	-0.874958	0.446	ZBED1_ENCFF753UAX	0.976044
-0.10052	0.115277	-0.871992	0.447386	EP300_ENCFF707DWY	0.976044
-0.0671287	0.0776402	-0.864612	0.45085	FOXK2_ENCFF639XYN	0.976044
-0.0535962	0.0620566	-0.863666	0.451296	YY1_ENCFF258UEW	0.976044
-0.0641496	0.074997	-0.855362	0.455227	EGR1_ENCFF612EIU	0.976044
-0.0692116	0.082623	-0.837679	0.463696	TRIM22_ENCFF796RRA	0.976044
-0.0796753	0.0966428	-0.824431	0.470131	JUNB_ENCFF912OPT	0.976044
-0.0560692	0.0702754	-0.797849	0.483274	NBN_ENCFF511QTQ	0.976044
-0.0562888	0.0709229	-0.793661	0.485373	ZNF143_ENCFF012FCL	0.976044
-0.0619388	0.0787701	-0.786324	0.489069	BCL3_ENCFF452NTN	0.976044
-0.0629044	0.0801647	-0.78469	0.489895	BCLAF1_ENCFF185BRL	0.976044
-0.0645084	0.0834167	-0.773327	0.495674	SRF_ENCFF432PLY	0.976044
-0.0751361	0.0990639	-0.758461	0.50332	SREBF2_ENCFF896MPE	0.976044
-0.0263336	0.0349484	-0.753499	0.505894	CTCF_ENCFF951PEM	0.976044
-0.0422866	0.0564466	-0.749143	0.508162	YBX1_ENCFF488IGF	0.976044
-0.0817197	0.109498	-0.746311	0.509641	BMI1_ENCFF160PIE	0.976044
-0.0478288	0.0641248	-0.74587	0.509871	POLR2A_ENCFF712JXT	0.976044
-0.0354387	0.0475604	-0.74513	0.510258	HCFC1_ENCFF479QQB	0.976044
0.101647	0.138976	0.731399	0.517487	ETV6_ENCFF342QUN	0.976044
-0.0655919	0.0902974	-0.726398	0.52014	FOXM1_ENCFF549GKZ	0.976044
-0.0936991	0.129099	-0.725793	0.520462	ARID3A_ENCFF531CLQ	0.976044
-0.0581139	0.0803573	-0.723194	0.521846	PAX5_ENCFF827VVQ	0.976044
-0.0469733	0.0650475	-0.722138	0.522409	ZEB1_ENCFF703XCL	0.976044
-0.0861326	0.11991	-0.718309	0.524455	IRF5_ENCFF478SRO	0.976044
0.106306	0.149955	0.708923	0.529498	SRF_ENCFF089YRX	0.976044
-0.0688275	0.097961	-0.702601	0.532916	TAF1_ENCFF502IPK	0.976044
-0.074537	0.106952	-0.696918	0.536003	JUND_ENCFF134BQO	0.976044
-0.0881409	0.126969	-0.69419	0.53749	MAFK_ENCFF436SJS	0.976044
-0.058524	0.0856676	-0.683152	0.54354	ATF2_ENCFF973FKS	0.976044
-0.0724569	0.107636	-0.673164	0.54906	E2F4_ENCFF744QAC	0.976044
-0.0892284	0.132915	-0.671317	0.550086	ASH2L_ENCFF552EPA	0.976044
-0.0605737	0.0905597	-0.668882	0.55144	CBFB_ENCFF876CUT	0.976044
-0.0619563	0.0933559	-0.663658	0.554354	ETV6_ENCFF151UJT	0.976044
-0.0970271	0.149947	-0.647075	0.563682	ASH2L_ENCFF096XRG	0.976044
-0.0566432	0.0875644	-0.646875	0.563795	TARDBP_ENCFF600LZY	0.976044
0.0886667	0.137388	0.645376	0.564644	UBTF_ENCFF014PHS	0.976044
-0.0522119	0.081039	-0.644281	0.565265	EED_ENCFF519PDZ	0.976044
-0.0727384	0.113807	-0.63914	0.568188	TBL1XR1_ENCFF276QRH	0.976044
-0.0738587	0.118803	-0.621688	0.57819	KDM1A_ENCFF996NUD	0.976044
-0.034397	0.0555262	-0.619474	0.579469	MLLT1_ENCFF652GOE	0.976044
-0.0502322	0.0833114	-0.602944	0.589078	ZNF24_ENCFF664TYB	0.976044
-0.0590084	0.0987636	-0.597471	0.592285	RAD51_ENCFF345VPL	0.976044
-0.0504487	0.0850716	-0.593015	0.594905	IKZF2_ENCFF723ZRN	0.976044
-0.0471797	0.0832364	-0.566815	0.610477	NR2F1_ENCFF118UKC	0.976044
-0.0490977	0.0867475	-0.565984	0.610976	ARNT_ENCFF596RIT	0.976044
-0.0262446	0.0470513	-0.557788	0.615908	CTCF_ENCFF797SDL	0.976044
-0.03657	0.0658667	-0.555212	0.617464	SMARCA5_ENCFF550FDV	0.976044
-0.04296	0.0774408	-0.554746	0.617745	TCF3_ENCFF700TAS	0.976044
-0.0529418	0.0968207	-0.546802	0.622562	ATF2_ENCFF213LSA	0.976044
-0.0757008	0.13853	-0.546459	0.62277	REST_ENCFF262MRD	0.976044
-0.0514798	0.0949701	-0.542063	0.625447	NFATC3_ENCFF002XEC	0.976044
-0.0533118	0.0989055	-0.539017	0.627306	CREM_ENCFF294IGP	0.976044
-0.043812	0.0820326	-0.53408	0.630328	IKZF1_ENCFF819VMH	0.976044
-0.0441745	0.0836667	-0.527982	0.634073	GATAD2B_ENCFF963DVH	0.976044
-0.0599216	0.115194	-0.520182	0.638886	IRF4_ENCFF113VGD	0.976044
-0.0485439	0.0967322	-0.501838	0.650297	IKZF1_ENCFF432HLX	0.976044
-0.0459822	0.0919547	-0.500052	0.651415	NFIC_ENCFF980SDE	0.976044
-0.12139	0.243323	-0.498883	0.652148	JUND_ENCFF023QWA	0.976044
-0.037877	0.0768042	-0.493164	0.655739	ZNF217_ENCFF131ALE	0.976044
-0.04005	0.0855549	-0.468121	0.67161	EBF1_ENCFF895MHN	0.976044
0.0395756	0.084954	0.465847	0.673062	ESRRA_ENCFF660PIB	0.976044
-0.0568638	0.122363	-0.464715	0.673786	ETS1_ENCFF568AZT	0.976044
-0.0779345	0.170222	-0.457839	0.678193	NRF1_ENCFF864EBU	0.976044
-0.0603728	0.132096	-0.457036	0.678709	SP1_ENCFF038AVV	0.976044
-0.0404747	0.0887386	-0.456111	0.679303	PBX3_ENCFF402DQD	0.976044
-0.0398746	0.087927	-0.453496	0.680986	ATF7_ENCFF277FJJ	0.976044
-0.0439405	0.100239	-0.438359	0.690773	TBX21_ENCFF170IZO	0.976044
-0.0451151	0.103504	-0.435877	0.692385	BACH1_ENCFF631RZH	0.976044
-0.034104	0.0785686	-0.434066	0.693563	DPF2_ENCFF003ZLG	0.976044
-0.0330553	0.0777865	-0.424948	0.699511	RB1_ENCFF844GNV	0.976044
-0.041217	0.0977612	-0.421609	0.701698	TCF12_ENCFF068YYR	0.976044
-0.0574614	0.137195	-0.418829	0.70352	CUX1_ENCFF451AII	0.976044
-0.0465094	0.112426	-0.413689	0.706897	CHD2_ENCFF351VXQ	0.976044
-0.0407421	0.100497	-0.405405	0.712359	PAX5_ENCFF192WNJ	0.976044
0.0240479	0.0593704	0.40505	0.712594	RAD21_ENCFF834GOT	0.976044
-0.0468883	0.116641	-0.401988	0.714619	EP300_ENCFF718TWQ	0.976044
-0.0617688	0.154088	-0.400868	0.71536	ZSCAN29_ENCFF828NYA	0.976044
-0.0305132	0.0764959	-0.398887	0.716673	SPI1_ENCFF492ZRZ	0.976044
-0.0427053	0.111205	-0.384022	0.726564	EP300_ENCFF926AKK	0.976044
-0.0291376	0.0763519	-0.381623	0.728167	STAT5A_ENCFF006GSY	0.976044
-0.0824669	0.223441	-0.369077	0.736581	FOS_ENCFF571DGT	0.976044
-0.0249904	0.0677949	-0.368618	0.736889	ZNF143_ENCFF201RBX	0.976044
-0.0288366	0.0782811	-0.368372	0.737055	EBF1_ENCFF996MFL	0.976044
-0.0360631	0.0985802	-0.365825	0.73877	MTA2_ENCFF957SRJ	0.976044
-0.0189448	0.0530664	-0.357002	0.744725	SIN3A_ENCFF013QNV	0.976044
-0.039092	0.109722	-0.356281	0.745213	SMC3_ENCFF837YJA	0.976044
-0.028969	0.0816185	-0.354932	0.746126	PKNOX1_ENCFF946JFA	0.976044
-0.0230146	0.0657402	-0.350084	0.749413	POLR2A_ENCFF886PSD	0.976044
-0.0283837	0.0815615	-0.348004	0.750824	IKZF2_ENCFF511HZB	0.976044
-0.0422355	0.125426	-0.336736	0.758496	SREBF1_ENCFF397YRO	0.976044
-0.0365184	0.112103	-0.325756	0.766008	BCL11A_ENCFF824QXX	0.976044
-0.0454787	0.14143	-0.321565	0.768885	CEBPB_ENCFF955YFB	0.976044
-0.0353343	0.111177	-0.31782	0.771459	KLF5_ENCFF992IBT	0.976044
-0.0270864	0.0864328	-0.313381	0.774516	CEBPB_ENCFF864EON	0.976044
0.0287937	0.0925779	0.311021	0.776143	IRF3_ENCFF887WLX	0.976044
-0.0267716	0.0875968	-0.305622	0.779872	RUNX3_ENCFF346JDW	0.976044
-0.0312628	0.10234	-0.305479	0.779971	CREB1_ENCFF053UZX	0.976044
-0.0269168	0.0889608	-0.302569	0.781984	ZFP36_ENCFF627JQX	0.976044
-0.0243308	0.0812403	-0.299492	0.784116	MTA3_ENCFF475GKK	0.976044
-0.029418	0.0983516	-0.29911	0.78438	RELB_ENCFF968MBN	0.976044
-0.0326006	0.116393	-0.280091	0.797611	BATF_ENCFF728KFD	0.976044
-0.0282783	0.101037	-0.27988	0.797758	ZBTB33_ENCFF917XFN	0.976044
-0.0248553	0.0892238	-0.278572	0.798671	IKZF1_ENCFF448JWW	0.976044
-0.0354074	0.128683	-0.275151	0.801062	PAX8_ENCFF934NVD	0.976044
-0.0194683	0.0717397	-0.271374	0.803706	ELF1_ENCFF479HJF	0.976044
-0.0240432	0.0920339	-0.261243	0.810813	MAX_ENCFF361EVH	0.976044
-0.0239161	0.0970183	-0.246511	0.821192	MXI1_ENCFF376AEL	0.976044
-0.0237262	0.101226	-0.234389	0.829769	TBP_ENCFF099PYR	0.976044
-0.0148229	0.0634479	-0.233623	0.830312	CTCF_ENCFF827JRI	0.976044
0.0116388	0.0499215	0.233142	0.830653	CTCF_ENCFF796WRU	0.976044
-0.0151629	0.0673906	-0.225	0.836435	ZBTB33_ENCFF845VSZ	0.976044
-0.0305101	0.138428	-0.220404	0.839704	MEF2A_ENCFF826GQU	0.976044
-0.0230287	0.10672	-0.215785	0.842994	BHLHE40_ENCFF633YUQ	0.976044
0.025412	0.132141	0.192311	0.859781	BCLAF1_ENCFF055QPX	0.976044
-0.0162747	0.0846723	-0.192208	0.859854	BHLHE40_ENCFF445XYV	0.976044
-0.0194407	0.10332	-0.188161	0.862759	POU2F2_ENCFF934JFA	0.976044
-0.0172224	0.0949026	-0.181474	0.867564	ZNF384_ENCFF955FRU	0.976044
0.0143654	0.0800442	0.179468	0.869007	USF1_ENCFF879TPT	0.976044
-0.0183263	0.108708	-0.168582	0.876851	CBX5_ENCFF864AYJ	0.976044
-0.0172352	0.10543	-0.163476	0.880536	SMAD5_ENCFF485GWN	0.976044
-0.0170102	0.115857	-0.14682	0.892585	STAT3_ENCFF029PAA	0.976044
-0.0127852	0.0894	-0.143011	0.895347	MEF2B_ENCFF884QQW	0.976044
-0.0110179	0.0772152	-0.142691	0.895579	NFATC1_ENCFF172KBM	0.976044
-0.0146933	0.1062	-0.138355	0.898725	ZNF207_ENCFF854NOE	0.976044
-0.0104445	0.0765979	-0.136355	0.900177	PML_ENCFF242KVU	0.976044
0.0143234	0.119546	0.119815	0.912203	RCOR1_ENCFF585BRC	0.976044
-0.0145216	0.125724	-0.115503	0.915344	SRF_ENCFF114CWH	0.976044
-0.00826543	0.0719124	-0.114938	0.915756	HSF1_ENCFF663ODL	0.976044
0.0308352	0.32314	0.0954236	0.929995	RXRA_ENCFF063KLF	0.976044
-0.0127883	0.151136	-0.0846141	0.937898	RFX5_ENCFF601WHE	0.976044
-0.00878492	0.111678	-0.0786629	0.942254	CHD1_ENCFF753HYW	0.976044
-0.0179856	0.245598	-0.0732318	0.946231	RBBP5_ENCFF474JTH	0.976044
0.00965011	0.139739	0.0690582	0.949289	TCF7_ENCFF900GTF	0.976044
0.00527499	0.0848426	0.0621738	0.954335	RAD21_ENCFF940IMA	0.976044
-0.00945442	0.166715	-0.0567102	0.958342	MEF2C_ENCFF238UKB	0.976044
0.00592007	0.10717	0.05524	0.95942	HDAC2_ENCFF581FMI	0.976044
0.00518665	0.0942967	0.0550035	0.959594	NFXL1_ENCFF057NHJ	0.976044
-0.00462618	0.111125	-0.0416304	0.969409	MAZ_ENCFF467VSF	0.980425
-0.0041566	0.148561	-0.0279791	0.979436	USF2_ENCFF196JQW	0.98497
0.00060529	0.201221	0.00300808	0.997789	MYB_ENCFF705CGM	0.997789
