# Supplementary material for: Vitamin C boosts DNA demethylation in TET2 germline mutation carriers
Source: Clin Epigenetics. 2023 Jan 14;15:7. doi: 10.1186/s13148-022-01404-6 (PMC9840351; doi:10.1186/s13148-022-01404-6)
Supplement: Supplementary file 5 — Additional file 5: Supplemental Table 6. Results from gene expression analyses. [file 13148_2022_1404_MOESM5_ESM.xlsx]

## Sheet: info
Supplemental Table 6. Results from gene expression analyses.
This table contains the results from differential expression analysis comparing healthy mutation carriers to control individuals at baseline (0 months) and after 12 months intake of vitamin C (12 months). 200 most significant genes are shown.
Differential expression analyses were run using R (v.4.0.3) packages DESeq2 (v.1.30.0) and tximport (v.1.18.0). DESeq()-function likelihood ratio test (LRT) with a design of (expression = ~RIN + TET2 mutation status) and with a reduced model (expression = ~RIN) was used for testing.
Please see Methods & Supplemental Data for details in RNA-sequencing and expression analyses.

## Sheet: Results 0 months
Ensembl gene id	baseMean	log2FoldChange	lfcSE	stat	pvalue	padj	HGNC_symbol
ENSG00000275099	251.472	11.6991	1.25375	260.738	1.18479e-58	2.17243e-54	GGNBP2
ENSG00000240247	117.515	-9.94716	1.28243	115.144	7.31756e-27	6.70874e-23	DEFA1B
ENSG00000277594	56.4869	9.24606	1.3429	81.8671	1.45549e-19	8.89595e-16	DDX52
ENSG00000237550	246.905	5.49883	0.601274	72.2367	1.90877e-17	8.74981e-14	(NA)
ENSG00000273673	920.259	13.3542	1.65059	58.23	2.33197e-14	8.55178e-11	(NA)
ENSG00000181126	452.655	2.09641	0.314396	38.7787	4.74673e-10	1.4506e-06	HLA-V
ENSG00000276833	69.7093	7.58674	1.22289	30.7639	2.91406e-08	7.63317e-05	TAF15
ENSG00000265531	130.998	1.82692	0.369597	23.1114	1.52881e-06	0.00350404	FCGR1CP
ENSG00000163736	2843.6	-1.46214	0.302211	22.6145	1.97984e-06	0.0040336	PPBP
ENSG00000163682	1750.41	-1.69938	0.379433	20.6055	5.64336e-06	0.0103477	RPL9
ENSG00000185304	335.154	1.3937	0.300745	19.139	1.21539e-05	0.0202595	RGPD2
ENSG00000162804	316.637	-1.06219	0.246001	18.9615	1.33386e-05	0.0203813	SNED1
ENSG00000115523	2352.38	1.16568	0.265422	18.7871	1.46151e-05	0.020614	GNLY
ENSG00000145736	913.275	-1.0871	0.261937	17.7525	2.51586e-05	0.0317245	GTF2H2
ENSG00000198478	757.31	-1.41691	0.329304	17.6934	2.59526e-05	0.0317245	SH3BGRL2
ENSG00000226259	147.262	-6.04785	1.31517	17.4971	2.87747e-05	0.0329758	GTF2H2B
ENSG00000198682	112.336	-1.6574	0.391852	17.3126	3.17077e-05	0.0341996	PAPSS2
ENSG00000101162	2323.98	-1.06914	0.265049	17.1756	3.40782e-05	0.0347143	TUBB1
ENSG00000005249	731.132	-1.17042	0.284755	16.3162	5.36023e-05	0.0358474	PRKAR2B
ENSG00000065534	245.48	-1.14118	0.281721	16.4133	5.09278e-05	0.0358474	MYLK
ENSG00000076864	25.2717	-3.64292	0.87269	16.5284	4.79265e-05	0.0358474	RAP1GAP
ENSG00000108960	678.46	-0.878977	0.215727	16.3643	5.22596e-05	0.0358474	MMD
ENSG00000125812	315.159	-1.19879	0.293203	16.5092	4.84142e-05	0.0358474	GZF1
ENSG00000137801	1023	-1.82693	0.466196	16.2764	5.47408e-05	0.0358474	THBS1
ENSG00000145649	716.962	0.9438	0.227428	16.5907	4.63785e-05	0.0358474	GZMA
ENSG00000163737	923.447	-1.20818	0.30164	16.3898	5.15616e-05	0.0358474	PF4
ENSG00000183091	265.945	-1.6602	0.418716	16.4556	4.98024e-05	0.0358474	NEB
ENSG00000203618	211.179	-1.63524	0.407743	16.8668	4.0097e-05	0.0358474	GP1BB
ENSG00000226147	10.6351	7.09227	1.77846	16.1514	5.84755e-05	0.0369727	TUBBP10
ENSG00000138496	3987.61	0.672643	0.164972	16.0449	6.18565e-05	0.0378067	PARP9
ENSG00000115266	31.4205	4.9524	1.21167	15.7086	7.38884e-05	0.0423381	APC2
ENSG00000162645	5889.12	0.785636	0.191869	15.7556	7.20736e-05	0.0423381	GBP2
ENSG00000140307	319.165	-0.919373	0.235351	15.4922	8.28459e-05	0.0460322	GTF2A2
ENSG00000268643	11.2596	7.19475	1.82357	15.4064	8.6692e-05	0.0467525	(NA)
ENSG00000154451	6368.64	1.30002	0.320119	15.2259	9.53861e-05	0.0499714	GBP5
ENSG00000095303	925.963	-0.807791	0.211481	14.8184	0.000118378	0.0602938	PTGS1
ENSG00000132970	41.7913	-3.29925	0.792663	14.6464	0.000129681	0.0642659	WASF3
ENSG00000128266	221.25	-1.24733	0.338089	14.5955	0.00013323	0.064287	GNAZ
ENSG00000162631	29.0577	3.12909	0.872201	14.4138	0.00014672	0.0672566	NTNG1
ENSG00000169855	38.9593	-2.53936	0.6572	14.4188	0.000146331	0.0672566	ROBO1
ENSG00000168497	1555.22	-0.783624	0.207775	14.3471	0.000152016	0.0679846	CAVIN2
ENSG00000138735	394.543	-0.914255	0.241637	14.1523	0.000168589	0.0718896	PDE5A
ENSG00000154146	474.997	-1.0842	0.290706	14.1788	0.000166235	0.0718896	NRGN
ENSG00000132274	7423.35	0.650386	0.172868	14.0608	0.000176995	0.0737587	TRIM22
ENSG00000162576	9.70573	-6.20886	1.70115	13.7877	0.000204673	0.0833973	MXRA8
ENSG00000274442	1861.14	0.653836	0.176578	13.7241	0.000211721	0.0843937	PRPF8
ENSG00000138722	185.975	-1.36324	0.36453	13.5686	0.000230005	0.0878621	MMRN1
ENSG00000274338	19.4147	5.70786	1.43115	13.5897	0.000227436	0.0878621	CATSPERB
ENSG00000123609	1326.97	0.728347	0.198225	13.13	0.000290604	0.108745	NMI
ENSG00000183604	2937.03	-0.891733	0.25619	12.7867	0.000349088	0.128018	SMG1P5
ENSG00000010030	125.12	1.64412	0.433563	12.6707	0.000371435	0.133542	ETV7
ENSG00000088826	298.535	-1.25432	0.352959	12.3343	0.000444713	0.156813	SMOX
ENSG00000115415	7313.97	0.853559	0.234794	12.1469	0.000491707	0.168655	STAT1
ENSG00000155974	29.3474	2.51325	0.695166	12.1098	0.000501565	0.168655	GRIP1
ENSG00000198019	1026.28	0.898328	0.260494	12.0938	0.000505892	0.168655	FCGR1B
ENSG00000270025	40.0067	2.53439	0.69393	12.0532	0.000517022	0.169288	BMS1P7
ENSG00000128335	1270.94	0.725275	0.206124	12.0119	0.000528623	0.17005	APOL2
ENSG00000150337	1298.15	0.856895	0.237055	11.9198	0.0005554	0.175583	FCGR1A
ENSG00000273889	25.6299	6.28389	1.47717	11.8705	0.000570297	0.177237	FAM83H
ENSG00000106484	116.1	-1.30759	0.384362	11.7719	0.000601302	0.183758	MEST
ENSG00000070404	51.7499	-1.73885	0.500254	11.5836	0.000665368	0.200003	FSTL3
ENSG00000099985	214.242	1.31558	0.397865	11.4509	0.000714607	0.208058	OSM
ENSG00000183785	86.9625	-1.63006	0.464919	11.4502	0.000714859	0.208058	TUBA8
ENSG00000144677	184.256	-1.57336	0.464694	11.3058	0.000772665	0.221368	CTDSPL
ENSG00000067840	239.481	1.1529	0.334987	10.7272	0.0010557	0.297804	PDZD4
ENSG00000269897	132.187	1.46362	0.425142	10.6966	0.00107332	0.298188	COMMD3-BMI1
ENSG00000137965	753.637	1.05701	0.316217	10.5475	0.00116343	0.318398	IFI44
ENSG00000205246	191.949	1.32108	0.42001	10.3911	0.00126621	0.341431	(NA)
ENSG00000134321	1136.96	1.4244	0.4213	10.3124	0.00132136	0.35077	RSAD2
ENSG00000168062	105.485	1.64287	0.480962	10.2878	0.00133911	0.35077	BATF2
ENSG00000115414	17.9463	3.35157	1.06005	10.1775	0.00142164	0.367144	FN1
ENSG00000169085	20.2884	3.97368	1.04552	9.80297	0.0017423	0.439724	VXN
ENSG00000198933	234.563	0.864581	0.270086	9.76917	0.00177463	0.439724	TBKBP1
ENSG00000259207	940.56	-1.31	0.432683	9.77423	0.00176975	0.439724	ITGB3
ENSG00000067646	26.0016	-4.49952	1.42858	9.73583	0.00180711	0.441802	ZFY
ENSG00000099725	740.751	-4.65905	1.40376	9.67895	0.00186391	0.443853	PRKY
ENSG00000205571	368.35	-0.973852	0.303487	9.70069	0.00184199	0.443853	SMN2
ENSG00000010818	2813.81	-0.529237	0.170116	9.61809	0.0019267	0.452923	HIVEP2
ENSG00000117586	196.942	-1.08746	0.359925	9.3574	0.00222087	0.515466	TNFSF4
ENSG00000188313	1412.57	0.668475	0.218447	9.24336	0.00236351	0.535028	PLSCR1
ENSG00000275338	74.5681	1.64904	0.505551	9.25357	0.00235037	0.535028	RAB11FIP3
ENSG00000111452	228.299	-1.33366	0.461573	9.19803	0.00242276	0.541753	ADGRD1
ENSG00000138434	2608.55	0.495849	0.161917	9.11793	0.00253116	0.555669	ITPRID2
ENSG00000144824	223.991	0.90692	0.296193	9.08588	0.00257591	0.555669	PHLDB2
ENSG00000158747	32.0044	-2.24835	0.748755	9.09264	0.0025664	0.555669	NBL1
ENSG00000101194	135.869	-1.03271	0.342327	9.00398	0.00269392	0.574368	SLC17A9
ENSG00000070159	13.052	3.25738	1.12136	8.92347	0.00281529	0.593347	PTPN3
ENSG00000117228	2260.88	1.05478	0.33372	8.89287	0.00286286	0.594251	GBP1
ENSG00000127920	256.054	-1.06982	0.365021	8.87919	0.0028844	0.594251	GNG11
ENSG00000119922	4952.28	0.680207	0.224034	8.82538	0.0029707	0.605231	IFIT2
ENSG00000204020	165.151	0.974689	0.335722	8.70406	0.00317503	0.639751	LIPN
ENSG00000259030	73.45	2.4959	0.847389	8.62104	0.00332302	0.662293	FPGT-TNNI3K
ENSG00000105808	750.161	-0.597892	0.206382	8.57621	0.00340583	0.664354	RASA4
ENSG00000131459	15.0325	-4.19933	1.40578	8.58322	0.00339275	0.664354	GFPT2
ENSG00000106565	933.032	-1.01429	0.335587	8.51298	0.00352623	0.676776	TMEM176B
ENSG00000176393	832.504	-0.58975	0.202346	8.49919	0.00355305	0.676776	RNPEP
ENSG00000204136	108.879	-1.22801	0.42664	8.48532	0.00358024	0.676776	GGTA1
ENSG00000173193	12597.8	0.761177	0.256383	8.46448	0.0036215	0.67759	PARP14
ENSG00000102524	1528.66	0.587457	0.199905	8.40663	0.00373854	0.68835	TNFSF13B
ENSG00000119917	3019.84	0.968508	0.327699	8.39909	0.00375409	0.68835	IFIT3
ENSG00000125124	809.067	-0.875227	0.301442	8.36757	0.00381977	0.693458	BBS2
ENSG00000022267	217.46	-0.973744	0.332612	8.28465	0.00399817	0.718729	FHL1
ENSG00000230092	104.517	1.46741	0.492678	8.25269	0.00406918	0.724392	(NA)
ENSG00000111962	211.729	0.852424	0.29396	8.19092	0.00421006	0.726501	UST
ENSG00000113140	832.917	-1.011	0.365092	8.17827	0.00423951	0.726501	SPARC
ENSG00000185745	1749.65	1.06793	0.373693	8.19854	0.00419242	0.726501	IFIT1
ENSG00000276657	32.5077	-2.91153	0.905228	8.18649	0.00422035	0.726501	PYCR3
ENSG00000165646	88.9475	-2.47503	0.807884	8.14638	0.00431471	0.732542	SLC18A2
ENSG00000110090	1047.59	-0.705774	0.244031	8.10081	0.00442455	0.744299	CPT1A
ENSG00000187608	907.289	1.08287	0.360241	8.07462	0.00448895	0.748268	ISG15
ENSG00000186281	47.3883	-1.88155	0.675091	8.03538	0.00458725	0.750999	GPAT2
ENSG00000274137	10.7536	-5.64769	1.7715	8.04567	0.00456124	0.750999	MYOM2
ENSG00000179163	585.163	-0.706668	0.256241	8.01396	0.00464182	0.753207	FUCA1
ENSG00000132321	6.01217	-4.60268	1.66018	7.94874	0.00481209	0.759791	IQCA1
ENSG00000150687	349.456	0.833612	0.281646	7.94561	0.00482043	0.759791	PRSS23
ENSG00000170486	79.7069	1.5026	0.55474	7.97388	0.00474572	0.759791	KRT72
ENSG00000183878	580.822	-6.00927	1.9157	7.93523	0.00484815	0.759791	UTY
ENSG00000137441	444.849	1.05727	0.345891	7.89157	0.00496658	0.771756	FGFBP2
ENSG00000070882	938.061	0.614439	0.216449	7.84308	0.00510155	0.779517	OSBPL3
ENSG00000165029	1993.07	-0.518865	0.18536	7.848	0.0050877	0.779517	ABCA1
ENSG00000085733	181.562	-0.956104	0.356542	7.65473	0.00566235	0.804844	CTTN
ENSG00000104918	79.7584	-1.24493	0.445437	7.67112	0.00561118	0.804844	RETN
ENSG00000125618	10.8919	-3.94817	1.36563	7.70624	0.00550303	0.804844	PAX8
ENSG00000135778	565.182	0.821128	0.284687	7.66186	0.00564003	0.804844	NTPCR
ENSG00000138772	912.828	1.04867	0.393989	7.68389	0.00557159	0.804844	ANXA3
ENSG00000150627	46.5129	-1.7855	0.670647	7.75073	0.00536909	0.804844	WDR17
ENSG00000154760	926.063	0.641907	0.230822	7.68408	0.00557101	0.804844	SLFN13
ENSG00000188312	111.807	-1.08005	0.394585	7.76566	0.00532489	0.804844	CENPP
ENSG00000278728	67.3556	-1.70275	0.574777	7.72503	0.00544604	0.804844	CNTNAP2
ENSG00000133106	1078.07	1.07957	0.368671	7.53981	0.00603504	0.851219	EPSTI1
ENSG00000077264	23.5068	-2.6324	0.947053	7.08086	0.00779117	0.856373	PAK3
ENSG00000100453	429.23	0.853155	0.30574	7.28844	0.00693996	0.856373	GZMB
ENSG00000102967	156.231	0.92831	0.340949	7.03362	0.00799936	0.856373	DHODH
ENSG00000107201	3138.98	0.540608	0.203891	7.07144	0.00783225	0.856373	DDX58
ENSG00000111961	240.351	-1.24709	0.477986	7.18963	0.00733261	0.856373	SASH1
ENSG00000116199	876.465	-0.617343	0.227648	7.41193	0.00647929	0.856373	FAM20B
ENSG00000117281	257.224	0.685946	0.257886	7.0143	0.00808612	0.856373	CD160
ENSG00000118495	691.728	0.671677	0.255693	7.13355	0.0075655	0.856373	PLAGL1
ENSG00000125538	1065.78	0.569321	0.211697	7.2586	0.00705623	0.856373	IL1B
ENSG00000128245	907.108	-0.630138	0.236605	7.04484	0.0079494	0.856373	YWHAH
ENSG00000128512	1024.48	1.03861	0.354006	7.13887	0.00754308	0.856373	DOCK4
ENSG00000130772	201.842	0.86772	0.315457	7.18535	0.00735014	0.856373	MED18
ENSG00000134539	3555	0.898159	0.307137	7.35096	0.00670271	0.856373	KLRD1
ENSG00000137752	3443.83	0.427798	0.158672	7.19598	0.00730672	0.856373	CASP1
ENSG00000138646	982.987	1.03837	0.388882	7.15385	0.00748033	0.856373	HERC5
ENSG00000140105	2718.49	0.644418	0.23838	7.04749	0.00793764	0.856373	WARS1
ENSG00000141574	1622.87	0.573439	0.207694	7.32905	0.00678488	0.856373	SECTM1
ENSG00000148926	899.602	0.797953	0.28908	7.51027	0.00613483	0.856373	ADM
ENSG00000154734	110.459	2.28937	0.704901	7.05019	0.00792567	0.856373	ADAMTS1
ENSG00000156265	630.735	-0.676578	0.259797	7.11451	0.00764624	0.856373	MAP3K7CL
ENSG00000161328	9.11738	4.17476	1.52549	7.43334	0.00640263	0.856373	LRRC56
ENSG00000162654	2117.22	1.13711	0.412759	7.09929	0.00771146	0.856373	GBP4
ENSG00000162694	76.8094	-1.48357	0.568449	7.40228	0.00651412	0.856373	EXTL2
ENSG00000162885	247.777	-0.758329	0.279366	7.13734	0.00754951	0.856373	B3GALNT2
ENSG00000164483	959.552	0.811256	0.301961	7.01518	0.00808217	0.856373	SAMD3
ENSG00000166068	184.164	-0.826892	0.315715	7.1228	0.00761096	0.856373	SPRED1
ENSG00000166532	313.572	-0.711596	0.27034	7.06988	0.00783906	0.856373	RIMKLB
ENSG00000167100	17.0149	-2.70959	1.01237	7.38513	0.00657653	0.856373	SAMD14
ENSG00000172572	31.5813	-2.07665	0.788677	7.14983	0.0074971	0.856373	PDE3A
ENSG00000173210	78.3504	-1.63816	0.642652	7.10811	0.0076736	0.856373	ABLIM3
ENSG00000182010	284.376	0.673089	0.251691	7.09814	0.00771641	0.856373	RTKN2
ENSG00000187627	116.295	1.42285	0.519804	7.31674	0.00683153	0.856373	RGPD1
ENSG00000187753	9.04767	-3.20091	1.13956	7.28185	0.00696546	0.856373	C9orf153
ENSG00000196735	7925.89	0.825919	0.28392	7.48397	0.00622506	0.856373	HLA-DQA1
ENSG00000197128	328.154	0.670488	0.244541	7.23344	0.00715581	0.856373	ZNF772
ENSG00000197766	167.584	-0.86751	0.320181	7.17796	0.00738046	0.856373	CFD
ENSG00000224940	10.8093	-3.24807	1.20426	7.00537	0.00812658	0.856373	PRRT4
ENSG00000226210	222.306	-1.06183	0.39827	7.46416	0.00629393	0.856373	WASH8P
ENSG00000227500	175.876	-0.932645	0.351438	7.1813	0.00736674	0.856373	SCAMP4
ENSG00000228570	11.3119	5.58324	1.70401	7.40557	0.00650221	0.856373	NUTM2E
ENSG00000233297	6.02864	-5.94968	2.15875	7.01832	0.008068	0.856373	RASA4DP
ENSG00000273294	50.786	1.60733	0.553326	7.47488	0.00625658	0.856373	C1QTNF3-AMACR
ENSG00000278053	582.365	-0.618344	0.230846	7.12045	0.00762098	0.856373	DDX52
ENSG00000281887	1126.18	0.58041	0.208867	7.28955	0.00693568	0.856373	GIMAP1-GIMAP5
ENSG00000163872	1148.01	-0.513086	0.197284	6.95647	0.00835167	0.875064	YEATS2
ENSG00000155659	32.5798	2.31522	0.80767	6.93812	0.0084378	0.879065	VSIG4
ENSG00000205309	121.158	-1.12397	0.412287	6.90512	0.0085949	0.885372	NT5M
ENSG00000273859	6.79818	-5.18906	1.892	6.90823	0.00857998	0.885372	RASSF7
ENSG00000061918	151.248	-1.09975	0.429103	6.831	0.00895889	0.892773	GUCY1B1
ENSG00000068001	196.644	-0.9359	0.34757	6.83773	0.0089252	0.892773	HYAL2
ENSG00000151320	206.45	-0.84474	0.3213	6.87035	0.00876374	0.892773	AKAP6
ENSG00000165702	217.649	-0.842702	0.326676	6.84113	0.00890826	0.892773	GFI1B
ENSG00000204424	37.1172	-1.90173	0.738627	6.85981	0.0088156	0.892773	LY6G6F
ENSG00000229754	281.406	-0.655285	0.250666	6.86906	0.00877005	0.892773	CXCR2P1
ENSG00000163138	162.923	-0.822432	0.313178	6.78569	0.00918916	0.905873	PACRGL
ENSG00000167895	3266.13	-0.423636	0.163327	6.7867	0.00918393	0.905873	TMC8
ENSG00000171793	289.243	0.679626	0.261036	6.76789	0.00928123	0.910056	CTPS1
ENSG00000167618	35.5747	1.69214	0.660234	6.75355	0.00935612	0.91252	LAIR2
ENSG00000164070	32.9645	2.44247	0.837434	6.72773	0.00949251	0.920924	HSPA4L
ENSG00000211829	452.374	0.800529	0.301449	6.70149	0.00963322	0.929656	TRDC
ENSG00000100427	156.533	0.998671	0.364434	6.64864	0.00992315	0.938536	MLC1
ENSG00000161911	209.727	-1.23322	0.492542	6.65444	0.0098909	0.938536	TREML1
ENSG00000171611	89.3343	-1.12456	0.439533	6.6711	0.00979887	0.938536	PTCRA
ENSG00000196218	57.5422	-2.00588	0.778977	6.64742	0.00992997	0.938536	RYR1
ENSG00000139197	308.784	-0.632035	0.247419	6.62693	0.0100448	0.942474	PEX5
ENSG00000143603	16.7447	-2.94564	1.14573	6.62169	0.0100744	0.942474	KCNN3
ENSG00000110799	121.776	-1.37078	0.537231	6.61071	0.0101367	0.943486	VWF
ENSG00000197763	33.8858	-1.72147	0.683326	6.58676	0.010274	0.950539	TXNRD3
ENSG00000205045	1748.99	0.48243	0.188888	6.57947	0.0103162	0.950539	SLFN12L
ENSG00000077984	750.958	0.654718	0.250654	6.56929	0.0103753	0.951211	CST7

## Sheet: Results 12 months
Ensembl gene id	baseMean	log2FoldChange	lfcSE	stat	pvalue	padj	HGNC_symbol
ENSG00000273673	676.79	13.1825	1.28864	297.662	1.0644e-66	1.71209e-62	(NA)
ENSG00000278718	396.702	12.0953	1.29848	228.268	1.4224e-51	1.14397e-47	GSDMD
ENSG00000277594	78.1066	9.85853	1.40893	81.145	2.09751e-19	1.12461e-15	DDX52
ENSG00000237550	207.238	5.28276	0.851359	34.9492	3.38429e-09	1.36091e-05	(NA)
ENSG00000183604	2875.53	-1.17397	0.216481	28.8072	7.99535e-08	0.000220102	SMG1P5
ENSG00000274651	35.0452	-7.86378	1.5428	28.7558	8.21022e-08	0.000220102	(NA)
ENSG00000163629	265.7	1.54607	0.292997	27.0221	2.01142e-07	0.000462195	PTPN13
ENSG00000137801	977.531	-1.84717	0.372016	26.3105	2.90711e-07	0.00058451	THBS1
ENSG00000275949	79.4194	-3.07253	0.659787	24.5953	7.07241e-07	0.001264	(NA)
ENSG00000251380	15.8101	8.0977	1.78328	23.9431	9.9225e-07	0.00159603	DCANP1
ENSG00000181126	421.385	1.7584	0.34277	23.0922	1.54417e-06	0.002258	HLA-V
ENSG00000129595	90.6121	2.30449	0.471737	22.811	1.78743e-06	0.0023959	EPB41L4A
ENSG00000179344	2304.69	1.56292	0.346363	21.8695	2.91841e-06	0.00361097	HLA-DQB1
ENSG00000151320	184.664	-1.62781	0.353755	20.8232	5.03698e-06	0.00578713	AKAP6
ENSG00000272617	13.7886	-7.72693	1.76674	19.4076	1.05585e-05	0.0113222	(NA)
ENSG00000270106	373.816	-1.23913	0.285894	18.8718	1.39805e-05	0.0140548	TSNAX-DISC1
ENSG00000138722	159.925	-1.94911	0.461657	18.1305	2.06266e-05	0.0195164	MMRN1
ENSG00000248769	121.968	-2.04426	0.511157	15.9744	6.42051e-05	0.0573744	(NA)
ENSG00000244682	2010.1	1.45043	0.350079	15.8658	6.79964e-05	0.0575643	FCGR2C
ENSG00000104518	1381.56	-1.28282	0.321452	15.5455	8.0543e-05	0.0647767	GSDMD
ENSG00000141736	205.07	1.66309	0.411337	14.6593	0.000128796	0.0979324	ERBB2
ENSG00000180537	84.2937	3.60445	1.03501	14.5017	0.000140034	0.0979324	RNF182
ENSG00000261377	46.153	2.79693	0.735291	14.5221	0.000138525	0.0979324	PDCD6IPP2
ENSG00000253981	204.599	-1.30842	0.362474	13.846	0.000198418	0.132982	ALG1L13P
ENSG00000213462	2153.01	-0.832595	0.232099	12.9744	0.000315775	0.195356	ERV3-1
ENSG00000278728	57.6658	-2.67963	0.774685	12.976	0.000315504	0.195356	CNTNAP2
ENSG00000112299	297.472	-1.1455	0.330502	12.6927	0.000367094	0.209872	VNN1
ENSG00000205038	124.641	-1.91753	0.507513	12.636	0.000378384	0.209872	PKHD1L1
ENSG00000281487	370.953	-2.00781	0.614326	12.7314	0.00035957	0.209872	(NA)
ENSG00000127831	32.6242	-2.5198	0.717808	12.4006	0.000429191	0.216229	VIL1
ENSG00000162512	45.2225	2.6736	0.717405	12.3964	0.000430173	0.216229	SDC3
ENSG00000167034	107.652	2.55365	0.759707	12.4933	0.000408407	0.216229	NKX3-1
ENSG00000278318	67.4823	-2.01172	0.558982	12.2943	0.000454354	0.221463	ZNF229
ENSG00000203747	6423.6	0.894031	0.257071	12.1006	0.000504046	0.238458	FCGR3A
ENSG00000182010	287.706	1.04073	0.299786	11.77	0.000601933	0.276631	RTKN2
ENSG00000165061	20.4907	4.33726	1.31468	11.3956	0.000736195	0.328936	ZMAT4
ENSG00000100095	51.6781	2.508	0.768465	10.7016	0.00107041	0.453094	SEZ6L
ENSG00000152926	1566.19	-1.12669	0.339028	10.735	0.0010513	0.453094	ZNF117
ENSG00000136636	109.237	1.54801	0.480646	10.6145	0.00112206	0.462777	KCTD3
ENSG00000197965	1724.25	-0.707273	0.220878	10.4982	0.0011949	0.4805	MPZL1
ENSG00000144677	198.971	-1.75549	0.523879	10.0894	0.00149127	0.585053	CTDSPL
ENSG00000163682	1845.6	-1.73065	0.555089	10.0139	0.00155365	0.595011	RPL9
ENSG00000183092	54.1664	-3.17497	1.08869	9.9635	0.00159674	0.597293	BEGAIN
ENSG00000104290	187.456	1.97404	0.652672	9.89524	0.00165707	0.605771	FZD3
ENSG00000105193	451.377	1.5827	0.539564	9.71002	0.00183266	0.629934	RPS16
ENSG00000164047	366.312	-1.58524	0.507439	9.66334	0.00187982	0.629934	CAMP
ENSG00000259207	1074.57	-1.49991	0.450973	9.67075	0.00187225	0.629934	ITGB3
ENSG00000275746	3268.96	-0.86944	0.292954	9.73372	0.00180918	0.629934	KLF13
ENSG00000160271	1580.34	0.723697	0.230358	9.5732	0.00197438	0.643124	RALGDS
ENSG00000275700	305.127	-1.36091	0.413893	9.55032	0.00199914	0.643124	AATF
ENSG00000183117	75.2498	3.83115	1.34136	9.49859	0.0020563	0.64854	CSMD1
ENSG00000130558	45.9646	2.51484	0.733304	9.41871	0.00214783	0.664381	OLFM1
ENSG00000010818	2964.45	0.577974	0.189014	9.13531	0.00250723	0.737384	HIVEP2
ENSG00000132669	294.038	1.04472	0.356721	9.09207	0.00256721	0.737384	RIN2
ENSG00000133121	21.1085	-2.81838	1.05309	9.16824	0.00246251	0.737384	STARD13
ENSG00000279508	30.3779	2.53249	0.896383	9.11468	0.00253566	0.737384	(NA)
ENSG00000166147	51.9327	-2.01165	0.657307	9.01958	0.00267102	0.753744	FBN1
ENSG00000174370	23.639	2.86297	1.014	8.88027	0.00288268	0.777752	C11orf45
ENSG00000211896	633.791	0.94769	0.304305	8.87597	0.00288948	0.777752	IGHG1
ENSG00000225217	758.556	1.20596	0.398031	8.86861	0.00290116	0.777752	HSPA7
ENSG00000091129	92.3899	-1.57152	0.551088	8.63611	0.00329565	0.833991	NRCAM
ENSG00000115540	333.475	0.982925	0.333202	8.65068	0.00326939	0.833991	MOB4
ENSG00000169902	309.264	-1.12475	0.372564	8.62361	0.00331834	0.833991	TPST1
ENSG00000184232	200.752	1.12006	0.375694	8.62871	0.00330906	0.833991	OAF
ENSG00000128512	916.787	1.06179	0.384528	8.52194	0.0035089	0.855161	DOCK4
ENSG00000187699	477.259	-1.03394	0.342246	8.52279	0.00350726	0.855161	C2orf88
ENSG00000270276	221.276	-1.3513	0.509325	8.44798	0.00365448	0.877349	H4C15
ENSG00000124942	53518.5	0.613593	0.204602	8.40119	0.00374975	0.879501	AHNAK
ENSG00000134824	194.56	-1.75434	0.650306	8.39005	0.0037728	0.879501	FADS2
ENSG00000085733	229.099	-1.31825	0.435309	8.31344	0.00393528	0.904272	CTTN
ENSG00000119041	625.023	0.770383	0.261258	8.24518	0.00408603	0.906307	GTF3C3
ENSG00000125124	789.028	-0.669469	0.236197	8.26741	0.00403631	0.906307	BBS2
ENSG00000157985	174.466	1.32177	0.457562	8.19777	0.00419418	0.906307	AGAP1
ENSG00000169313	84.2765	-1.39855	0.483235	8.22027	0.00414249	0.906307	P2RY12
ENSG00000189068	115.992	-2.30779	0.905572	8.18412	0.00422586	0.906307	VSTM1
ENSG00000058866	813.32	-0.739734	0.268709	8.03264	0.00459419	0.934812	DGKG
ENSG00000123219	99.0146	1.66769	0.54826	8.08604	0.00446075	0.934812	CENPK
ENSG00000156853	277.715	0.874417	0.311962	8.03557	0.00458675	0.934812	ZNF689
ENSG00000170312	29.0456	2.1374	0.758867	8.02418	0.00461569	0.934812	CDK1
ENSG00000204525	43435.8	-0.786782	0.275394	8.01102	0.00464936	0.934812	HLA-C
ENSG00000175782	835.071	-0.718976	0.262223	7.88638	0.00498086	0.960779	SLC35E3
ENSG00000182240	260.659	-0.887167	0.318399	7.93802	0.00484069	0.960779	BACE2
ENSG00000198646	895.004	-0.795732	0.284046	7.88721	0.00497856	0.960779	NCOA6
ENSG00000274810	53.0397	-2.40153	0.843889	7.87314	0.00501744	0.960779	NPHP3-ACAD11
ENSG00000005108	12.8096	-3.25413	1.22103	7.84091	0.00510768	0.9621	THSD7A
ENSG00000131747	102.997	1.4476	0.546298	7.82812	0.00514396	0.9621	TOP2A
ENSG00000000003	10.7482	-1.48706	1.58312	0.568513	0.45085	1	TSPAN6
ENSG00000000419	352.455	-0.0631099	0.341813	0.0356368	0.850267	1	DPM1
ENSG00000000457	808.518	0.0476625	0.252452	0.0358078	0.849913	1	SCYL3
ENSG00000000460	259.597	-0.452803	0.429292	1.27561	0.258717	1	C1orf112
ENSG00000000938	8293.53	-0.0624632	0.258025	0.0620443	0.803294	1	FGR
ENSG00000000971	60.2419	1.01247	0.736776	1.8159	0.177802	1	CFH
ENSG00000001036	299.616	0.619531	0.335034	3.61779	0.0571646	1	FUCA2
ENSG00000001084	655.544	-0.112691	0.339128	0.122643	0.726186	1	GCLC
ENSG00000001167	1164.89	-0.125416	0.266237	0.235545	0.627442	1	NFYA
ENSG00000001460	50.6729	0.165735	0.65964	0.0561895	0.812623	1	STPG1
ENSG00000001461	1370.38	0.0239335	0.276319	0.0070438	0.933114	1	NIPAL3
ENSG00000001497	329.453	0.139918	0.388555	0.118039	0.731172	1	LAS1L
ENSG00000001561	276.678	0.143248	0.430209	0.112908	0.736858	1	ENPP4
ENSG00000001629	984.834	0.0312976	0.331967	0.00958253	0.922019	1	ANKIB1
ENSG00000001630	263.463	0.13292	0.361893	0.144009	0.704328	1	CYP51A1
ENSG00000001631	888.822	0.370241	0.260121	2.03271	0.153946	1	KRIT1
ENSG00000002016	196.672	0.202193	0.32088	0.390413	0.532083	1	RAD52
ENSG00000002330	277.988	0.105455	0.305333	0.117655	0.731592	1	BAD
ENSG00000002549	861.447	-0.0471561	0.325483	0.0208198	0.885271	1	LAP3
ENSG00000002586	1432.01	-0.149539	0.236947	0.378866	0.538211	1	CD99
ENSG00000002587	43.562	-0.469376	0.785432	0.327751	0.566986	1	HS3ST1
ENSG00000002726	37.2437	-0.99735	1.01831	0.871154	0.350636	1	AOC1
ENSG00000002745	17.495	1.75946	1.0523	2.11602	0.145765	1	WNT16
ENSG00000002822	1033.23	0.430448	0.231603	3.37173	0.0663239	1	MAD1L1
ENSG00000002834	5164.66	-0.0392285	0.229823	0.0300714	0.862328	1	LASP1
ENSG00000002919	939.679	-0.204458	0.293329	0.49004	0.483909	1	SNX11
ENSG00000002933	389.215	0.0631629	0.440515	0.0200738	0.887331	1	TMEM176A
ENSG00000003056	3084.93	0.11802	0.211006	0.300993	0.583261	1	M6PR
ENSG00000003096	16.2582	0.016934	0.978401	0.000287431	0.986473	1	KLHL13
ENSG00000003147	63.1317	-0.373139	0.60499	0.436387	0.508871	1	ICA1
ENSG00000003249	29.2106	0.922436	0.822022	1.35259	0.244825	1	DBNDD1
ENSG00000003393	471.33	0.199736	0.328743	0.379463	0.537891	1	ALS2
ENSG00000003400	1621.01	0.273678	0.226981	1.41639	0.233999	1	CASP10
ENSG00000003402	22411	0.0514858	0.268369	0.0397131	0.842043	1	CFLAR
ENSG00000003436	1831.55	-0.0477282	0.200192	0.0570805	0.811171	1	TFPI
ENSG00000003509	399.102	0.0403919	0.286749	0.0197786	0.888157	1	NDUFAF7
ENSG00000003756	7134.9	-0.0772802	0.200862	0.152327	0.696322	1	RBM5
ENSG00000003987	13.4403	-1.87805	1.56404	1.29997	0.254219	1	MTMR7
ENSG00000004059	1488.29	-0.140145	0.272162	0.265116	0.606627	1	ARF5
ENSG00000004139	804.988	0.0935886	0.29573	0.100194	0.751596	1	SARM1
ENSG00000004142	520.066	-0.00209002	0.260656	6.22467e-05	0.993705	1	POLDIP2
ENSG00000004399	826.549	0.163623	0.406451	0.165802	0.68387	1	PLXND1
ENSG00000004455	1709.57	0.129295	0.208382	0.372686	0.541544	1	AK2
ENSG00000004468	520.963	0.409345	0.341791	1.55262	0.212749	1	CD38
ENSG00000004478	531.641	0.580701	0.311472	3.10862	0.0778791	1	FKBP4
ENSG00000004487	882.747	0.112761	0.250766	0.191804	0.661419	1	KDM1A
ENSG00000004534	2137.1	-0.213102	0.210529	1.03238	0.3096	1	RBM6
ENSG00000004660	372.803	0.0488268	0.412225	0.0147606	0.903301	1	CAMKK1
ENSG00000004700	935.864	0.0294769	0.31551	0.00897169	0.924538	1	RECQL
ENSG00000004766	691.551	-0.161462	0.353573	0.225315	0.635019	1	VPS50
ENSG00000004777	60.0238	-1.35536	0.728087	2.77781	0.0955788	1	ARHGAP33
ENSG00000004779	233.578	0.390693	0.420559	0.963629	0.326274	1	NDUFAB1
ENSG00000004799	432.915	0.0530149	1.15801	0.00260222	0.959316	1	PDK4
ENSG00000004809	64.1663	0.72973	0.854414	0.87284	0.35017	1	SLC22A16
ENSG00000004838	31.942	-0.564586	0.697353	0.670163	0.412995	1	ZMYND10
ENSG00000004846	10.5077	0.0107593	1.14702	9.18633e-05	0.992353	1	ABCB5
ENSG00000004864	299.332	0.215024	0.360652	0.388417	0.533133	1	SLC25A13
ENSG00000004866	139.231	0.290345	0.520693	0.329721	0.565823	1	ST7
ENSG00000004897	1515.6	0.300356	0.340082	0.853473	0.355572	1	CDC27
ENSG00000004939	11049.2	0.390231	0.332752	1.54415	0.214001	1	SLC4A1
ENSG00000004961	157.661	0.239878	0.455526	0.309833	0.577783	1	HCCS
ENSG00000004975	377.915	-0.316474	0.300627	1.04573	0.306492	1	DVL2
ENSG00000005007	2930.05	-0.477269	0.256365	3.35983	0.0668051	1	UPF1
ENSG00000005020	2250.9	-0.588729	0.267042	5.26827	0.0217176	1	SKAP2
ENSG00000005022	810.969	0.252089	0.247064	1.03676	0.308576	1	SLC25A5
ENSG00000005059	839.382	0.471129	0.238484	3.96894	0.0463468	1	MCUB
ENSG00000005075	369.722	-0.119937	0.274037	0.198368	0.656042	1	POLR2J
ENSG00000005100	300.896	-0.0344395	0.289941	0.0138947	0.906166	1	DHX33
ENSG00000005102	23.6241	0.421824	0.9298	0.16249	0.686875	1	MEOX1
ENSG00000005156	903.683	0.115047	0.319568	0.118734	0.730412	1	LIG3
ENSG00000005175	627.783	0.0309227	0.26544	0.0140026	0.905804	1	RPAP3
ENSG00000005187	254.433	-0.0231964	0.367611	0.00426002	0.94796	1	ACSM3
ENSG00000005189	17.9768	-0.543396	0.907391	0.329378	0.566026	1	REXO5
ENSG00000005194	419.168	-0.399768	0.357536	1.14723	0.28413	1	CIAPIN1
ENSG00000005206	557.746	-0.219312	0.332881	0.38938	0.532625	1	SPPL2B
ENSG00000005238	1577.35	0.34144	0.347662	1.0502	0.30546	1	FAM214B
ENSG00000005243	17.5112	0.477287	1.33284	0.172943	0.677509	1	COPZ2
ENSG00000005249	688.325	-0.776827	0.320272	5.57083	0.0182621	1	PRKAR2B
ENSG00000005302	1565.82	0.075264	0.246783	0.0984465	0.753702	1	MSL3
ENSG00000005339	4459.12	-0.102822	0.281358	0.143746	0.704585	1	CREBBP
ENSG00000005379	547.744	-0.361771	0.334911	1.24666	0.264192	1	TSPOAP1
ENSG00000005381	55.5578	-0.82344	0.615951	1.66109	0.197456	1	MPO
ENSG00000005436	250.679	0.266134	0.454687	0.335831	0.562246	1	GCFC2
ENSG00000005448	125.175	0.848231	0.463853	2.94901	0.0859304	1	WDR54
ENSG00000005469	176.905	0.149525	0.350848	0.174569	0.676083	1	CROT
ENSG00000005471	136.518	-0.10306	0.526862	0.0364611	0.848566	1	ABCB4
ENSG00000005483	3889.21	0.0803131	0.218082	0.138921	0.709356	1	KMT2E
ENSG00000005486	389.053	0.0638489	0.317139	0.0386325	0.844178	1	RHBDD2
ENSG00000005513	45.9574	-0.108605	0.819345	0.0126379	0.910492	1	SOX8
ENSG00000005700	971.274	0.0256144	0.246809	0.0107885	0.917274	1	IBTK
ENSG00000005801	378.055	0.228988	0.289673	0.595919	0.440139	1	ZNF195
ENSG00000005810	9456.74	-0.188634	0.234908	0.626072	0.4288	1	MYCBP2
ENSG00000005812	1693.54	-0.0168323	0.228427	0.00554852	0.940622	1	FBXL3
ENSG00000005844	5641.42	-0.204027	0.240821	0.682819	0.408618	1	ITGAL
ENSG00000005882	274.698	0.22398	0.369282	0.384155	0.535388	1	PDK2
ENSG00000005884	99.8725	1.10124	0.636352	2.48407	0.115004	1	ITGA3
ENSG00000005889	2370.72	0.378541	0.318138	1.53586	0.215235	1	ZFX
ENSG00000005893	4356.2	-0.126753	0.323844	0.172097	0.678255	1	LAMP2
ENSG00000005961	488.65	-1.47559	0.682075	3.34319	0.0674837	1	ITGA2B
ENSG00000005981	14.7969	-0.0507276	1.16138	0.00161035	0.96799	1	ASB4
ENSG00000006007	1330.44	0.0287798	0.24616	0.014505	0.904137	1	GDE1
ENSG00000006015	599.816	0.221707	0.305658	0.473881	0.491207	1	REX1BD
ENSG00000006025	293.154	0.0398529	0.466523	0.00733305	0.931758	1	OSBPL7
ENSG00000006042	12.0011	0.235429	1.06855	0.0547243	0.815038	1	TMEM98
ENSG00000006062	834.133	-0.00885985	0.32759	0.000662942	0.979459	1	MAP3K14
ENSG00000006118	7.49901	3.92866	2.12344	2.20257	0.13778	1	TMEM132A
ENSG00000006125	3226.37	-0.124448	0.243225	0.279083	0.597303	1	AP2B1
ENSG00000006194	918.873	0.0857138	0.355612	0.0514985	0.820476	1	ZNF263
ENSG00000006282	334.976	-0.13964	0.297974	0.22412	0.635918	1	SPATA20
ENSG00000006327	89.0972	-0.315872	0.495982	0.454216	0.500339	1	TNFRSF12A
ENSG00000006432	239.139	0.0584295	0.564103	0.00926308	0.923326	1	MAP3K9
ENSG00000006451	281.727	0.086416	0.325549	0.0730081	0.787006	1	RALA
ENSG00000006453	8.75981	0.704592	1.23475	0.313762	0.575381	1	BAIAP2L1
ENSG00000006459	4012.66	-0.0103443	0.235194	0.00203544	0.964015	1	KDM7A
