# Supplementary material for: Vitamin C boosts DNA demethylation in TET2 germline mutation carriers
Source: Clin Epigenetics. 2023 Jan 14;15:7. doi: 10.1186/s13148-022-01404-6 (PMC9840351; doi:10.1186/s13148-022-01404-6)
Supplement: Supplementary file 6 — Additional file 6: Supplemental Table 7. Cell type specific expression differences between unaffected mutation carriers and controls. [file 13148_2022_1404_MOESM6_ESM.xlsx]

## Sheet: Info
Supplemental Table 7. Cell type specific expression differences between unaffected mutation carriers and controls.
Differentially expressed genes between mutation carriers and controls in CIBERSORTx deconvoluted cell types.
Individuals previously diagnosed with lymphoma were excluded from the analysis.
Differentially expressed genes were analysed using T-tests with equal variance and FDR-correction.
Results are sorted by raw p-value. No significant results were detected after FDR correction.
Columns:
estimate	Sample estimate difference (positive = upregulated in mutation carriers, negative = downregulated in mutation carriers)
estimate1	Sample estimate (mutation carriers)
estimate2	Sample estimate (controls)
statistic	Test statistic
p.value	Raw p-value from T-test
parameter	Degree of freedom
conf. Low & conf.high	95% confidence interval
Gene	Gene
p.adj.fdr	FDR-corrected p-value
TIMEPOINT	From which timepoint the data was collected, either 0 months or 12 months

## Sheet: B cells
estimate	estimate1	estimate2	statistic	p.value	parameter	conf.low	conf.high	Gene	p.adj.fdr	TIMEPOINT
0.112915	9.05837	8.94545	2.21753	0.0908613	4	-0.0284593	0.254288	HABP2	0.680564	12 months
0.00861333	8.83217	8.82356	2.09038	0.104786	4	-0.00282693	0.0200536	CTD.2623N2.3	0.680564	12 months
-0.0375013	14.0114	14.0489	-1.85191	0.137685	4	-0.0937245	0.018722	SPIB	0.707002	0 months
0.0784281	10.1239	10.0454	1.40699	0.232174	4	-0.0763359	0.233192	IL17RB	0.707002	0 months
0.363124	9.61009	9.24696	1.40342	0.233156	4	-0.355261	1.08151	LSM2	0.680564	12 months
0.0757732	10.126	10.0503	1.36057	0.245269	4	-0.0788534	0.2304	IL17RB	0.680564	12 months
0.179239	11.7083	11.529	1.28012	0.269701	4	-0.209512	0.567989	CLEC17A	0.707002	0 months
-0.0345473	13.9936	14.0282	-1.17331	0.305768	4	-0.116298	0.047203	SPIB	0.680564	12 months
-0.0377186	13.6808	13.7186	-1.15031	0.314106	4	-0.128758	0.0533205	TNFRSF13C	0.680564	12 months
-0.316661	8.98248	9.29914	-1.14881	0.314659	4	-1.08197	0.448645	LSM2	0.707002	0 months
-0.0656186	13.6579	13.7236	-1.13707	0.319005	4	-0.225844	0.0946065	TNFRSF13C	0.707002	0 months
0.0112903	14.2464	14.2352	1.05777	0.349809	4	-0.0183446	0.0409253	CDCA7L	0.707002	0 months
-0.0143343	15.0288	15.0431	-1.00961	0.369795	4	-0.0537539	0.0250853	CD22	0.686762	12 months
-0.0254203	12.0595	12.0849	-0.984302	0.380693	4	-0.097124	0.0462834	DENND5B	0.707002	0 months
-0.0159903	15.0421	15.0581	-0.706149	0.519054	4	-0.0788611	0.0468806	CD22	0.843463	0 months
0.00197519	8.96387	8.9619	0.406657	0.705078	4	-0.0115104	0.0154608	RP11.369G6.2	0.813824	12 months
0.00152492	8.96396	8.96244	0.381569	0.722184	4	-0.00957097	0.0126208	RP11.369G6.2	0.91678	0 months
-0.0370202	11.6009	11.6379	-0.370269	0.729954	4	-0.314615	0.240574	CLEC17A	0.813824	12 months
-0.134686	14.8349	14.9696	-0.352186	0.742471	4	-1.19648	0.927108	ITPR1	0.813824	12 months
-0.0110273	12.0696	12.0807	-0.347549	0.745696	4	-0.0991204	0.0770658	DENND5B	0.813824	12 months
0.00606947	14.6763	14.6702	0.339625	0.751222	4	-0.0435486	0.0556875	CD79A	0.813824	12 months
-0.286406	14.6403	14.9267	-0.320672	0.764513	4	-2.76617	2.19336	ITPR1	0.91678	0 months
-0.0298664	9.0624	9.09226	-0.304775	0.775737	4	-0.301945	0.242212	HABP2	0.91678	0 months
0.00186762	14.2356	14.2337	0.144646	0.891986	4	-0.0339808	0.037716	CDCA7L	0.891986	12 months
0.00255982	14.668	14.6654	0.129672	0.903085	4	-0.0522491	0.0573688	CD79A	0.942003	0 months
-0.000545029	8.82749	8.82803	-0.0774259	0.942003	4	-0.0200894	0.0189994	CTD.2623N2.3	0.942003	0 months

## Sheet: Granulocytes
estimate	estimate1	estimate2	statistic	p.value	parameter	conf.low	conf.high	Gene	p.adj.fdr	TIMEPOINT
0.073174	5.88553	5.81236	23.7016	1.87891e-05	4	0.0646022	0.0817457	NEUROG1	0.125286	0 months
-0.561196	6.62011	7.1813	-18.6181	4.89897e-05	4	-0.644885	-0.477507	GAL3ST2	0.326663	12 months
0.267794	10.9673	10.6995	14.662	0.000125901	4	0.217084	0.318505	AP3M2	0.37019	12 months
1.20919	7.46341	6.25422	11.6519	0.000310119	4	0.921059	1.49731	EQTN	0.37019	12 months
-0.228873	8.25843	8.48731	-11.5918	0.000316448	4	-0.283693	-0.174054	GPR98	0.37019	12 months
0.463375	8.83904	8.37566	11.2583	0.000354615	4	0.349101	0.57765	TRBV9	0.37019	12 months
0.101683	13.0782	12.9765	11.09	0.000376045	4	0.0762262	0.12714	SBF2	0.543396	0 months
0.149709	7.69739	7.54768	10.4203	0.000479094	4	0.10982	0.189599	CTC.232P5.4	0.543396	0 months
-0.287001	10.478	10.765	-10.367	0.000488733	4	-0.363865	-0.210138	C11orf54	0.37019	12 months
-0.257884	5.61132	5.86921	-10.3666	0.000488802	4	-0.326951	-0.188816	GCGR	0.37019	12 months
0.2167	8.38214	8.16544	10.1549	0.000529528	4	0.157452	0.275949	METTL21AP1	0.37019	12 months
0.202988	6.40913	6.20614	9.82696	0.000601274	4	0.145637	0.260339	AC012363.10	0.37019	12 months
-0.000537907	6.97367	6.97421	-9.81249	0.000604709	4	-0.000690107	-0.000385706	RHO	0.37019	12 months
0.180393	10.1046	9.92422	9.62044	0.000652708	4	0.128332	0.232454	TBKBP1	0.543396	0 months
-0.541046	9.42101	9.96206	-9.39691	0.000714685	4	-0.700905	-0.381186	ALG1L13P	0.37019	12 months
-0.462155	9.03134	9.4935	-9.18204	0.000781287	4	-0.6019	-0.322409	RP11.974F13.5	0.37019	12 months
-0.265532	12.4912	12.7568	-9.0758	0.000817063	4	-0.346762	-0.184301	SEL1L	0.37019	12 months
-0.175252	5.93028	6.10553	-9.03262	0.000832181	4	-0.22912	-0.121383	NPM1P50	0.37019	12 months
0.0584559	6.19755	6.1391	9.03151	0.000832572	4	0.0404855	0.0764262	RP11.407N8.4	0.543396	0 months
0.156287	12.4801	12.3238	9.01069	0.000839992	4	0.108131	0.204443	CEP192	0.543396	0 months
-0.201985	6.86	7.06198	-8.80477	0.000917962	4	-0.265678	-0.138292	MUC1	0.37019	12 months
0.0509718	6.61734	6.56637	8.79734	0.000920941	4	0.0348851	0.0670585	HMGB2P1	0.37019	12 months
0.163272	8.95539	8.79212	8.79435	0.000922141	4	0.111726	0.214818	NPIPP1	0.543396	0 months
0.37726	6.76142	6.38416	8.74128	0.000943796	4	0.257433	0.497087	RPL7AP65	0.37019	12 months
-0.0122667	6.95409	6.96636	-8.67626	0.000971195	4	-0.0161921	-0.00834127	RP1.37E16.12	0.543396	0 months
-0.0177731	10.8865	10.9043	-8.60621	0.00100182	4	-0.0235068	-0.0120393	ARRDC1	0.543396	0 months
0.17144	7.36853	7.19708	8.55041	0.00102708	4	0.115771	0.22711	DOC2GP	0.543396	0 months
-0.000415387	7.03258	7.033	-8.43478	0.00108198	4	-0.000552119	-0.000278656	SOHLH2	0.543396	0 months
0.689125	10.1185	9.42939	8.3773	0.00111062	4	0.460732	0.917518	OSM	0.543396	0 months
-0.203848	7.68902	7.89287	-8.1654	0.00122467	4	-0.273161	-0.134534	DDX25	0.543396	0 months
0.402506	12.1006	11.6981	8.15158	0.0012326	4	0.265411	0.5396	C11orf30	0.543396	0 months
0.0665965	9.01173	8.94513	8.04528	0.00129577	4	0.0436139	0.0895791	PMVK	0.543396	0 months
0.118506	8.44643	8.32792	7.95576	0.00135211	4	0.0771491	0.159863	GRIP1	0.543396	0 months
-0.243681	5.53231	5.77599	-7.95525	0.00135244	4	-0.328728	-0.158635	CYP2A13	0.48002	12 months
0.0528194	9.64137	9.58855	7.90457	0.00138568	4	0.0342669	0.071372	OSGIN2	0.48002	12 months
-0.325351	8.01742	8.34278	-7.88147	0.00140118	4	-0.439964	-0.210738	SLC9A4	0.543396	0 months
0.280994	7.03728	6.75628	7.82526	0.00143977	4	0.181296	0.380693	F2	0.48002	12 months
0.289863	7.56502	7.27515	7.6161	0.00159545	4	0.184194	0.395533	OR13C3	0.485165	12 months
-0.250863	8.13312	8.38399	-7.52853	0.00166678	4	-0.343379	-0.158347	RP11.613C6.4	0.543396	0 months
-0.403025	7.42829	7.83132	-7.52743	0.0016677	4	-0.551678	-0.254372	DGKZP1	0.485165	12 months
0.474586	11.5319	11.0573	7.50369	0.00168773	4	0.298985	0.650188	HSPA5	0.543396	0 months
0.846348	8.70509	7.85874	7.47412	0.00171309	4	0.531951	1.16074	RP11.555K12.2	0.543396	0 months
0.103689	14.3367	14.233	7.39297	0.00178516	4	0.0647483	0.14263	DCP2	0.543396	0 months
1.44956	7.62729	6.17773	7.38454	0.00179285	4	0.904555	1.99457	PCDHGA3	0.543396	0 months
-0.289774	7.81226	8.10204	-7.35588	0.00181933	4	-0.399148	-0.1804	OR2W6P	0.485165	12 months
-0.205377	7.7816	7.98697	-7.32577	0.00184767	4	-0.283214	-0.12754	CYP21A2	0.485165	12 months
0.206312	12.8363	12.63	7.26131	0.00191022	4	0.127426	0.285197	NSFL1C	0.553796	0 months
-0.445288	7.69852	8.14381	-7.24693	0.00192452	4	-0.615887	-0.274689	GOLGA8H	0.485165	12 months
-0.168718	7.89013	8.05884	-7.16273	0.00201099	4	-0.234117	-0.103319	NWD1	0.485165	12 months
-0.0865209	6.01997	6.10649	-7.13033	0.00204554	4	-0.120211	-0.0528309	RP11.274B21.12	0.485165	12 months
-0.372441	11.5098	11.8822	-7.12164	0.00205493	4	-0.517641	-0.227241	EEPD1	0.485165	12 months
0.279069	9.0304	8.75133	7.10404	0.00207411	4	0.170002	0.388137	CXorf56	0.569874	0 months
-0.00621364	7.09449	7.1007	-7.04727	0.00213751	4	-0.00866166	-0.00376563	MSI1	0.485165	12 months
0.794662	12.051	11.2564	7.02336	0.00216493	4	0.48052	1.1088	SACM1L	0.569874	0 months
0.0384392	6.55093	6.51249	7.00287	0.00218876	4	0.0231991	0.0536792	CLDN16	0.485165	12 months
0.0882601	6.53872	6.45046	6.97471	0.00222206	4	0.0531261	0.123394	RP11.925D8.1	0.569874	0 months
-0.785005	5.37581	6.16081	-6.90462	0.00230769	4	-1.10067	-0.469343	NR2E1	0.485165	12 months
-0.182136	8.71272	8.89486	-6.8882	0.00232833	4	-0.25555	-0.108722	LDLRAD3	0.485165	12 months
0.225284	13.6053	13.38	6.8832	0.00233466	4	0.134412	0.316156	NFAT5	0.576575	0 months
0.340543	6.40897	6.06843	6.78044	0.0024696	4	0.201098	0.479988	GPHA2	0.49901	12 months
0.00468304	12.6922	12.6876	6.73776	0.00252848	4	0.00275329	0.0066128	PAFAH1B1	0.602139	0 months
-0.0842537	13.9839	14.0682	-6.63258	0.00268111	4	-0.119523	-0.0489845	PLEKHG3	0.51835	12 months
0.360708	11.2748	10.9141	6.58389	0.0027556	4	0.208597	0.51282	PLAGL1	0.633597	0 months
-0.107873	6.20879	6.31666	-6.54999	0.00280896	4	-0.153599	-0.0621474	PNPLA3	0.51835	12 months
0.288541	11.9045	11.616	6.51994	0.00285735	4	0.165669	0.411414	IL1B	0.635093	0 months
0.448514	7.74417	7.29566	6.41096	0.00304161	4	0.254273	0.642755	FDPSP3	0.51835	12 months
0.277895	8.68897	8.41108	6.39616	0.00306775	4	0.157266	0.398523	MTND4P14	0.51835	12 months
0.124593	8.51194	8.38735	6.36627	0.00312139	4	0.0702559	0.178931	RP11.44F14.4	0.671402	0 months
-0.0102251	13.2812	13.2914	-6.3082	0.00322894	4	-0.0147255	-0.00572471	RBM33	0.51835	12 months
-0.131237	6.23141	6.36264	-6.29353	0.00325683	4	-0.189133	-0.0733405	SOWAHB	0.51835	12 months
-0.230288	8.36019	8.59048	-6.28404	0.00327503	4	-0.332034	-0.128541	POMC	0.682435	0 months
0.371859	7.70339	7.33153	6.28162	0.00327969	4	0.207499	0.536218	SMARCE1P5	0.51835	12 months
-0.203327	10.043	10.2464	-6.25336	0.00333473	4	-0.293603	-0.113052	SLC22A5	0.51835	12 months
0.138629	9.26839	9.12976	6.23268	0.00337572	4	0.0768746	0.200384	ZNF608	0.51835	12 months
0.241789	7.98284	7.74105	6.22313	0.00339486	4	0.133915	0.349663	CTC.360J11.4	0.51835	12 months
-0.112875	10.613	10.7259	-6.21048	0.00342042	4	-0.163336	-0.0624132	STX4	0.51835	12 months
-0.571729	10.127	10.6987	-6.13616	0.00357546	4	-0.830421	-0.313037	TAPT1	0.690143	0 months
0.363604	10.1075	9.74391	6.12789	0.00359324	4	0.198861	0.528346	NDUFAF5	0.690143	0 months
0.00516796	6.31315	6.30798	6.10041	0.0036531	4	0.00281589	0.00752002	RPL13P2	0.541309	12 months
-0.453244	7.75516	8.20841	-6.09403	0.00366717	4	-0.659742	-0.246746	MYEOV	0.690143	0 months
0.241584	10.281	10.0394	6.06767	0.00372603	4	0.13104	0.352129	RP5.1000K24.2	0.690143	0 months
0.169001	6.93877	6.76977	6.02132	0.00383238	4	0.0910742	0.246928	PGLYRP2	0.690656	0 months
0.32197	7.61319	7.29122	6.01488	0.00384743	4	0.17335	0.47059	KCTD8	0.552379	12 months
-0.10681	13.7363	13.8431	-5.97508	0.0039422	4	-0.156441	-0.0571784	ARHGEF2	0.552379	12 months
0.277973	7.88549	7.60752	5.96304	0.00397143	4	0.148546	0.4074	CSMD3	0.696882	0 months
0.375549	14.766	14.3905	5.96103	0.00397633	4	0.200631	0.550468	CD44	0.552379	12 months
-0.295842	9.76366	10.0595	-5.8866	0.00416333	4	-0.435378	-0.156307	LILRB1	0.566553	12 months
0.504585	8.12319	7.61861	5.87876	0.00418364	4	0.266277	0.742892	KIR3DX1	0.715296	0 months
0.169261	11.555	11.3858	5.83028	0.00431201	4	0.0886568	0.249864	RFX7	0.575049	12 months
-0.245148	6.6746	6.91975	-5.77025	0.00447775	4	-0.363105	-0.127191	CDR2L	0.733427	0 months
0.0218865	6.79504	6.77316	5.759	0.00450968	4	0.0113349	0.0324381	RGPD4	0.733427	0 months
-0.239388	8.29736	8.53674	-5.71944	0.00462417	4	-0.355596	-0.123179	AC097721.1	0.734142	0 months
-0.0875552	10.8704	10.958	-5.65341	0.00482331	4	-0.130554	-0.044556	PSMD13	0.627009	12 months
0.0216893	6.27401	6.25232	5.63214	0.00488969	4	0.0109972	0.0323813	AC092338.5	0.627009	12 months
0.469018	9.65046	9.18144	5.5857	0.00503858	4	0.235887	0.70215	LIPN	0.63326	12 months
-0.0307223	7.11018	7.14091	-5.55849	0.00512838	4	-0.046068	-0.0153766	RP3.337H4.6	0.63326	12 months
-0.241899	7.78821	8.03011	-5.52644	0.00523666	4	-0.363427	-0.120371	C9orf153	0.775378	0 months
0.080787	7.78732	7.70653	5.51516	0.00527546	4	0.0401171	0.121457	RP11.392E22.5	0.775378	0 months
-0.0160702	6.93276	6.94883	-5.51413	0.00527902	4	-0.0241618	-0.00797862	ATP5L2	0.639577	12 months
-0.183286	8.63887	8.82216	-5.49514	0.00534515	4	-0.275892	-0.09068	C16orf93	0.775378	0 months
-0.591704	6.10262	6.69432	-5.49403	0.00534904	4	-0.890726	-0.292683	IL27	0.775378	0 months
-0.0535793	5.85053	5.90411	-5.48769	0.00537137	4	-0.0806872	-0.0264714	CITED1	0.639577	12 months
0.330394	7.2156	6.8852	5.42519	0.00559769	4	0.161308	0.499479	HSPA8P14	0.654832	12 months
0.120261	9.65222	9.53196	5.41587	0.00563243	4	0.058609	0.181912	GUSBP2	0.790631	0 months
0.129248	8.25252	8.12327	5.40021	0.00569141	4	0.062797	0.195699	PLEKHA4	0.790631	0 months
-0.153849	7.58872	7.74257	-5.38008	0.00576832	4	-0.233244	-0.0744537	HMP19	0.663157	12 months
-0.429817	8.70254	9.13236	-5.33154	0.0059591	4	-0.653648	-0.205986	PARP16	0.810923	0 months
0.0802626	11.5571	11.4768	5.28927	0.00613153	4	0.0381311	0.122394	RPN2	0.679913	12 months
-0.210503	5.9131	6.1236	-5.27571	0.00618812	4	-0.321284	-0.0997215	CBLC	0.825248	0 months
0.0545099	10.6417	10.5872	5.25021	0.0062963	4	0.0256837	0.0833362	TNS3	0.679913	12 months
-0.243877	9.18902	9.4329	-5.21589	0.00644556	4	-0.373693	-0.11406	WBP1	0.679913	12 months
-0.653183	7.0466	7.69979	-5.21196	0.00646295	4	-1.00114	-0.305228	TRGV7	0.679913	12 months
0.157745	8.33716	8.17942	5.17974	0.00660751	4	0.0731904	0.242299	KBTBD12	0.8639	0 months
-0.290455	5.55504	5.84549	-5.15602	0.00671648	4	-0.446862	-0.134049	IRS4	0.679913	12 months
0.225273	7.95172	7.72645	5.14839	0.00675198	4	0.103787	0.34676	RP11.751K21.1	0.679913	12 months
0.356044	7.89296	7.53691	5.14225	0.00678069	4	0.163806	0.548282	GNB3	0.864699	0 months
-0.0967102	6.09518	6.19189	-5.14201	0.00678183	4	-0.148929	-0.0444912	Z95114.5	0.679913	12 months
-0.180211	7.91758	8.09779	-5.13348	0.00682204	4	-0.277678	-0.0827436	H2BFM	0.679913	12 months
0.153766	7.48066	7.3269	5.13142	0.00683176	4	0.0705682	0.236964	NR4A2	0.679913	12 months
0.348248	8.47685	8.1286	5.12061	0.00688319	4	0.159425	0.537072	LGALS9B	0.864699	0 months
0.386077	10.0887	9.70265	5.09555	0.00700427	4	0.175713	0.596441	NUSAP1	0.864699	0 months
0.142326	7.85421	7.71188	5.07446	0.0071082	4	0.0644537	0.220199	RP11.927P21.4	0.697022	12 months
-0.0705347	8.26927	8.3398	-5.04058	0.00727908	4	-0.109387	-0.0316829	KL	0.864699	0 months
-0.280583	7.84448	8.12506	-5.03561	0.0073046	4	-0.435286	-0.12588	RAD54L	0.864699	0 months
0.167095	7.79464	7.62754	4.99895	0.00749603	4	0.0742893	0.2599	CRISP2	0.716599	12 months
0.433223	8.73548	8.30226	4.99391	0.00752279	4	0.192366	0.67408	GSTT1	0.716599	12 months
-0.0813489	8.36322	8.44457	-4.96809	0.00766188	4	-0.126811	-0.0358866	PXDC1	0.71919	12 months
-0.33728	8.74833	9.08561	-4.94831	0.00777057	4	-0.526525	-0.148036	TSTD1	0.71919	12 months
0.0970597	12.193	12.0959	4.93442	0.00784801	4	0.0424472	0.151672	BECN1	0.864699	0 months
-0.103185	6.74329	6.84648	-4.92987	0.00787355	4	-0.161297	-0.0450724	RP11.556O9.3	0.71919	12 months
-0.0472852	12.318	12.3653	-4.90691	0.00800417	4	-0.0740402	-0.0205301	UNC119	0.864699	0 months
0.243257	12.2858	12.0425	4.89819	0.00805448	4	0.105371	0.381142	TNFSF13B	0.864699	0 months
1.31156	10.5976	9.28606	4.85572	0.00830497	4	0.561625	2.0615	SMG1P2	0.727586	12 months
0.129257	10.2418	10.1125	4.85371	0.00831707	4	0.0553184	0.203195	CXCL16	0.727586	12 months
0.195877	7.67715	7.48127	4.8498	0.00834063	4	0.0837403	0.308015	SPIN2B	0.864699	0 months
0.121733	6.72551	6.60377	4.84569	0.00836549	4	0.0519834	0.191483	NUTM2HP	0.864699	0 months
-0.267881	6.43621	6.70409	-4.83314	0.008442	4	-0.421768	-0.113994	AC104451.2	0.727586	12 months
0.170501	8.42631	8.2558	4.82414	0.00849738	4	0.0723722	0.268629	ZNF620	0.864699	0 months
-0.34833	6.76522	7.11355	-4.81194	0.00857316	4	-0.549313	-0.147347	GPRC5C	0.864699	0 months
0.227301	7.84461	7.61731	4.80187	0.00863636	4	0.0958755	0.358727	AC009961.5	0.864699	0 months
-0.429439	8.33318	8.76262	-4.8012	0.00864059	4	-0.677776	-0.181102	UBE2D4	0.727586	12 months
0.0376783	6.44517	6.40749	4.7934	0.00868995	4	0.0158542	0.0595024	PNPLA5	0.727586	12 months
-0.0462258	6.49624	6.54247	-4.78583	0.00873816	4	-0.0730431	-0.0194084	RP3.477M7.5	0.864699	0 months
0.0384932	9.37729	9.3388	4.78458	0.00874616	4	0.016156	0.0608304	COX18	0.864699	0 months
0.45977	8.2703	7.81053	4.7751	0.00880709	4	0.19244	0.7271	BAIAP2L1	0.864699	0 months
-0.730532	5.64274	6.37327	-4.7709	0.00883422	4	-1.15567	-0.305396	RP11.123K3.4	0.727586	12 months
0.208496	6.61523	6.40673	4.77	0.00884004	4	0.0871381	0.329854	RP5.837I24.1	0.727586	12 months
-0.215232	12.5496	12.7648	-4.75799	0.00891835	4	-0.340827	-0.0896371	C5AR2	0.727586	12 months
-0.317933	5.40149	5.71943	-4.75309	0.00895051	4	-0.503649	-0.132218	CTB.75G16.1	0.727586	12 months
-0.21652	6.35833	6.57485	-4.73624	0.00906228	4	-0.343447	-0.0895931	CNFN	0.864699	0 months
-0.126293	11.3815	11.5078	-4.71359	0.00921519	4	-0.200684	-0.0519027	ELL	0.727586	12 months
0.158231	8.40373	8.2455	4.71203	0.00922583	4	0.0649972	0.251464	RP11.927P21.12	0.864699	0 months
-0.0231306	8.48042	8.50355	-4.71182	0.00922727	4	-0.0367604	-0.00950087	EIF2B2	0.727586	12 months
0.126086	9.95512	9.82904	4.70918	0.00924528	4	0.0517481	0.200424	CMTM1	0.864699	0 months
0.392735	7.67214	7.2794	4.70487	0.00927487	4	0.160974	0.624497	KRT18P34	0.727586	12 months
-0.0795901	12.7287	12.8083	-4.68639	0.00940292	4	-0.126743	-0.0324371	IST1	0.864699	0 months
-0.144562	8.60123	8.74579	-4.6856	0.00940842	4	-0.230222	-0.0589021	MT.ND3	0.864699	0 months
0.0470382	13.9504	13.9033	4.67473	0.00948486	4	0.0191009	0.0749754	NCOA2	0.864699	0 months
0.207697	7.8526	7.6449	4.65836	0.00960133	4	0.0839068	0.331488	ANTXRL	0.864699	0 months
0.145543	7.66836	7.52282	4.64764	0.00967852	4	0.0585974	0.232489	PPIL1P1	0.748739	12 months
0.0199461	7.15159	7.13164	4.64111	0.00972592	4	0.00801375	0.0318784	AC090945.1	0.864699	0 months
-0.291971	7.98959	8.28156	-4.6352	0.00976908	4	-0.466859	-0.117083	KCNK7	0.748739	12 months
0.294977	8.53754	8.24256	4.62006	0.00988068	4	0.117709	0.472245	FAM21FP	0.866899	0 months
0.38944	9.3628	8.97336	4.6143	0.00992349	4	0.155112	0.623767	ATP10B	0.749502	12 months
-0.0389924	7.12758	7.16658	-4.59745	0.0100502	4	-0.0625402	-0.0154445	MTND5P15	0.749502	12 months
-0.976318	5.34919	6.3255	-4.58876	0.0101163	4	-1.56704	-0.385594	RP11.274M17.2	0.749502	12 months
0.243494	8.64776	8.40427	4.57363	0.0102327	4	0.0956795	0.391308	LDHAL6CP	0.886122	0 months
0.0869952	12.5872	12.5002	4.55241	0.0103986	4	0.0339381	0.140052	CARS2	0.888947	0 months
0.0389948	6.05103	6.01204	4.53971	0.0104994	4	0.0151459	0.0628436	TRBV1	0.761733	12 months
-0.372961	7.41558	7.78854	-4.52633	0.010607	4	-0.601734	-0.144187	S100A2	0.761733	12 months
-0.107423	7.60819	7.71561	-4.52127	0.010648	4	-0.17339	-0.0414561	RP11.458F8.2	0.761733	12 months
0.324464	13.1843	12.8599	4.49895	0.0108313	4	0.124227	0.524701	HNRNPA3	0.761733	12 months
0.142136	8.83075	8.68862	4.48851	0.0109183	4	0.0542154	0.230057	KCNC3	0.761733	12 months
0.478473	8.17671	7.69824	4.48274	0.0109668	4	0.182124	0.774822	RP11.732A19.1	0.761733	12 months
0.259906	9.25088	8.99097	4.46104	0.0111514	4	0.0981467	0.421666	GPR75	0.932156	0 months
-0.38345	6.87877	7.26222	-4.45729	0.0111836	4	-0.622301	-0.144599	NEU4	0.932156	0 months
-0.367314	5.1256	5.49291	-4.4422	0.0113147	4	-0.596892	-0.137737	MCIDAS	0.771333	12 months
-0.0711102	8.43076	8.50187	-4.43973	0.0113363	4	-0.11558	-0.0266405	TNFRSF19	0.771333	12 months
0.141375	9.16376	9.02239	4.41497	0.0115559	4	0.0524685	0.230282	PNPLA1	0.951293	0 months
-0.233075	8.19799	8.43106	-4.38171	0.0118591	4	-0.380761	-0.0853882	CTD.2007H13.1	0.786142	12 months
0.158113	7.58924	7.43113	4.37799	0.0118936	4	0.0578406	0.258386	TMPRSS11D	0.786142	12 months
0.240738	10.5589	10.3181	4.3751	0.0119204	4	0.0879653	0.39351	SLC7A1	0.786142	12 months
-0.214924	12.32	12.5349	-4.36388	0.0120256	4	-0.351666	-0.0781822	LILRB2	0.786142	12 months
-0.342259	9.23879	9.58105	-4.35667	0.0120936	4	-0.560376	-0.124142	APOOL	0.975277	0 months
0.102097	8.0774	7.9753	4.35182	0.0121398	4	0.0369594	0.167235	RP4.777O23.3	0.975277	0 months
0.239141	10.7373	10.4982	4.30738	0.012572	4	0.0849959	0.393286	C5orf22	0.813886	12 months
0.116861	8.53694	8.42008	4.28324	0.0128147	4	0.0411103	0.192612	SNX18P3	0.993331	0 months
0.205428	7.61635	7.41092	4.27907	0.0128572	4	0.0721373	0.338718	PNLIPRP1	0.823736	12 months
-0.340204	11.6172	11.9574	-4.27614	0.0128871	4	-0.561094	-0.119314	TK2	0.993331	0 months
-0.142096	9.87189	10.014	-4.27517	0.012897	4	-0.234378	-0.049814	RENBP	0.993331	0 months
-0.076254	8.6825	8.75876	-4.26079	0.0130454	4	-0.125943	-0.0265649	KLF17P1	0.823736	12 months
0.202151	9.04119	8.83904	4.25705	0.0130843	4	0.0703084	0.333994	C19orf53	0.993331	0 months
0.78985	7.08807	6.29822	4.25605	0.0130948	4	0.274589	1.30511	LRFN2	0.823736	12 months
-0.191001	7.45716	7.64816	-4.23676	0.013298	4	-0.316169	-0.0658336	RP11.715J22.1	0.993331	0 months
0.11631	7.77088	7.65457	4.22996	0.0133705	4	0.039967	0.192654	RPS3AP26	0.993331	0 months
-0.644735	5.74638	6.39111	-4.2262	0.0134108	4	-1.0683	-0.221169	EFNB2	0.993331	0 months
-0.248651	7.32075	7.56941	-4.21932	0.013485	4	-0.412271	-0.0850307	DSC3	0.829522	12 months
0.102273	7.6641	7.56183	4.21275	0.0135563	4	0.0348691	0.169677	AK3P3	0.993331	0 months
-0.061778	6.07875	6.14053	-4.19445	0.0137571	4	-0.102671	-0.0208851	MYH6	0.829522	12 months
-0.0205908	8.84263	8.86322	-4.18419	0.0138713	4	-0.0342539	-0.00692766	MANF	0.997969	0 months
0.214962	8.44469	8.22972	4.18353	0.0138788	4	0.0722998	0.357623	ZNF446	0.829522	12 months
-0.124394	5.83188	5.95628	-4.18073	0.0139101	4	-0.207005	-0.0417832	MUC12	0.829522	12 months
-0.0559304	6.19698	6.25291	-4.17585	0.013965	4	-0.0931174	-0.0187433	PLA2G12AP1	0.829522	12 months
-0.859851	5.41749	6.27734	-4.14919	0.0142697	4	-1.43522	-0.284478	RP11.241F15.10	0.829522	12 months
-0.141363	14.4588	14.6002	-4.14846	0.0142782	4	-0.235973	-0.0467526	AKNA	0.829522	12 months
-0.135757	6.48231	6.61806	-4.14747	0.0142896	4	-0.226637	-0.044877	CTD.2575K13.6	0.829522	12 months
-0.0749831	9.70069	9.77568	-4.1431	0.0143404	4	-0.125232	-0.0247341	TMEM256.PLSCR3	0.997969	0 months
-0.081212	10.3394	10.4206	-4.13586	0.014425	4	-0.135731	-0.0266935	SRA1	0.829522	12 months
0.0172856	9.87524	9.85795	4.13069	0.0144858	4	0.00566707	0.0289041	BRAP	0.829522	12 months
0.120417	12.2477	12.1273	4.12482	0.0145552	4	0.0393635	0.201471	ATP6V0D1	0.829522	12 months
0.00880112	8.39644	8.38764	4.10596	0.0147808	4	0.00284982	0.0147524	ZFPL1	0.834716	12 months
0.487836	9.10966	8.62182	4.10353	0.0148103	4	0.157766	0.817906	FAM71F2	0.997969	0 months
0.243939	8.2009	7.95696	4.09373	0.0149295	4	0.0784947	0.409383	PROX2	0.834716	12 months
-0.321276	6.52982	6.85109	-4.08301	0.0150612	4	-0.539743	-0.102808	CD8BP	0.997969	0 months
-0.403971	8.18398	8.58795	-4.08126	0.0150829	4	-0.678789	-0.129153	FTCDNL1	0.834716	12 months
0.363636	8.75495	8.39131	4.08083	0.0150881	4	0.116232	0.61104	IGHEP2	0.997969	0 months
-0.282561	12.1535	12.436	-4.07608	0.0151471	4	-0.475029	-0.090093	ARF3	0.834716	12 months
-0.28465	9.93784	10.2225	-4.07353	0.0151789	4	-0.478662	-0.0906376	GMCL1	0.997969	0 months
0.303305	9.94051	9.6372	4.06345	0.0153052	4	0.0960651	0.510546	CDK7	0.836515	12 months
0.256176	8.46883	8.21265	4.04726	0.0155107	4	0.0804377	0.431914	CLEC18B	0.997969	0 months
-0.101199	11.6568	11.758	-4.04305	0.0155647	4	-0.170695	-0.0317037	SCYL1	0.843511	12 months
0.229996	11.741	11.511	4.03598	0.0156559	4	0.0717764	0.388216	ZFAT	0.997969	0 months
-0.36865	9.36364	9.73229	-4.03365	0.0156862	4	-0.6224	-0.1149	CEP97	0.843511	12 months
-0.0903983	8.17954	8.26993	-4.02242	0.0158326	4	-0.152795	-0.0280016	ACOXL	0.997969	0 months
0.0149069	6.82154	6.80663	4.01909	0.0158764	4	0.004609	0.0252048	FAP	0.84691	12 months
-0.195458	6.68119	6.87665	-4.01306	0.015956	4	-0.330687	-0.06023	FOXD4L4	0.997969	0 months
-0.100237	7.26027	7.36051	-4.00882	0.0160123	4	-0.16966	-0.0308144	TRAV3	0.997969	0 months
-0.206412	11.6509	11.8574	-3.99637	0.0161789	4	-0.349815	-0.0630088	TOPBP1	0.997969	0 months
-0.511229	5.17268	5.68391	-3.99334	0.0162197	4	-0.86667	-0.155788	IGHV3.22	0.858357	12 months
-0.21883	7.71894	7.93777	-3.99247	0.0162314	4	-0.371009	-0.0666514	C22orf15	0.997969	0 months
-0.297636	7.67389	7.97152	-3.99194	0.0162387	4	-0.504646	-0.0906263	CRYZP1	0.997969	0 months
0.0916345	7.8326	7.74097	3.9711	0.0165235	4	0.027567	0.155702	EPS15P1	0.997969	0 months
0.1226	9.89771	9.77511	3.96742	0.0165744	4	0.036803	0.208396	SLC16A6	0.870223	12 months
-0.511741	6.72612	7.23786	-3.96669	0.0165846	4	-0.869929	-0.153553	GPR63	0.997969	0 months
0.0633234	6.30856	6.24524	3.94725	0.0168569	4	0.0187825	0.107864	LDOC1	0.997969	0 months
0.21483	11.054	10.8392	3.93893	0.016975	4	0.0634022	0.366258	IQCE	0.997969	0 months
0.148328	7.03988	6.89156	3.93666	0.0170075	4	0.0437152	0.25294	EFNA1	0.997969	0 months
0.144006	7.60943	7.46542	3.93229	0.01707	4	0.0423288	0.245684	CTB.54O9.9	0.889241	12 months
0.25294	11.2673	11.0144	3.89797	0.0175716	4	0.0727761	0.433105	SRSF6	0.997969	0 months
-0.0921437	6.14486	6.23701	-3.89182	0.0176634	4	-0.15788	-0.0264079	RP11.522L3.5	0.997969	0 months
-0.406346	5.64519	6.05154	-3.88056	0.0178328	4	-0.697077	-0.115616	RP11.213G2.5	0.919027	12 months
-0.254066	5.88461	6.13867	-3.87498	0.0179174	4	-0.436105	-0.0720264	HIST3H3	0.919027	12 months
-0.0939768	6.38877	6.48275	-3.86864	0.0180144	4	-0.161422	-0.0265315	EEF1A1P17	0.997969	0 months
-0.208627	5.99697	6.2056	-3.86732	0.0180346	4	-0.358406	-0.0588484	CCDC177	0.997969	0 months
0.122823	9.90829	9.78547	3.86423	0.018082	4	0.0345747	0.21107	EMC7	0.997969	0 months
0.335869	7.87555	7.53968	3.85846	0.018171	4	0.0941867	0.577551	WBP2NL	0.997969	0 months
0.108671	11.1872	11.0785	3.8578	0.0181813	4	0.030461	0.186882	GBA2	0.997969	0 months
-0.288341	12.4169	12.7053	-3.85262	0.0182617	4	-0.496139	-0.0805442	NCOA3	0.924235	12 months
0.1806	11.5169	11.3363	3.82719	0.0186629	4	0.0495834	0.311618	NTNG2	0.997969	0 months
-0.0516005	11.708	11.7596	-3.82612	0.0186801	4	-0.0890447	-0.0141563	RAB37	0.997969	0 months
-0.126376	8.87773	9.00411	-3.82409	0.0187126	4	-0.218131	-0.034622	RP13.128O4.3	0.924235	12 months
-0.220167	6.53691	6.75707	-3.82265	0.0187357	4	-0.380077	-0.0602564	RP11.159H10.1	0.924235	12 months
0.0575447	6.19024	6.1327	3.82012	0.0187764	4	0.0157215	0.099368	RP11.407N8.4	0.924235	12 months
-0.218665	7.07602	7.29469	-3.8154	0.0188525	4	-0.377787	-0.059544	KRT18P15	0.997969	0 months
0.230898	6.7514	6.5205	3.7937	0.0192076	4	0.0619136	0.399882	CTB.102L5.4	0.924235	12 months
0.0758314	7.59347	7.51764	3.79242	0.0192287	4	0.020315	0.131348	PIGBOS1	0.924235	12 months
0.150615	11.9137	11.763	3.7918	0.019239	4	0.0403312	0.260899	SS18	0.924235	12 months
-0.434359	13.4731	13.9074	-3.78795	0.019303	4	-0.752731	-0.115988	CYP4F3	0.924235	12 months
-0.274247	6.03442	6.30867	-3.77751	0.0194776	4	-0.475817	-0.0726775	RP13.147D17.2	0.924235	12 months
0.109058	6.55454	6.44548	3.77018	0.0196014	4	0.0287453	0.189371	EIF3KP1	0.924235	12 months
-0.15405	13.8485	14.0026	-3.76626	0.019668	4	-0.267614	-0.040486	TCIRG1	0.924235	12 months
0.194644	8.46808	8.27344	3.76444	0.0196991	4	0.0510852	0.338203	AC007875.3	0.924235	12 months
0.427738	11.7412	11.3135	3.75493	0.0198619	4	0.111463	0.744013	KANSL3	0.924235	12 months
0.216596	7.95247	7.73587	3.7472	0.0199956	4	0.0561117	0.37708	RP11.39K24.12	0.997969	0 months
-0.123534	7.08594	7.20947	-3.73849	0.0201475	4	-0.215279	-0.0317897	SLC13A5	0.997969	0 months
-0.0300793	10.2044	10.2345	-3.73762	0.0201627	4	-0.0524233	-0.00773527	LMBR1L	0.924235	12 months
-0.243543	6.13325	6.37679	-3.73725	0.0201692	4	-0.424473	-0.0626121	C1QL3	0.997969	0 months
-0.0798282	6.20493	6.28476	-3.73722	0.0201698	4	-0.139134	-0.0205224	RP11.382B18.6	0.924235	12 months
0.0852306	7.51851	7.43328	3.73341	0.0202367	4	0.0218467	0.148614	FAM90A5P	0.924235	12 months
0.171506	13.1621	12.9905	3.7095	0.0206631	4	0.0431391	0.299874	EIF1	0.937291	12 months
-0.309759	9.13036	9.44012	-3.69708	0.0208888	4	-0.542383	-0.0771349	PNPLA7	0.941127	12 months
0.153872	7.82556	7.67169	3.69578	0.0209125	4	0.0382762	0.269468	RP11.89B16.2	0.997969	0 months
0.128559	7.88105	7.75249	3.68064	0.0211921	4	0.031582	0.225536	PPIAP16	0.997969	0 months
0.106674	7.34611	7.23944	3.67799	0.0212414	4	0.0261478	0.1872	PTGIS	0.997969	0 months
0.234633	8.03971	7.80508	3.67071	0.0213778	4	0.0571617	0.412104	PTCHD2	0.997969	0 months
0.0622971	6.73404	6.67175	3.66624	0.0214621	4	0.0151195	0.109475	RANP3	0.955024	12 months
-0.0537666	7.18031	7.23407	-3.66509	0.0214837	4	-0.0944968	-0.0130364	TRAV22	0.955024	12 months
-0.269347	7.63893	7.90828	-3.66067	0.0215676	4	-0.473634	-0.06506	MIPEPP3	0.997969	0 months
0.187451	8.34773	8.16028	3.66056	0.0215696	4	0.0452741	0.329628	SNX24	0.997969	0 months
-0.197659	10.4216	10.6192	-3.65069	0.0217583	4	-0.347985	-0.0473341	RHEB	0.997969	0 months
0.0324538	12.6952	12.6628	3.64889	0.0217928	4	0.00775967	0.057148	BSDC1	0.997969	0 months
-0.129602	8.36774	8.49734	-3.64732	0.021823	4	-0.228259	-0.0309453	IFI27L1	0.997969	0 months
0.0378542	7.02244	6.98459	3.64444	0.0218785	4	0.00901575	0.0666926	RP11.259G18.3	0.997969	0 months
0.165907	12.3704	12.2045	3.63815	0.0220006	4	0.0392954	0.292518	LPIN1	0.967875	12 months
0.126316	12.0401	11.9137	3.63089	0.0221424	4	0.0297255	0.222906	NADSYN1	0.967875	12 months
0.123555	9.36034	9.23678	3.62857	0.022188	4	0.0290153	0.218094	RP11.177C12.1	0.997969	0 months
-0.459319	11.4899	11.9492	-3.62236	0.0223105	4	-0.811375	-0.107263	SRPR	0.967875	12 months
-0.248682	10.1568	10.4055	-3.6215	0.0223275	4	-0.439335	-0.0580284	ST3GAL6	0.997969	0 months
-0.130105	11.9229	12.053	-3.62019	0.0223534	4	-0.229886	-0.030323	RASA3	0.967875	12 months
0.290024	7.3697	7.07968	3.59705	0.0228179	4	0.0661641	0.513884	PGF	0.976063	12 months
-0.0244794	7.53551	7.55999	-3.59351	0.02289	4	-0.0433929	-0.00556597	ATP2B3	0.997969	0 months
0.0357258	10.6157	10.58	3.58739	0.0230154	4	0.00807596	0.0633756	QARS	0.976063	12 months
-0.0994102	6.19262	6.29203	-3.5844	0.0230769	4	-0.176413	-0.0224079	TMEM100	0.976063	12 months
-0.133193	7.90946	8.04265	-3.58375	0.0230902	4	-0.236382	-0.0300042	SLC1A2	0.997969	0 months
-0.0788118	11.3332	11.412	-3.58192	0.0231281	4	-0.139901	-0.0177225	ENTHD2	0.976063	12 months
0.11119	9.04568	8.93449	3.57346	0.0233034	4	0.0247996	0.19758	CSF1	0.997969	0 months
0.00616651	11.8727	11.8665	3.56666	0.0234458	4	0.00136622	0.0109668	RAP1B	0.997969	0 months
-1.17768	4.66344	5.84112	-3.55849	0.0236179	4	-2.09655	-0.258819	RAD1P2	0.978329	12 months
0.123992	7.57703	7.45304	3.55837	0.0236206	4	0.0272461	0.220737	OLA1P1	0.978329	12 months
0.150074	7.5684	7.41833	3.55825	0.0236232	4	0.0329736	0.267175	Z95114.7	0.978329	12 months
0.381393	8.18663	7.80523	3.55248	0.0237456	4	0.083315	0.679472	BICC1	0.997969	0 months
-0.162529	8.90854	9.07107	-3.5434	0.0239401	4	-0.289879	-0.0351788	DTNBP1	0.997969	0 months
0.345949	8.05693	7.71098	3.54255	0.0239584	4	0.0748143	0.617085	CHRNA2	0.978329	12 months
0.00173137	6.36328	6.36155	3.53383	0.0241472	4	0.000371073	0.00309167	MTND2P9	0.997969	0 months
0.418774	10.3564	9.93767	3.52353	0.0243722	4	0.0887919	0.748756	UHRF1BP1	0.978329	12 months
0.0191359	7.15554	7.1364	3.52156	0.0244156	4	0.0040489	0.0342229	AC007248.7	0.997969	0 months
-0.496711	5.67021	6.16692	-3.5112	0.0246451	4	-0.889479	-0.103942	RHCG	0.978329	12 months
0.303495	9.91111	9.60761	3.50758	0.0247259	4	0.0632621	0.543728	REC8	0.997969	0 months
-0.39358	10.8983	11.2919	-3.50025	0.0248906	4	-0.705773	-0.0813869	SYNCRIP	0.978329	12 months
0.0482633	7.18133	7.13307	3.49504	0.0250082	4	0.00992317	0.0866034	GOLGA8EP	0.978329	12 months
-0.0904599	11.7022	11.7927	-3.49239	0.0250684	4	-0.162375	-0.0185445	TAB3	0.997969	0 months
-0.435971	7.45162	7.88759	-3.47865	0.0253832	4	-0.783937	-0.0880055	SHC3	0.978329	12 months
0.238729	9.62506	9.38633	3.4778	0.0254027	4	0.0481437	0.429315	ANAPC10	0.978329	12 months
-0.333141	7.50701	7.84015	-3.47424	0.0254851	4	-0.599371	-0.0669107	DCDC2	0.978329	12 months
-0.149961	9.81949	9.96945	-3.47168	0.0255444	4	-0.269891	-0.0300312	SYS1	0.978329	12 months
0.589351	7.43698	6.84763	3.46922	0.0256017	4	0.117689	1.06101	SLC2A4	0.978329	12 months
0.0785598	6.14811	6.06955	3.46663	0.0256622	4	0.0156408	0.141479	IFITM5	0.978329	12 months
-0.153405	10.5492	10.7026	-3.45619	0.0259077	4	-0.27664	-0.0301709	DYNLRB1	0.997969	0 months
0.00194787	7.25612	7.25417	3.45465	0.0259442	4	0.000382398	0.00351335	RP11.2I17.1	0.978329	12 months
-0.403653	10.3157	10.7194	-3.45405	0.0259583	4	-0.728118	-0.0791873	BAP1	0.978329	12 months
0.133236	7.65468	7.52144	3.45162	0.026016	4	0.0260624	0.240411	KRTAP29.1	0.978329	12 months
0.0771979	7.26933	7.19213	3.4492	0.0260735	4	0.0150572	0.139339	ABO	0.997969	0 months
0.0872219	9.86812	9.7809	3.43749	0.0263541	4	0.0167732	0.157671	SLC2A9	0.997969	0 months
-0.114076	7.70653	7.8206	-3.43388	0.0264415	4	-0.206311	-0.0218404	ACTR5	0.978329	12 months
0.0430009	7.06067	7.01767	3.43365	0.0264471	4	0.0082304	0.0777714	EIF4EBP3	0.978329	12 months
0.382802	11.9514	11.5686	3.43142	0.0265012	4	0.0730673	0.692536	FAM214A	0.978329	12 months
0.384358	8.36472	7.98036	3.42622	0.0266278	4	0.0728923	0.695823	CTD.2165H16.3	0.978329	12 months
-0.152353	12.3708	12.5232	-3.42555	0.0266441	4	-0.275837	-0.0288694	ACADVL	0.997969	0 months
0.3318	11.7971	11.4653	3.42471	0.0266646	4	0.062807	0.600794	PLEKHA3	0.978329	12 months
-0.158306	6.6724	6.83071	-3.41914	0.0268013	4	-0.286855	-0.0297568	CTB.102L5.4	0.997969	0 months
0.0557546	13.1958	13.1401	3.41264	0.026962	4	0.0103939	0.101115	TET3	0.997969	0 months
0.234327	10.9807	10.7464	3.41144	0.0269915	4	0.043617	0.425036	RNF2	0.997969	0 months
-0.00145482	11.9896	11.9911	-3.40802	0.0270766	4	-0.00264003	-0.000269609	HADHA	0.978329	12 months
0.517279	8.13439	7.61711	3.4079	0.0270797	4	0.0958472	0.938711	ZNF703	0.978329	12 months
0.144684	7.1936	7.04892	3.40468	0.02716	4	0.0266973	0.26267	RP11.841C19.1	0.997969	0 months
-0.476048	6.13617	6.61222	-3.40112	0.0272493	4	-0.864661	-0.087434	RP5.981L23.2	0.978329	12 months
0.311594	7.78544	7.47385	3.39674	0.0273595	4	0.0569015	0.566286	IGHGP	0.978329	12 months
-0.00860534	6.29535	6.30395	-3.39548	0.0273912	4	-0.0156418	-0.00156885	RP11.814E24.3	0.997969	0 months
-0.311085	12.6529	12.9639	-3.39338	0.0274443	4	-0.565613	-0.0565568	ELMSAN1	0.978329	12 months
-0.0357195	6.67492	6.71064	-3.38895	0.0275567	4	-0.0649832	-0.00645578	SEPT7P9	0.997969	0 months
-0.05454	7.53324	7.58778	-3.38625	0.0276255	4	-0.0992583	-0.00982168	AC093162.5	0.997969	0 months
-0.08341	9.08663	9.17004	-3.38585	0.0276356	4	-0.151807	-0.0150127	CXCL1	0.978329	12 months
-0.0307992	12.1203	12.1511	-3.3793	0.0278035	4	-0.056104	-0.00549445	HMGN2	0.978329	12 months
-0.0631688	13.4941	13.5572	-3.3784	0.0278265	4	-0.115082	-0.0112553	KDM3B	0.978329	12 months
0.076025	9.66552	9.5895	3.37807	0.027835	4	0.0135399	0.13851	CKLF.CMTM1	0.997969	0 months
0.239942	9.67284	9.4329	3.37512	0.0279112	4	0.0425606	0.437323	MEPCE	0.997969	0 months
-0.247953	5.71451	5.96246	-3.37371	0.0279476	4	-0.45201	-0.0438962	FAM71E1	0.978329	12 months
-0.170948	8.09808	8.26903	-3.37158	0.0280027	4	-0.311721	-0.0301749	ME1	0.997969	0 months
0.0417295	12.263	12.2213	3.36884	0.0280738	4	0.00733795	0.0761211	MAEA	0.997969	0 months
0.111471	13.8982	13.7867	3.36748	0.0281093	4	0.0195644	0.203377	PHC3	0.997969	0 months
0.241625	10.8027	10.5611	3.3584	0.0283469	4	0.0418695	0.441381	MCPH1	0.978329	12 months
-0.0522916	12.8615	12.9138	-3.35701	0.0283834	4	-0.0955398	-0.00904343	ORAI2	0.978329	12 months
0.198214	10.168	9.96983	3.35152	0.0285284	4	0.034011	0.362417	STX5	0.978329	12 months
-0.288815	7.78375	8.07257	-3.34818	0.0286172	4	-0.528312	-0.0493181	RP11.274B18.3	0.978329	12 months
0.113417	14.5828	14.4694	3.34804	0.0286211	4	0.0193631	0.207471	SLA	0.997969	0 months
0.150326	6.52872	6.3784	3.34771	0.0286297	4	0.0256522	0.275	IGHV1OR15.3	0.978329	12 months
0.152678	9.31072	9.15804	3.34659	0.0286596	4	0.0260111	0.279345	AC084290.2	0.997969	0 months
0.772219	9.58539	8.81317	3.34312	0.0287522	4	0.130895	1.41354	AAGAB	0.997969	0 months
0.137059	9.36664	9.22958	3.34208	0.0287799	4	0.0231969	0.250921	CHID1	0.978329	12 months
0.0361325	9.72693	9.6908	3.33672	0.0289241	4	0.00606703	0.0661979	CLDN11	0.978329	12 months
0.232195	12.8192	12.587	3.33385	0.0290014	4	0.0388221	0.425568	TMEM140	0.997969	0 months
-0.209161	6.55969	6.76885	-3.33152	0.0290644	4	-0.383473	-0.0348491	RP4.796I17.5	0.978329	12 months
0.187341	8.11244	7.9251	3.33095	0.0290798	4	0.0311869	0.343495	NEFH	0.978329	12 months
-0.0798552	9.25522	9.33508	-3.3164	0.0294774	4	-0.146709	-0.0130016	PTTG2	0.978329	12 months
-0.180083	13.7149	13.895	-3.31617	0.0294839	4	-0.330856	-0.0293094	NBPF14	0.978329	12 months
0.0292224	6.93404	6.90482	3.31592	0.0294907	4	0.00475427	0.0536906	OR11A1	0.978329	12 months
0.0504137	6.87248	6.82207	3.31311	0.0295683	4	0.00816612	0.0926614	RWDD2A	0.997969	0 months
-0.212592	11.4211	11.6337	-3.31217	0.0295942	4	-0.390798	-0.0343858	RQCD1	0.997969	0 months
0.00393748	8.97974	8.9758	3.30806	0.0297082	4	0.000632769	0.0072422	UNC80	0.997969	0 months
0.141744	8.54984	8.40809	3.30726	0.0297306	4	0.0227498	0.260738	DNAJC19P5	0.981404	12 months
0.0713749	8.52703	8.45566	3.30498	0.029794	4	0.0114144	0.131335	REEP4	0.997969	0 months
-0.168685	6.5995	6.76819	-3.30252	0.0298627	4	-0.3105	-0.0268709	BEST2	0.997969	0 months
-0.732996	5.21701	5.95001	-3.29655	0.0300303	4	-1.35035	-0.115647	RP5.1052M9.4	0.986415	12 months
-0.0328847	6.4256	6.45849	-3.29325	0.0301233	4	-0.0606089	-0.00516059	CDH20	0.997969	0 months
-0.0522572	6.40803	6.46029	-3.28403	0.0303853	4	-0.0964375	-0.00807701	AC134873.1	0.992003	12 months
0.220768	8.52972	8.30895	3.28141	0.0304603	4	0.0339733	0.407563	NT5DC4	0.997969	0 months
-0.231935	11.1609	11.3929	-3.27616	0.0306112	4	-0.428493	-0.0353772	DGKG	0.992003	12 months
0.176145	8.83157	8.65543	3.26946	0.0308049	4	0.0265614	0.325729	FAIM	0.992003	12 months
0.915838	6.41601	5.50017	3.2678	0.0308532	4	0.137707	1.69397	PTPRT	0.992003	12 months
0.380709	10.7955	10.4148	3.25704	0.0311678	4	0.0561755	0.705242	S100A10	0.992003	12 months
-0.12996	9.35833	9.48829	-3.25496	0.031229	4	-0.240814	-0.0191056	LCMT2	0.992003	12 months
-0.684319	5.26362	5.94794	-3.24751	0.0314496	4	-1.26937	-0.0992641	PABPC1P2	0.992003	12 months
-0.220246	11.9923	12.2126	-3.24337	0.0315732	4	-0.408785	-0.031707	THRAP3	0.992003	12 months
0.0609717	8.66733	8.60636	3.23925	0.0316963	4	0.00871136	0.113232	ACSBG1	0.997969	0 months
0.136027	7.63602	7.49999	3.22838	0.0320246	4	0.0190423	0.253012	RP11.305M3.2	0.997969	0 months
0.077075	11.3574	11.2804	3.22534	0.0321173	4	0.0107271	0.143423	CD82	0.997969	0 months
0.627812	9.11974	8.49193	3.2233	0.0321794	4	0.0870357	1.16859	C18orf21	0.992003	12 months
-0.0753882	8.93123	9.00662	-3.22045	0.0322668	4	-0.140383	-0.0103937	PMS2CL	0.992003	12 months
0.00710099	13.1964	13.1893	3.20843	0.0326377	4	0.000956079	0.0132459	COPA	0.992003	12 months
0.00492044	10.4103	10.4054	3.20494	0.0327464	4	0.000657849	0.00918303	RP11.274B21.1	0.992003	12 months
0.098953	7.74151	7.64256	3.19945	0.032918	4	0.0130828	0.184823	ERICH3	0.992003	12 months
-0.00727867	11.0592	11.0664	-3.19654	0.0330094	4	-0.0136008	-0.000956583	ATP6V0A1	0.997969	0 months
0.324954	7.65298	7.32803	3.19367	0.0331001	4	0.0424523	0.607455	HOXA13	0.992003	12 months
-0.210095	6.40484	6.61494	-3.19059	0.0331976	4	-0.392918	-0.0272706	RP1.229K20.9	0.992003	12 months
0.237894	7.62767	7.38978	3.18793	0.033282	4	0.0307062	0.445081	ASCL5	0.992003	12 months
0.377312	9.37268	8.99536	3.1816	0.0334838	4	0.0480485	0.706575	KRT18P31	0.997969	0 months
0.287132	9.92605	9.63892	3.18093	0.0335054	4	0.0365114	0.537752	ZNF418	0.992003	12 months
-0.0534155	6.56203	6.61544	-3.18004	0.033534	4	-0.100052	-0.0067792	TOP3BP1	0.992003	12 months
0.0498324	7.21096	7.16113	3.17842	0.033586	4	0.00630227	0.0933626	KLHL31	0.992003	12 months
0.052329	6.1602	6.10787	3.17612	0.0336599	4	0.00658498	0.098073	SLC35F4	0.992003	12 months
-0.24172	7.51772	7.75944	-3.17608	0.0336612	4	-0.453024	-0.0304147	SEMA4G	0.992003	12 months
-0.00931644	13.0832	13.0926	-3.17482	0.0337017	4	-0.0174638	-0.00116903	AREL1	0.997969	0 months
0.292603	9.73496	9.44236	3.17424	0.0337204	4	0.0366693	0.548536	NICN1	0.997969	0 months
0.155068	7.79828	7.64321	3.17128	0.0338162	4	0.0193066	0.290829	SWI5	0.997969	0 months
0.32213	9.82997	9.50784	3.16929	0.0338809	4	0.039929	0.604331	FASTKD3	0.992003	12 months
0.00274206	8.25431	8.25156	3.16928	0.0338811	4	0.000339882	0.00514423	ARL3	0.997969	0 months
0.720349	9.00217	8.28182	3.16868	0.0339005	4	0.0891691	1.35153	KCTD21	0.997969	0 months
0.295832	9.14347	8.84764	3.168	0.0339227	4	0.036564	0.5551	CTTNBP2NL	0.992003	12 months
-0.222102	7.62112	7.84322	-3.16799	0.0339231	4	-0.416754	-0.0274504	WDR93	0.992003	12 months
0.00430448	11.2056	11.2013	3.16715	0.0339505	4	0.000531003	0.00807796	RAB3GAP2	0.997969	0 months
-0.087496	7.62583	7.71333	-3.16448	0.0340374	4	-0.164263	-0.010729	PCDHA10	0.997969	0 months
-0.00877929	9.7744	9.78318	-3.16176	0.0341265	4	-0.0164887	-0.0010699	TMEM14B	0.997969	0 months
-0.170239	8.343	8.51324	-3.15746	0.0342674	4	-0.319934	-0.0205431	FAXC	0.992003	12 months
0.0929462	8.98073	8.88778	3.15618	0.0343096	4	0.0111829	0.17471	TLN2	0.992003	12 months
0.249185	9.58594	9.33676	3.15456	0.0343632	4	0.0298677	0.468502	SH3GL1P1	0.992003	12 months
-0.0510908	7.33204	7.38313	-3.15447	0.034366	4	-0.0960589	-0.00612262	RP11.425L10.1	0.992003	12 months
-0.305348	11.2117	11.517	-3.14859	0.034561	4	-0.574606	-0.0360901	H2AFV	0.997969	0 months
0.111711	8.1828	8.07109	3.14775	0.0345888	4	0.0131773	0.210245	AC074338.4	0.997969	0 months
-0.0794115	7.61221	7.69163	-3.14425	0.0347053	4	-0.149534	-0.00928941	ENPP7P5	0.997969	0 months
0.109916	8.4446	8.33468	3.13867	0.0348923	4	0.0126852	0.207148	BMS1P7	0.997969	0 months
0.319403	8.22092	7.90151	3.13813	0.0349105	4	0.0368128	0.601992	C11orf71	0.997969	0 months
-0.237634	5.72614	5.96377	-3.13609	0.0349792	4	-0.448017	-0.0272518	TRBV5.7	0.996848	12 months
0.0503719	8.06582	8.01545	3.13159	0.0351313	4	0.00571254	0.0950313	ZNF513	0.996848	12 months
-0.208663	5.9688	6.17746	-3.12733	0.035276	4	-0.393914	-0.0234118	AC092881.1	0.996848	12 months
-0.395894	5.68873	6.08462	-3.12663	0.0352997	4	-0.747447	-0.0443408	OR4F7P	0.996848	12 months
-0.145482	6.64186	6.78734	-3.12313	0.0354193	4	-0.274814	-0.0161493	C19orf84	0.997969	0 months
0.0408711	12.3529	12.3121	3.12199	0.0354583	4	0.00452367	0.0772186	CSNK1A1	0.996848	12 months
-0.267011	7.02471	7.29172	-3.11935	0.035549	4	-0.50467	-0.029352	WDR64	0.996848	12 months
-0.0931355	8.09276	8.1859	-3.11809	0.0355924	4	-0.176066	-0.0102046	NKAPL	0.996848	12 months
0.234891	7.67957	7.44468	3.11208	0.0357997	4	0.0253328	0.444448	RBMXP2	0.996848	12 months
-0.0746739	6.04846	6.12313	-3.11049	0.0358549	4	-0.141328	-0.00801947	RP11.274B21.12	0.997969	0 months
0.162314	11.7421	11.5798	3.10694	0.0359782	4	0.017266	0.307362	ATXN2	0.996848	12 months
-0.375192	5.56483	5.94002	-3.10003	0.0362202	4	-0.711221	-0.0391625	CYCSP32	0.996848	12 months
-0.15846	7.60265	7.76111	-3.09987	0.0362256	4	-0.300387	-0.016533	OSGIN1	0.997969	0 months
-0.320093	7.52841	7.8485	-3.09417	0.0364267	4	-0.607317	-0.0328683	RP11.72K17.1	0.997969	0 months
-0.321119	5.85302	6.17414	-3.09321	0.0364605	4	-0.609353	-0.0328848	PPM1E	0.996848	12 months
0.0570718	12.2539	12.1968	3.09317	0.0364621	4	0.0058438	0.1083	EIF3D	0.996848	12 months
0.355704	8.06349	7.70779	3.08998	0.0365749	4	0.036093	0.675314	BICC1	0.996848	12 months
-0.0830471	6.08867	6.17172	-3.08807	0.0366431	4	-0.157714	-0.00838038	SPATA31A1	0.996848	12 months
0.0518797	6.71346	6.66158	3.08279	0.0368314	4	0.00515545	0.0986039	SH2D6	0.996848	12 months
-0.0674698	7.23483	7.3023	-3.08108	0.0368927	4	-0.128269	-0.00667101	RP11.206F17.2	0.997969	0 months
0.068934	7.6688	7.59987	3.08016	0.0369258	4	0.00679716	0.131071	THBS2	0.996848	12 months
-0.425376	5.60512	6.03049	-3.07521	0.0371043	4	-0.809426	-0.0413262	RP11.48O20.5	0.997626	12 months
0.0036526	5.77391	5.77026	3.07308	0.0371811	4	0.000352578	0.00695262	FOXE1	0.997969	0 months
-0.31629	10.232	10.5483	-3.0707	0.0372677	4	-0.602271	-0.0303087	PHACTR1	0.997995	12 months
-0.00300972	7.13338	7.13639	-3.06455	0.0374916	4	-0.00573649	-0.00028295	FAM209B	0.999846	12 months
0.211593	7.94989	7.73829	3.061	0.0376216	4	0.0196702	0.403516	C19orf73	0.997969	0 months
0.284891	10.6499	10.365	3.05763	0.0377456	4	0.0261994	0.543583	TRA2A	0.999846	12 months
0.414825	9.79465	9.37983	3.05754	0.0377492	4	0.0381363	0.791514	LIPN	0.997969	0 months
0.117698	10.4354	10.3177	3.05681	0.0377761	4	0.0107949	0.2246	RPRD1A	0.997969	0 months
-0.759344	5.17027	5.92961	-3.04622	0.0381692	4	-1.45144	-0.0672472	DPPA2P3	0.999846	12 months
-0.633191	10.9953	11.6285	-3.04622	0.0381693	4	-1.21031	-0.0560749	TRPM6	0.999846	12 months
0.000751463	12.5732	12.5724	3.04223	0.0383183	4	6.56527e-05	0.00143727	CAPZA1	0.999846	12 months
-0.131174	10.2216	10.3528	-3.03767	0.0384899	4	-0.251067	-0.0112804	PIP5K1B	0.999846	12 months
-0.326683	10.3884	10.715	-3.03395	0.0386306	4	-0.625638	-0.0277269	ETS2	0.997969	0 months
-0.122791	7.54378	7.66657	-3.03305	0.0386649	4	-0.235194	-0.0103883	LOC100421166	0.997969	0 months
0.172658	10.2975	10.1249	3.03257	0.0386829	4	0.0145824	0.330733	GPR141	0.997969	0 months
0.0957714	6.94996	6.85419	3.0325	0.0386856	4	0.00808661	0.183456	RPS3AP34	0.997969	0 months
-0.0858096	5.99046	6.07627	-3.02328	0.0390371	4	-0.164613	-0.00700598	SHH	0.997969	0 months
0.242988	6.14813	5.90514	3.02131	0.039113	4	0.0196929	0.466283	IZUMO2	0.997969	0 months
0.54073	7.31982	6.77909	3.02098	0.0391255	4	0.0437698	1.03769	HLA.J	0.999846	12 months
0.114828	7.17312	7.05829	3.01706	0.0392766	4	0.0091577	0.220498	ZNF726	0.997969	0 months
-0.687508	5.26426	5.95177	-3.01567	0.0393302	4	-1.32048	-0.0545387	IGHVIII.47.1	0.999846	12 months
0.203535	11.4992	11.2957	3.0127	0.0394454	4	0.0159612	0.391109	BBIP1	0.999846	12 months
0.220934	6.46476	6.24383	3.00761	0.0396437	4	0.0169808	0.424886	RP11.632K20.6	0.999846	12 months
-0.10164	5.774	5.87564	-3.00694	0.0396698	4	-0.195489	-0.00779109	RP11.169E6.3	0.997969	0 months
-0.734104	10.8788	11.6129	-2.99466	0.0401528	4	-1.41471	-0.0534932	PHF2	0.999846	12 months
0.0896206	11.9928	11.9032	2.98981	0.0403457	4	0.00639565	0.172846	BTN2A1	0.997969	0 months
-0.0494429	8.38478	8.43423	-2.98138	0.0406832	4	-0.0954872	-0.00339865	GDPD1	0.999846	12 months
0.347668	6.27922	5.93155	2.97977	0.0407483	4	0.0237228	0.671613	TPT1P14	0.997969	0 months
-0.29827	8.06763	8.3659	-2.97914	0.0407737	4	-0.576246	-0.0202934	UGGT2	0.997969	0 months
0.0663552	8.87868	8.81232	2.9731	0.0410183	4	0.00438894	0.128321	MYPOP	0.999846	12 months
0.238708	11.2674	11.0287	2.97304	0.0410207	4	0.0157844	0.461631	ZNF281	0.997969	0 months
0.0366066	8.52638	8.48977	2.97302	0.0410213	4	0.00242042	0.0707927	RPL5P13	0.997969	0 months
-0.0820405	6.92522	7.00726	-2.96993	0.041147	4	-0.158736	-0.00534485	RP11.231P20.6	0.997969	0 months
0.357321	7.97036	7.61303	2.96863	0.0412001	4	0.0231327	0.69151	GRM7	0.997969	0 months
-0.281043	12.1696	12.4507	-2.9682	0.0412179	4	-0.54393	-0.018156	NDST1	0.999846	12 months
0.108485	10.0916	9.98308	2.96544	0.0413308	4	0.00691394	0.210055	RP11.631M6.3	0.997969	0 months
-0.0486036	10.2107	10.2594	-2.96486	0.0413544	4	-0.0941184	-0.00308875	SUFU	0.999846	12 months
0.0590111	10.9299	10.8709	2.96385	0.0413961	4	0.00373121	0.114291	SSR2	0.999846	12 months
-0.0162825	8.39689	8.41318	-2.96172	0.0414837	4	-0.0315465	-0.00101856	POLR3K	0.997969	0 months
-0.116795	7.5703	7.6871	-2.95561	0.041736	4	-0.226511	-0.00707992	CHAC1	0.997969	0 months
-0.0127591	11.7075	11.7203	-2.95312	0.0418392	4	-0.0247549	-0.00076335	OST4	0.999846	12 months
-0.473687	5.38138	5.85507	-2.95199	0.0418866	4	-0.919206	-0.0281679	PCDH20	0.999846	12 months
0.20097	11.059	10.858	2.9483	0.0420402	4	0.0117147	0.390225	ACOT11	0.999846	12 months
0.079243	10.6251	10.5458	2.94578	0.0421458	4	0.00455523	0.153931	FKBP11	0.997969	0 months
0.253642	10.4314	10.1777	2.94296	0.0422645	4	0.0143511	0.492934	CBX6	0.999846	12 months
-0.170925	11.7891	11.96	-2.94216	0.0422979	4	-0.332222	-0.00962735	DHTKD1	0.999846	12 months
-0.0793118	6.15986	6.23918	-2.94111	0.0423422	4	-0.154183	-0.00444051	RPS21P1	0.999846	12 months
-0.16228	7.03161	7.19389	-2.9365	0.042537	4	-0.315715	-0.00884539	WNT9B	0.997969	0 months
0.0478731	7.17893	7.13105	2.93614	0.0425525	4	0.00260379	0.0931424	HMGB1P31	0.999846	12 months
0.227188	10.3703	10.1431	2.93248	0.0427081	4	0.0120884	0.442288	CLPX	0.999846	12 months
0.0626446	6.55957	6.49693	2.92904	0.0428548	4	0.00326362	0.122025	RP11.111F16.2	0.999846	12 months
0.462655	6.85715	6.3945	2.92259	0.0431316	4	0.0231354	0.902175	CCIN	0.997969	0 months
-0.0998159	8.73287	8.83268	-2.92222	0.0431476	4	-0.194652	-0.00497933	TMEM88	0.999846	12 months
-0.18961	9.98856	10.1782	-2.9217	0.04317	4	-0.369794	-0.00942671	SAP25	0.999846	12 months
0.224899	10.3125	10.0876	2.92112	0.0431953	4	0.0111383	0.43866	HNRNPA1P54	0.997969	0 months
0.171806	13.4312	13.2594	2.91915	0.0432804	4	0.00839867	0.335214	C14orf159	0.997969	0 months
-0.624379	8.68598	9.31036	-2.91843	0.0433114	4	-1.21838	-0.0303766	RPS2P44	0.999846	12 months
-0.0999417	5.74007	5.84001	-2.91313	0.0435415	4	-0.195194	-0.00468937	GALR3	0.997969	0 months
-0.0963408	9.79127	9.88761	-2.91168	0.0436046	4	-0.188207	-0.00447472	COG8	0.997969	0 months
-0.239704	10.1	10.3397	-2.91016	0.043671	4	-0.468395	-0.0110141	ZNF354A	0.999846	12 months
-1.10438	5.2138	6.31818	-2.90841	0.0437479	4	-2.15865	-0.0501085	AFM	0.999846	12 months
0.428473	11.9606	11.5322	2.9073	0.0437962	4	0.0192857	0.837661	GSTK1	0.999846	12 months
0.12722	6.51218	6.38496	2.90528	0.0438852	4	0.00564145	0.248799	CDCA4P3	0.999846	12 months
0.180661	8.99234	8.81168	2.9043	0.0439284	4	0.00795289	0.35337	PBLD	0.999846	12 months
0.183467	10.2274	10.044	2.90296	0.043987	4	0.007996	0.358937	DDIT3	0.997969	0 months
0.511481	7.14868	6.6372	2.90184	0.0440366	4	0.0221022	1.00086	AD000092.3	0.997969	0 months
-0.136366	11.9362	12.0726	-2.89907	0.0441591	4	-0.266964	-0.00576807	FAM160A2	0.999846	12 months
0.149828	13.2969	13.1471	2.89898	0.044163	4	0.00633311	0.293323	GAPVD1	0.999846	12 months
0.101933	7.73008	7.62815	2.89877	0.0441722	4	0.0043016	0.199564	SWI5	0.999846	12 months
0.113859	6.3165	6.20264	2.89874	0.0441739	4	0.0048034	0.222914	CNFN	0.999846	12 months
-0.0393355	6.21401	6.25334	-2.89863	0.0441787	4	-0.077013	-0.00165808	PLA2G12AP1	0.997969	0 months
0.174441	10.9877	10.8133	2.89129	0.0445054	4	0.0069288	0.341954	ZNF721	0.999846	12 months
-0.0524203	8.11111	8.16353	-2.89047	0.0445417	4	-0.102773	-0.00206798	NIPAL4	0.999846	12 months
-1.05943	4.94329	6.00271	-2.89025	0.0445519	4	-2.07714	-0.0417138	PFN1P4	0.999846	12 months
-0.124356	9.085	9.20935	-2.88574	0.0447542	4	-0.244002	-0.00470971	KRT8P33	0.999846	12 months
0.272396	12.7466	12.4742	2.88383	0.04484	4	0.0101432	0.534648	SRPK1	0.997969	0 months
0.326986	5.92579	5.5988	2.88235	0.0449068	4	0.0120143	0.641958	FAM32B	0.997969	0 months
-0.0146433	6.57048	6.58513	-2.87435	0.04527	4	-0.0287879	-0.00049876	EEF1A1P39	0.997969	0 months
-0.106689	9.31413	9.42082	-2.87151	0.0453994	4	-0.209846	-0.00353214	ST20.MTHFS	0.999846	12 months
0.0357407	6.86254	6.8268	2.86721	0.0455968	4	0.00113137	0.0703499	KY	0.999846	12 months
0.0890957	13.5596	13.4705	2.86551	0.045675	4	0.00276913	0.175422	CDS2	0.997969	0 months
-0.200541	6.5615	6.76204	-2.86367	0.0457597	4	-0.394973	-0.00610837	GAPDHP33	0.999846	12 months
0.250012	7.74295	7.49294	2.86279	0.0458004	4	0.00754048	0.492484	BTN1A1	0.997969	0 months
0.288202	9.99272	9.70452	2.86208	0.0458333	4	0.00862285	0.567781	NDUFAF5	0.999846	12 months
0.118497	9.56067	9.44218	2.86203	0.0458353	4	0.00354367	0.23345	USP31	0.999846	12 months
-0.223864	9.71681	9.94067	-2.86149	0.0458604	4	-0.441074	-0.00665345	KIAA1731NL	0.999846	12 months
0.349837	6.97823	6.6284	2.86076	0.0458944	4	0.0103103	0.689364	FMO3	0.999846	12 months
0.16156	6.02601	5.86445	2.859	0.0459757	4	0.00466536	0.318454	CAMK2N2	0.999846	12 months
0.0726923	13.617	13.5443	2.85383	0.0462164	4	0.00197124	0.143413	TMEM2	0.997969	0 months
-0.679383	7.56218	8.24156	-2.85062	0.0463669	4	-1.34109	-0.0176774	LAMB2	0.999846	12 months
0.0440206	6.12813	6.08411	2.84867	0.046458	4	0.00111616	0.0869251	KCNA4	0.997969	0 months
-0.0879272	6.38491	6.47283	-2.84586	0.0465907	4	-0.17371	-0.00214453	EEF1A1P17	0.999846	12 months
-0.32728	9.83926	10.1665	-2.84554	0.0466055	4	-0.646612	-0.00794704	GATB	0.997969	0 months
-0.376516	5.86218	6.23869	-2.84538	0.0466129	4	-0.74391	-0.00912244	XKR5	0.997969	0 months
-0.0291274	7.31653	7.34566	-2.84444	0.0466573	4	-0.0575585	-0.00069631	HNRNPH1P1	0.999846	12 months
-0.0848538	6.16888	6.25374	-2.84348	0.0467028	4	-0.167707	-0.00200044	UBBP2	0.999846	12 months
0.222686	10.3201	10.0975	2.8416	0.0467916	4	0.0051063	0.440266	AGAP5	0.997969	0 months
-0.150049	9.90614	10.0562	-2.8399	0.0468724	4	-0.296745	-0.00335265	USP39	0.999846	12 months
-0.0635448	6.06011	6.12365	-2.83985	0.0468749	4	-0.125671	-0.00141869	TRBV1	0.997969	0 months
-0.240239	5.75924	5.99948	-2.83972	0.0468807	4	-0.475124	-0.00535337	TCEB1P21	0.997969	0 months
0.268649	9.84526	9.57661	2.83849	0.0469393	4	0.00587236	0.531425	SEC61A2	0.999846	12 months
0.151888	12.1611	12.0092	2.83372	0.0471667	4	0.0030701	0.300706	ZNF267	0.997969	0 months
-0.0935979	11.6412	11.7348	-2.83296	0.0472033	4	-0.185329	-0.00186709	KPNA6	0.997969	0 months
-0.0609454	6.33934	6.40028	-2.83151	0.0472727	4	-0.120706	-0.00118517	CCL1	0.997969	0 months
0.222073	6.99732	6.77525	2.82951	0.0473688	4	0.00416445	0.439981	A4GALT	0.999846	12 months
0.146115	7.67206	7.52594	2.82454	0.0476081	4	0.00248794	0.289743	HGFAC	0.997969	0 months
-0.0845547	6.01659	6.10115	-2.82025	0.047816	4	-0.167796	-0.00131331	TEKT5	0.997969	0 months
-0.313104	9.80031	10.1134	-2.81455	0.0480939	4	-0.621969	-0.00423878	CCDC174	0.999846	12 months
0.451387	7.65375	7.20236	2.81393	0.048124	4	0.00601347	0.89676	BET1P1	0.999846	12 months
0.103441	6.5616	6.45816	2.81092	0.0482718	4	0.00126859	0.205613	GNRHR	0.999846	12 months
0.11942	7.78882	7.6694	2.81042	0.0482964	4	0.00144353	0.237396	PCDHA10	0.999846	12 months
-0.037717	7.66293	7.70065	-2.80767	0.0484319	4	-0.0750146	-0.000419395	CTD.2353N24.1	0.997969	0 months
0.0178514	11.3804	11.3625	2.80649	0.0484901	4	0.000191083	0.0355117	HADHB	0.999846	12 months
-0.163073	7.20881	7.37189	-2.80543	0.0485422	4	-0.324462	-0.00168488	RP9P	0.999846	12 months
0.090914	7.61928	7.52836	2.80474	0.0485765	4	0.000917066	0.180911	PIPSL	0.997969	0 months
0.0643967	7.20124	7.13684	2.80444	0.0485911	4	0.000642893	0.128151	VN1R96P	0.997969	0 months
0.381205	6.03469	5.65348	2.80274	0.0486754	4	0.0035766	0.758834	CERS1	0.997969	0 months
-0.206654	12.8937	13.1004	-2.80117	0.0487534	4	-0.411484	-0.00182405	TCF20	0.999846	12 months
-0.131018	7.98036	8.11137	-2.80099	0.0487625	4	-0.260889	-0.0011479	RP13.15M17.1	0.999846	12 months
0.146364	10.6271	10.4807	2.80026	0.0487988	4	0.00124458	0.291483	ANP32B	0.997969	0 months
-0.0909912	5.99372	6.08471	-2.80011	0.0488061	4	-0.181213	-0.000768973	HNRNPA1P26	0.999846	12 months
0.0321979	6.93709	6.90489	2.79997	0.048813	4	0.00027053	0.0641252	GAPDHP32	0.999846	12 months
0.0491298	7.58141	7.53229	2.79242	0.0491903	4	0.000281093	0.0979785	RNF212B	0.999846	12 months
0.0530405	11.7495	11.6964	2.79034	0.0492951	4	0.000264052	0.105817	SEC24C	0.999846	12 months
-0.00284972	6.27928	6.28213	-2.79032	0.0492958	4	-0.00568526	-1.41733e-05	RP11.12A20.7	0.999846	12 months
0.673924	9.46195	8.78803	2.78992	0.0493163	4	0.0032538	1.34459	RPS2P44	0.997969	0 months
-0.0791045	9.35916	9.43827	-2.78443	0.0495933	4	-0.157982	-0.000226905	PEX13	0.997969	0 months
0.566113	6.7302	6.16409	2.78167	0.0497333	4	0.00106414	1.13116	RPL14P1	0.999846	12 months
0.0714014	7.82875	7.75734	2.78072	0.0497817	4	0.000109858	0.142693	RP11.531A21.3	0.997969	0 months
0.0520128	8.2226	8.17059	2.77663	0.0499905	4	3.4637e-06	0.104022	FAM127A	0.999846	12 months
-0.297529	7.58381	7.88134	-2.77603	0.0500212	4	-0.595102	4.44955e-05	SLC34A1	0.997969	0 months
0.43123	8.66195	8.23072	2.77336	0.0501579	4	-0.00047897	0.862938	CLEC18C	0.999846	12 months
0.205832	6.37698	6.17115	2.77091	0.0502841	4	-0.000411119	0.412075	CHMP4C	0.999846	12 months
-0.24995	5.72536	5.9753	-2.77025	0.0503183	4	-0.500458	0.000559306	C14orf180	0.999846	12 months
0.218401	6.11597	5.89757	2.77004	0.050329	4	-0.000505085	0.437307	CREB3L3	0.999846	12 months
0.0723171	11.6883	11.616	2.76504	0.0505876	4	-0.000298337	0.144933	VOPP1	0.997969	0 months
0.207393	7.43138	7.22398	2.76448	0.0506165	4	-0.000897583	0.415684	FFAR3	0.997969	0 months
-0.154483	10.6229	10.7773	-2.76385	0.0506491	4	-0.309669	0.000703878	RP11.44F14.1	0.999846	12 months
0.0771351	11.8939	11.8168	2.76113	0.0507905	4	-0.000427733	0.154698	ZNF586	0.997969	0 months
-0.164889	14.0064	14.1713	-2.75918	0.0508923	4	-0.330809	0.00103165	MEFV	0.999846	12 months
-0.0502811	6.39687	6.44715	-2.75453	0.051136	4	-0.100962	0.000400062	AF121897.4	0.997969	0 months
0.131546	6.91843	6.78688	2.75422	0.0511523	4	-0.00106163	0.264155	TMIE	0.997969	0 months
-0.265535	5.90575	6.17128	-2.75383	0.0511725	4	-0.533251	0.00218031	CTF1	0.997969	0 months
-0.19566	8.15356	8.34922	-2.75306	0.0512133	4	-0.392982	0.00166211	ZFHX2	0.999846	12 months
-0.163141	8.72551	8.88866	-2.74904	0.0514253	4	-0.327908	0.00162655	RNASE2	0.997969	0 months
-0.113819	6.38047	6.49429	-2.74668	0.0515498	4	-0.22887	0.00123322	GLYATL2	0.997969	0 months
-0.0549976	6.40998	6.46497	-2.74653	0.0515578	4	-0.110594	0.000598954	OR51AB1P	0.999846	12 months
-0.0920407	14.5097	14.6017	-2.74343	0.0517224	4	-0.185189	0.00110748	ABHD2	0.999846	12 months
-0.0460649	11.2813	11.3274	-2.74055	0.0518763	4	-0.0927332	0.000603395	ZNF780A	0.999846	12 months
0.116022	9.81666	9.70063	2.73823	0.0519999	4	-0.00161901	0.233663	PPP1R14B	0.997969	0 months
-0.605264	6.1286	6.73386	-2.73751	0.0520387	4	-1.21914	0.0086083	SIGLEC18P	0.999846	12 months
-0.168599	10.9922	11.1608	-2.73462	0.0521937	4	-0.339777	0.00257849	TEX261	0.997969	0 months
-0.0755538	7.61942	7.69497	-2.73451	0.0522	4	-0.152266	0.00115876	RP11.467L13.5	0.997969	0 months
-0.31751	7.93773	8.25524	-2.73398	0.0522281	4	-0.63995	0.00493116	RP11.360D2.2	0.997969	0 months
0.220419	10.0754	9.855	2.7324	0.0523133	4	-0.00355296	0.44439	REM2	0.997969	0 months
0.217799	6.4117	6.1939	2.73219	0.0523246	4	-0.00352762	0.439126	SUMO2P17	0.999846	12 months
-0.398042	11.5599	11.958	-2.73125	0.0523755	4	-0.80267	0.00658665	CPT1A	0.997969	0 months
-0.506529	5.82631	6.33284	-2.72939	0.052476	4	-1.02179	0.00873274	AC006033.22	0.999846	12 months
-0.117298	10.2353	10.3526	-2.7284	0.0525296	4	-0.236661	0.00206559	MT.ND1	0.997969	0 months
-0.107058	7.73533	7.84238	-2.7276	0.0525729	4	-0.216033	0.00191716	CCDC58P1	0.999846	12 months
-0.142538	9.9256	10.0681	-2.72165	0.0528968	4	-0.287945	0.00286981	RENBP	0.999846	12 months
-0.136104	6.03825	6.17435	-2.71933	0.0530238	4	-0.275067	0.00285886	DPPA5P4	0.999846	12 months
-0.342978	12.3945	12.7374	-2.71784	0.0531053	4	-0.693352	0.00739583	ERV3.1	0.999846	12 months
0.0990538	5.70281	5.60376	2.71453	0.0532873	4	-0.00225939	0.200367	FILIP1	0.997969	0 months
0.234915	10.643	10.4081	2.71412	0.0533097	4	-0.00539436	0.475224	TCAF2	0.997969	0 months
-0.0873493	9.65297	9.74032	-2.71137	0.0534615	4	-0.176795	0.00209643	ATP5J2	0.999846	12 months
-0.248429	8.35741	8.60583	-2.71	0.0535374	4	-0.502949	0.00609132	FLJ42102	0.999846	12 months
-0.00860054	6.7537	6.7623	-2.70877	0.0536056	4	-0.017416	0.000214881	RP11.26F2.1	0.999846	12 months
0.171917	9.49515	9.32324	2.70548	0.0537881	4	-0.00450921	0.348344	ZNF85	0.997969	0 months
0.093997	8.71637	8.62237	2.7053	0.0537984	4	-0.00247207	0.190466	C6orf229	0.999846	12 months
0.129699	6.60499	6.47529	2.70305	0.0539239	4	-0.00352188	0.262921	TCAM1P	0.997969	0 months
-0.11788	7.98799	8.10587	-2.70279	0.0539385	4	-0.238973	0.0032126	SV2B	0.997969	0 months
0.256748	12.0724	11.8156	2.6979	0.054212	4	-0.00747462	0.520971	TGFB1	0.999846	12 months
-0.0654636	10.4091	10.4746	-2.69344	0.0544633	4	-0.132945	0.00201737	NOL9	0.997969	0 months
-0.390135	5.92363	6.31376	-2.69118	0.0545913	4	-0.792632	0.0123611	ENDOU	0.997969	0 months
0.016222	11.2539	11.2376	2.6884	0.054749	4	-0.000531285	0.0329753	EIF4G3	0.999846	12 months
0.189627	9.9283	9.73868	2.68757	0.0547963	4	-0.00627104	0.385525	ANGPT1	0.997969	0 months
0.457225	6.80275	6.34553	2.67964	0.055249	4	-0.0165171	0.930967	SERBP1P3	0.997969	0 months
-0.192558	6.32529	6.51785	-2.67884	0.0552955	4	-0.392132	0.00701629	RANP4	0.997969	0 months
0.206871	10.0526	9.84575	2.67613	0.0554515	4	-0.00775494	0.421497	STAG3L5P.PVRIG2P.PILRB	0.997969	0 months
0.0734547	8.3499	8.27645	2.67374	0.055589	4	-0.00282144	0.149731	GMDS	0.999846	12 months
-0.153387	8.04489	8.19827	-2.67081	0.0557588	4	-0.312841	0.00606656	CSF2RBP1	0.997969	0 months
0.156609	9.27752	9.12091	2.67019	0.0557947	4	-0.00623168	0.319449	FAM106A	0.999846	12 months
0.455901	9.18094	8.72504	2.66856	0.0558899	4	-0.0184318	0.930233	ZNF852	0.999846	12 months
0.296766	9.01266	8.7159	2.6678	0.0559337	4	-0.0120852	0.605617	EREG	0.997969	0 months
0.193537	9.1839	8.99037	2.66773	0.0559382	4	-0.00788726	0.394961	FAM106A	0.997969	0 months
-0.197043	6.65629	6.85334	-2.66586	0.0560471	4	-0.40226	0.00817377	CD8BP	0.999846	12 months
-0.0944418	7.56834	7.66278	-2.66524	0.0560832	4	-0.192824	0.00394048	RP11.8H2.1	0.997969	0 months
-0.218373	12.5927	12.811	-2.665	0.0560976	4	-0.445878	0.00913231	KIF21B	0.999846	12 months
0.101278	9.72037	9.61909	2.66135	0.056311	4	-0.00437991	0.206936	PEX14	0.997969	0 months
0.278674	9.47443	9.19576	2.65967	0.0564098	4	-0.0122354	0.569584	FKSG52	0.997969	0 months
-0.0623196	8.93962	9.00194	-2.65856	0.0564749	4	-0.127402	0.00276328	TMEM252	0.999846	12 months
0.0248787	7.6304	7.60552	2.65396	0.0567466	4	-0.00114817	0.0509055	RPL21P122	0.999846	12 months
-0.0491421	7.40549	7.45463	-2.65122	0.0569093	4	-0.100605	0.00232115	UNC13B	0.999846	12 months
0.0923209	12.2521	12.1597	2.65059	0.0569466	4	-0.00438351	0.189025	EML4	0.997969	0 months
0.0439821	6.76794	6.72396	2.64942	0.0570164	4	-0.00210872	0.090073	KCNJ13	0.999846	12 months
-0.21544	9.9347	10.1501	-2.6487	0.057059	4	-0.44127	0.0103903	FKRP	0.999846	12 months
-0.208968	7.50251	7.71148	-2.64864	0.057063	4	-0.428019	0.0100837	SIM2	0.997969	0 months
-0.122016	11.4845	11.6065	-2.64731	0.0571421	4	-0.249984	0.00595195	FAF2	0.997969	0 months
-0.13828	7.62588	7.76416	-2.64643	0.0571947	4	-0.283353	0.00679356	LCN12	0.997969	0 months
-0.21814	13.565	13.7832	-2.64511	0.0572739	4	-0.447111	0.0108315	NIN	0.999846	12 months
0.138381	7.5871	7.44872	2.64212	0.0574528	4	-0.00703521	0.283797	OR51A10P	0.999846	12 months
0.245529	7.62578	7.38025	2.64178	0.0574731	4	-0.0125155	0.503573	FAM90A15P	0.999846	12 months
0.160249	7.90578	7.74553	2.63954	0.0576083	4	-0.00831186	0.32881	AUNIP	0.999846	12 months
0.271665	10.2169	9.9452	2.63701	0.0577606	4	-0.0143644	0.557695	ROPN1L	0.997969	0 months
-0.417966	11.926	12.3439	-2.63643	0.0577956	4	-0.85813	0.0221967	JUNB	0.997969	0 months
0.17583	8.6502	8.47437	2.63636	0.0578	4	-0.00934284	0.361004	RP11.261C10.7	0.997969	0 months
0.165927	9.04293	8.877	2.63635	0.0578008	4	-0.00881754	0.340672	RP11.82O19.2	0.999846	12 months
-0.140004	11.1167	11.2567	-2.63633	0.0578021	4	-0.287449	0.00744114	BRPF3	0.997969	0 months
0.00762583	7.65656	7.64893	2.63553	0.0578502	4	-0.000407732	0.0156594	RP11.540B6.3	0.997969	0 months
-0.0966442	8.881	8.97764	-2.63522	0.0578691	4	-0.198468	0.00517931	FLJ43681	0.999846	12 months
-0.212235	8.0216	8.23384	-2.6334	0.0579795	4	-0.435999	0.0115287	SORCS3	0.999846	12 months
-0.0942243	6.60121	6.69543	-2.63106	0.0581213	4	-0.193655	0.00520639	PPM1J	0.999846	12 months
0.223023	6.26692	6.0439	2.63044	0.0581593	4	-0.012379	0.458425	H3F3BP1	0.999846	12 months
-0.0938535	7.32032	7.41417	-2.62958	0.058212	4	-0.192949	0.00524196	ARMC3	0.997969	0 months
-0.26036	8.99531	9.25567	-2.62854	0.0582752	4	-0.535369	0.01465	DERA	0.997969	0 months
-0.178657	10.8616	11.0402	-2.62777	0.0583221	4	-0.367421	0.0101078	KIAA0195	0.999846	12 months
0.0908328	10.5027	10.4119	2.62681	0.0583811	4	-0.00517433	0.18684	SMARCAL1	0.999846	12 months
0.456143	7.8459	7.38975	2.62676	0.0583842	4	-0.0259936	0.938279	RP11.597D13.7	0.997969	0 months
0.0453534	6.88722	6.84187	2.62311	0.0586078	4	-0.00265111	0.0933579	NLRP4	0.997969	0 months
0.277765	10.6522	10.3745	2.62011	0.0587928	4	-0.0165739	0.572105	TCAF2	0.999846	12 months
0.225614	6.87282	6.6472	2.61963	0.0588223	4	-0.0135057	0.464733	RP11.131M6.4	0.999846	12 months
-0.23049	10.3767	10.6072	-2.61955	0.0588274	4	-0.474785	0.0138054	BAP1	0.997969	0 months
-0.620064	5.45132	6.07139	-2.61472	0.059126	4	-1.27848	0.0383514	CCNO	0.999846	12 months
0.158195	8.80507	8.64687	2.61379	0.0591838	4	-0.0098443	0.326235	TTC8	0.999846	12 months
0.0360288	7.803	7.76698	2.61309	0.0592275	4	-0.00225232	0.07431	RP11.124D2.7	0.999846	12 months
-0.182398	7.4791	7.66149	-2.61094	0.0593616	4	-0.376359	0.0115624	SIM2	0.999846	12 months
0.168021	6.45568	6.28766	2.61047	0.0593906	4	-0.0106828	0.346725	CTD.2501B8.5	0.999846	12 months
-0.071104	8.14468	8.21578	-2.61046	0.059391	4	-0.146729	0.00452101	ATP1A4	0.997969	0 months
0.120565	9.02023	8.89966	2.60992	0.0594248	4	-0.00769251	0.248823	MRPL34	0.997969	0 months
0.214138	11.0846	10.8704	2.6084	0.0595202	4	-0.013796	0.442072	ZNF142	0.997969	0 months
0.18908	11.0382	10.8491	2.60826	0.0595287	4	-0.0121922	0.390353	ST20	0.997969	0 months
-0.0288408	10.5318	10.5607	-2.60799	0.0595454	4	-0.0595445	0.00186283	SNAP29	0.999846	12 months
-0.384947	9.71541	10.1004	-2.60488	0.0597408	4	-0.795249	0.0253541	GFI1B	0.997969	0 months
0.110044	6.16079	6.05074	2.60467	0.0597541	4	-0.00725741	0.227345	NCBP2L	0.997969	0 months
-0.051407	6.64492	6.69633	-2.60373	0.059813	4	-0.106224	0.00341003	ULK4P2	0.999846	12 months
0.340451	9.65245	9.31199	2.60193	0.0599262	4	-0.0228342	0.703736	FLT4	0.997969	0 months
-0.00768972	6.66363	6.67132	-2.60019	0.060036	4	-0.0159007	0.000521244	PAGE2	0.997969	0 months
-0.107286	6.7018	6.80909	-2.59775	0.0601905	4	-0.221952	0.00738005	AC009313.2	0.999846	12 months
0.209685	8.50209	8.29241	2.59697	0.0602402	4	-0.0144916	0.433862	IGKV1.27	0.999846	12 months
-0.0607819	8.2821	8.34288	-2.59304	0.0604901	4	-0.125863	0.0042992	GMDS	0.997969	0 months
-0.155298	9.11442	9.26972	-2.5929	0.0604988	4	-0.321588	0.0109932	EYS	0.999846	12 months
-0.107349	13.691	13.7984	-2.5919	0.0605623	4	-0.222341	0.00764314	ACOX1	0.999846	12 months
0.0498758	6.48816	6.43828	2.58509	0.0609991	4	-0.00369199	0.103444	DPRXP2	0.999846	12 months
0.242859	9.44671	9.20385	2.58317	0.0611225	4	-0.0181708	0.503888	AL135745.1	0.997969	0 months
-0.208596	6.51301	6.72161	-2.58025	0.0613116	4	-0.433053	0.0158615	NDUFA4L2	0.997969	0 months
0.0240977	7.54023	7.51613	2.57871	0.0614112	4	-0.00184783	0.0500432	ALOX12B	0.999846	12 months
-0.485592	10.4541	10.9397	-2.57868	0.0614131	4	-1.00842	0.0372417	MED17	0.999846	12 months
0.457535	7.53739	7.07985	2.57687	0.0615304	4	-0.0354353	0.950505	MSX2P1	0.999846	12 months
0.142256	8.18697	8.04471	2.57677	0.0615372	4	-0.0110237	0.295536	LYPD5	0.997969	0 months
-0.172833	8.69716	8.86999	-2.57576	0.0616024	4	-0.359132	0.0134657	IGHV3.15	0.999846	12 months
0.00456278	6.96105	6.95648	2.57532	0.0616316	4	-0.000356349	0.00948192	RP1.37E16.12	0.999846	12 months
0.138516	11.6119	11.4734	2.57516	0.0616415	4	-0.0108267	0.287858	HSPBAP1	0.999846	12 months
-0.0162984	6.6423	6.6586	-2.57368	0.0617384	4	-0.0338809	0.00128408	CTD.3105H18.16	0.999846	12 months
-0.188317	13.0491	13.2375	-2.57228	0.0618296	4	-0.39158	0.0149469	ITPK1	0.999846	12 months
0.0522164	6.83129	6.77907	2.5681	0.0621032	4	-0.00423613	0.108669	U82671.8	0.999846	12 months
0.101407	13.6583	13.5569	2.5659	0.0622485	4	-0.00832117	0.211135	FNDC3B	0.997969	0 months
-0.0512447	7.39618	7.44743	-2.56558	0.0622692	4	-0.106701	0.00421181	YY2	0.999846	12 months
-0.0810408	5.97939	6.06043	-2.56502	0.0623058	4	-0.168761	0.00667976	RP11.640M9.4	0.999846	12 months
-0.0644242	7.81699	7.88142	-2.56445	0.062344	4	-0.134174	0.00532586	RPL23AP35	0.999846	12 months
-0.373937	11.9081	12.2821	-2.56366	0.0623958	4	-0.778912	0.0310369	GLG1	0.997969	0 months
-0.271438	6.01343	6.28487	-2.56154	0.0625362	4	-0.56565	0.0227732	AC073464.7	0.997969	0 months
0.76936	7.4161	6.64674	2.55773	0.0627889	4	-0.0657891	1.60451	AC003080.4	0.999846	12 months
-0.159469	13.9821	14.1416	-2.55673	0.0628555	4	-0.332642	0.0137043	MYO9B	0.999846	12 months
-0.133564	12.0915	12.225	-2.55659	0.062865	4	-0.278614	0.0114861	ARSG	0.999846	12 months
-0.145636	6.34848	6.49412	-2.55347	0.0630729	4	-0.30399	0.0127172	AC006116.20	0.997969	0 months
-0.408024	5.50621	5.91423	-2.54969	0.0633261	4	-0.852335	0.0362869	RLIMP1	0.997969	0 months
-0.0755247	6.24034	6.31586	-2.54818	0.063428	4	-0.157815	0.00676561	HMX1	0.999846	12 months
0.148373	8.10781	7.95943	2.54603	0.0635728	4	-0.0134279	0.310174	AC006486.9	0.997969	0 months
0.235432	10.3327	10.0972	2.5456	0.0636015	4	-0.0213497	0.492213	MAP1S	0.997969	0 months
-0.0464313	10.3204	10.3668	-2.54353	0.0637413	4	-0.0971143	0.00425172	RHOH	0.999846	12 months
-0.210733	7.60701	7.81774	-2.54298	0.0637787	4	-0.440813	0.0193469	BEND3P1	0.999846	12 months
0.000472728	6.95428	6.95381	2.54162	0.0638708	4	-4.36759e-05	0.000989131	MLXIPL	0.999846	12 months
0.187179	12.3824	12.1953	2.5394	0.0640218	4	-0.0174727	0.391831	SETD2	0.999846	12 months
-0.356514	7.80109	8.15761	-2.53881	0.0640617	4	-0.746398	0.0333696	RP11.321E2.2	0.999846	12 months
0.19877	8.38596	8.18719	2.53801	0.0641165	4	-0.0186738	0.416213	RPH3A	0.999846	12 months
0.0206618	6.29906	6.2784	2.53741	0.0641574	4	-0.00194645	0.04327	ASNSP3	0.997969	0 months
0.108311	7.52818	7.41987	2.53629	0.0642337	4	-0.0102558	0.226878	LY6G5C	0.997969	0 months
-0.437087	7.23095	7.66804	-2.53225	0.0645099	4	-0.916324	0.0421496	ZNF101P2	0.997969	0 months
0.127685	9.63475	9.50706	2.53166	0.0645506	4	-0.0123458	0.267715	CFAP70	0.999846	12 months
0.0858138	9.83861	9.7528	2.52974	0.0646828	4	-0.00836885	0.179996	SUPT7L	0.999846	12 months
0.237624	8.76955	8.53193	2.52951	0.0646985	4	-0.0231975	0.498445	RP11.62H7.2	0.999846	12 months
-0.0239034	6.49024	6.51414	-2.52917	0.0647217	4	-0.0501438	0.002337	CBX3P4	0.997969	0 months
0.298921	11.8884	11.5894	2.52786	0.0648124	4	-0.029396	0.627238	CKAP5	0.999846	12 months
-0.456766	5.6791	6.13587	-2.52705	0.0648676	4	-0.958609	0.0450774	HTR1B	0.997969	0 months
-0.120065	9.79902	9.91909	-2.52659	0.0648996	4	-0.252003	0.0118732	RINL	0.999846	12 months
-0.1006	6.81194	6.91254	-2.52596	0.0649433	4	-0.211176	0.00997595	RP3.522P13.2	0.999846	12 months
-0.221105	6.07035	6.29146	-2.52583	0.0649526	4	-0.464149	0.0219387	SYCN	0.997969	0 months
-0.0385998	7.88397	7.92257	-2.52503	0.0650078	4	-0.0810431	0.00384341	ABCB5	0.997969	0 months
0.117185	6.47334	6.35616	2.52489	0.0650173	4	-0.0116752	0.246045	NENFP1	0.997969	0 months
-0.0123862	7.77535	7.78774	-2.52312	0.06514	4	-0.026016	0.0012436	AP003068.18	0.997969	0 months
0.0889565	8.15701	8.06805	2.52221	0.0652032	4	-0.00896675	0.18688	BEND6	0.997969	0 months
0.0593727	6.87366	6.81429	2.52197	0.0652199	4	-0.00599095	0.124736	NEK2P4	0.999846	12 months
0.314335	7.97929	7.66495	2.52156	0.0652482	4	-0.0317735	0.660443	SYT5	0.997969	0 months
0.217069	13.214	12.9969	2.52129	0.0652669	4	-0.0219672	0.456105	AGTPBP1	0.997969	0 months
0.370252	6.90248	6.53222	2.52112	0.0652789	4	-0.0374972	0.778001	OR51B2	0.999846	12 months
0.410543	10.3405	9.92996	2.52097	0.065289	4	-0.0416037	0.86269	UHRF1BP1	0.997969	0 months
0.123205	12.6974	12.5742	2.52036	0.0653315	4	-0.0125182	0.258928	EZH1	0.999846	12 months
0.297456	8.51076	8.21331	2.51879	0.0654409	4	-0.0304273	0.625339	DNAH10	0.997969	0 months
0.0415106	14.9318	14.8903	2.51675	0.0655832	4	-0.00428327	0.0873045	PICALM	0.997969	0 months
0.435705	7.52646	7.09076	2.51614	0.065626	4	-0.0450749	0.916485	PRSS30P	0.997969	0 months
-0.0903208	15.5685	15.6589	-2.51472	0.0657255	4	-0.190042	0.00940028	AMICA1	0.999846	12 months
-0.447324	5.42696	5.87429	-2.51391	0.0657825	4	-0.941364	0.0467156	RP11.546B8.6	0.999846	12 months
0.233736	12.7122	12.4785	2.51359	0.0658046	4	-0.0244422	0.491915	SNAP23	0.997969	0 months
-0.931412	10.2558	11.1872	-2.51062	0.066014	4	-1.96144	0.0986197	CRNKL1	0.999846	12 months
-0.246045	11.7264	11.9724	-2.50881	0.0661411	4	-0.518338	0.0262474	ZNF274	0.999846	12 months
-0.124729	10.8374	10.9621	-2.50873	0.0661472	4	-0.262769	0.0133105	PDE4D	0.997969	0 months
0.307795	10.2316	9.92383	2.50852	0.0661618	4	-0.0328743	0.648463	MED16	0.999846	12 months
0.198331	7.38571	7.18738	2.50552	0.0663737	4	-0.0214454	0.418108	PAQR9	0.997969	0 months
0.0128331	7.33104	7.31821	2.50452	0.0664449	4	-0.00139334	0.0270596	IGKV2D.26	0.997969	0 months
-0.226548	6.00126	6.22781	-2.50361	0.0665096	4	-0.477786	0.0246886	HIST3H3	0.997969	0 months
-0.042797	11.191	11.2338	-2.50224	0.0666068	4	-0.0902838	0.00468983	CCDC47	0.999846	12 months
0.341846	10.597	10.2552	2.50161	0.0666518	4	-0.0375563	0.721248	PPDPF	0.999846	12 months
-1.08694	4.90395	5.99089	-2.50081	0.0667086	4	-2.29369	0.1198	PSKH2	0.999846	12 months
0.0470028	7.05198	7.00498	2.49969	0.0667886	4	-0.00520394	0.0992096	RP11.690P14.4	0.999846	12 months
-0.330173	6.09015	6.42032	-2.49837	0.0668827	4	-0.697095	0.0367485	FAM90A14P	0.999846	12 months
-0.127724	7.80997	7.93769	-2.49822	0.0668934	4	-0.269673	0.0142244	AC012454.4	0.999846	12 months
0.157241	10.3356	10.1783	2.49762	0.0669365	4	-0.0175538	0.332036	VPS33A	0.999846	12 months
0.189734	11.3412	11.1515	2.49655	0.0670136	4	-0.0212721	0.400741	ARF4	0.999846	12 months
0.0623678	13.5535	13.4911	2.49558	0.0670828	4	-0.0070192	0.131755	KDM3B	0.997969	0 months
0.208672	8.51886	8.31019	2.49498	0.0671259	4	-0.0235409	0.440884	IGHV3.11	0.999846	12 months
-0.247871	5.77748	6.02535	-2.49441	0.0671666	4	-0.523767	0.0280258	FAM71E1	0.997969	0 months
0.251446	9.78691	9.53546	2.49284	0.0672798	4	-0.0286067	0.531499	FASTKD3	0.997969	0 months
0.209535	9.86137	9.65184	2.49225	0.0673219	4	-0.0238933	0.442963	CCDC17	0.997969	0 months
-0.443873	10.1577	10.6015	-2.48927	0.0675372	4	-0.938953	0.0512076	TAPT1	0.999846	12 months
-0.0477636	12.247	12.2948	-2.48904	0.0675536	4	-0.101042	0.00551512	ATP7A	0.997969	0 months
-0.405957	6.62723	7.03319	-2.48826	0.0676103	4	-0.85893	0.0470172	RAET1G	0.997969	0 months
-0.0636042	7.53695	7.60056	-2.48823	0.0676125	4	-0.134576	0.00736741	ST13P4	0.997969	0 months
0.0584127	7.24209	7.18368	2.48784	0.0676405	4	-0.00677617	0.123601	ALG1L2	0.999846	12 months
-0.507953	14.0984	14.6064	-2.48749	0.0676657	4	-1.07491	0.0590047	CD93	0.999846	12 months
-0.0265989	5.99047	6.01707	-2.48737	0.0676749	4	-0.0562891	0.00309129	RAB26	0.997969	0 months
0.0841936	7.01632	6.93212	2.48383	0.0679315	4	-0.00991855	0.178306	SALL4P5	0.999846	12 months
-0.0136591	10.1907	10.2044	-2.48356	0.0679513	4	-0.028929	0.0016108	SIRT2	0.999846	12 months
-0.07546	11.8429	11.9184	-2.48125	0.0681195	4	-0.159897	0.00897736	ZNF586	0.999846	12 months
-0.103215	8.93642	9.03963	-2.481	0.068138	4	-0.21872	0.0122911	TMEM39B	0.997969	0 months
-0.682678	11.0516	11.7343	-2.47901	0.0682838	4	-1.44726	0.0819095	WLS	0.999846	12 months
-0.14347	11.367	11.5105	-2.47879	0.0682999	4	-0.304168	0.0172282	ATP1A1	0.999846	12 months
-0.220229	6.20571	6.42594	-2.47853	0.068319	4	-0.46693	0.0264716	AC093063.2	0.997969	0 months
-0.340951	5.84053	6.18148	-2.47734	0.068406	4	-0.723066	0.0411652	SMCO2	0.999846	12 months
0.132047	6.56562	6.43358	2.47544	0.0685458	4	-0.0160568	0.280152	CDCA4P3	0.997969	0 months
0.0895863	13.3475	13.2579	2.4703	0.0689244	4	-0.0111024	0.190275	ELMO1	0.997969	0 months
-0.0806243	8.18463	8.26525	-2.46974	0.0689662	4	-0.171261	0.0100125	SEMA3B	0.999846	12 months
0.196398	8.74354	8.54714	2.46852	0.069056	4	-0.0244985	0.417295	CTD.2583A14.11	0.997969	0 months
0.150949	7.68653	7.53558	2.46537	0.0692901	4	-0.0190461	0.320944	RP11.365F18.3	0.997969	0 months
0.25101	7.00142	6.75041	2.46532	0.0692939	4	-0.0316773	0.533698	TRIM64	0.999846	12 months
0.208741	10.7259	10.5172	2.46511	0.0693095	4	-0.026363	0.443845	TMEM182	0.999846	12 months
-0.053148	5.56493	5.61808	-2.46456	0.069351	4	-0.113022	0.00672587	PCDHA11	0.999846	12 months
-0.0264006	7.12139	7.14779	-2.46025	0.069673	4	-0.0561944	0.0033931	MTND5P15	0.997969	0 months
-0.563888	5.09026	5.65415	-2.45936	0.0697393	4	-1.20048	0.0727018	IFIT1P1	0.999846	12 months
-0.0757039	5.68079	5.75649	-2.45901	0.0697658	4	-0.161181	0.00977273	RP11.702H23.2	0.999846	12 months
0.269901	7.14022	6.87032	2.45859	0.0697972	4	-0.0348939	0.574696	RP11.33B1.2	0.997969	0 months
0.0142677	6.94056	6.92629	2.45702	0.0699151	4	-0.00185487	0.0303902	IGHV3.35	0.997969	0 months
0.262841	11.3003	11.0374	2.45695	0.0699205	4	-0.0341793	0.559861	C7orf73	0.999846	12 months
-0.111532	8.07051	8.18204	-2.45652	0.0699528	4	-0.237589	0.0145254	PKD1L2	0.997969	0 months
0.2796	9.32881	9.04921	2.45602	0.0699901	4	-0.0364777	0.595677	RP11.39K24.4	0.999846	12 months
0.266556	7.49857	7.23202	2.4528	0.0702334	4	-0.0351721	0.568285	PFKFB1	0.999846	12 months
-0.0605648	6.15182	6.21239	-2.45245	0.0702595	4	-0.129131	0.00800118	RP11.86K22.1	0.999846	12 months
-0.219693	9.77739	9.99709	-2.45215	0.0702824	4	-0.468441	0.0290543	C12orf65	0.999846	12 months
0.480007	12.8069	12.3269	2.45127	0.0703494	4	-0.0636767	1.02369	BMP2K	0.999846	12 months
-0.130075	7.88818	8.01826	-2.45046	0.0704104	4	-0.277454	0.0173039	STAC2	0.999846	12 months
0.055452	7.00916	6.95371	2.44829	0.070575	4	-0.00743242	0.118336	CLDN22	0.997969	0 months
0.181036	12.1157	11.9347	2.44621	0.0707334	4	-0.0244397	0.386513	FAM21A	0.999846	12 months
-0.092075	10.4728	10.5649	-2.44531	0.0708023	4	-0.196619	0.0124686	TSG101	0.997969	0 months
-0.0133547	10.3432	10.3566	-2.44419	0.0708878	4	-0.0285248	0.00181542	RHOH	0.997969	0 months
0.771602	11.8233	11.0517	2.44304	0.0709751	4	-0.1053	1.6485	KANSL3	0.997969	0 months
0.0935646	7.73201	7.63844	2.44245	0.0710208	4	-0.0127947	0.199924	CTC.539A10.7	0.997969	0 months
-0.264962	8.42739	8.69235	-2.4416	0.0710855	4	-0.56626	0.0363369	RBM22P2	0.999846	12 months
0.145064	12.6062	12.4611	2.44138	0.0711026	4	-0.0199092	0.310037	CCDC93	0.999846	12 months
0.00206769	6.85728	6.85521	2.44111	0.0711236	4	-0.000284043	0.00441943	TMEM132C	0.999846	12 months
0.0412211	6.73468	6.69346	2.4398	0.0712239	4	-0.00568774	0.08813	RP1L1	0.997969	0 months
-0.182935	6.04753	6.23046	-2.43893	0.0712903	4	-0.391186	0.0253154	RP11.173M1.5	0.997969	0 months
0.359367	11.002	10.6427	2.43887	0.0712956	4	-0.0497425	0.768477	FLYWCH1	0.999846	12 months
-0.053384	7.82926	7.88265	-2.43727	0.0714186	4	-0.114197	0.00742909	OR2C1	0.999846	12 months
-0.137513	10.6055	10.743	-2.43725	0.0714198	4	-0.294163	0.0191377	KAT8	0.999846	12 months
0.153046	11.908	11.7549	2.43715	0.0714278	4	-0.0213069	0.327399	SLC22A15	0.997969	0 months
-0.194584	11.7005	11.8951	-2.43712	0.0714299	4	-0.41626	0.0270923	ABCA2	0.999846	12 months
0.295699	8.2023	7.90661	2.43575	0.0715353	4	-0.0413597	0.632757	ATP2A1	0.997969	0 months
0.0701081	11.9161	11.846	2.43562	0.0715455	4	-0.00981043	0.150027	RCOR3	0.997969	0 months
-0.0410045	11.91	11.951	-2.43554	0.0715518	4	-0.0877484	0.00573943	MAP1LC3B	0.997969	0 months
0.14695	8.60948	8.46253	2.43494	0.0715978	4	-0.0206097	0.314509	TAS2R6P	0.997969	0 months
-0.101043	8.65068	8.75172	-2.42769	0.0721605	4	-0.216601	0.0145153	PUS7	0.999846	12 months
-0.245565	8.28092	8.52649	-2.42341	0.0724954	4	-0.526904	0.0357734	PSD	0.997969	0 months
0.0548188	7.96184	7.90702	2.42269	0.072552	4	-0.00800458	0.117642	ADHFE1	0.999846	12 months
-0.337493	6.64427	6.98176	-2.42215	0.0725938	4	-0.724352	0.0493656	PPIAP2	0.997969	0 months
0.239382	10.2285	9.98907	2.42125	0.0726646	4	-0.035117	0.513882	MAK	0.997969	0 months
0.21533	6.61691	6.40158	2.42049	0.0727245	4	-0.0316663	0.462327	IZUMO1	0.999846	12 months
0.00624005	8.74029	8.73405	2.41783	0.0729337	4	-0.000925518	0.0134056	NDUFAF1	0.999846	12 months
0.019993	7.23967	7.21968	2.41769	0.0729451	4	-0.00296671	0.0429527	NDST3	0.997969	0 months
-0.100569	13.4898	13.5903	-2.41744	0.0729647	4	-0.216074	0.0149351	PARVG	0.999846	12 months
-0.123519	10.6961	10.8196	-2.41737	0.0729702	4	-0.265385	0.0183473	WDR47	0.997969	0 months
-0.0377607	10.1358	10.1736	-2.41067	0.0735012	4	-0.0812509	0.00572945	INSIG1	0.997969	0 months
-0.105147	12.2885	12.3937	-2.41056	0.07351	4	-0.226253	0.0159595	INTS8	0.997969	0 months
-0.081417	9.46055	9.54197	-2.40798	0.0737158	4	-0.175292	0.0124583	SNRNP35	0.999846	12 months
0.027612	10.9149	10.8873	2.40784	0.073727	4	-0.00422697	0.0594509	ORC6	0.999846	12 months
-0.0390168	7.63676	7.67578	-2.40774	0.0737354	4	-0.0840084	0.00597485	IGKV2D.24	0.999846	12 months
-0.0501358	10.1643	10.2145	-2.40651	0.0738332	4	-0.107979	0.00770694	STX16.NPEPL1	0.999846	12 months
-0.134252	11.2427	11.377	-2.40569	0.0738993	4	-0.289195	0.0206906	C7orf43	0.999846	12 months
-0.169731	12.5298	12.6995	-2.40233	0.0741689	4	-0.365895	0.0264325	TNRC18	0.999846	12 months
-0.134885	9.06964	9.20453	-2.39784	0.0745309	4	-0.291067	0.0212976	GALE	0.999846	12 months
-0.0086418	6.17222	6.18086	-2.39578	0.0746976	4	-0.0186567	0.0013731	FAM71A	0.997969	0 months
-0.0843669	9.12187	9.20623	-2.39533	0.0747336	4	-0.182157	0.0134232	C7orf25	0.999846	12 months
0.108892	14.6628	14.5539	2.39497	0.0747635	4	-0.0173448	0.23513	CPD	0.997969	0 months
0.193763	7.20912	7.01535	2.39488	0.0747704	4	-0.0308711	0.418396	TRIM47	0.997969	0 months
-0.0995177	5.9399	6.03942	-2.39369	0.0748675	4	-0.214949	0.0159132	PDLIM4	0.999846	12 months
0.0624829	15.0775	15.015	2.39042	0.0751336	4	-0.0100903	0.135056	FYB	0.997969	0 months
0.406817	6.5253	6.11848	2.3898	0.0751839	4	-0.0658183	0.879452	RP11.65J3.6	0.999846	12 months
0.670576	11.036	10.3654	2.38913	0.075239	4	-0.108711	1.44986	UBE2G1	0.999846	12 months
0.413843	7.87103	7.45719	2.38768	0.0753572	4	-0.0673818	0.895068	SLC34A1	0.999846	12 months
-0.216304	6.32264	6.53894	-2.38609	0.0754881	4	-0.467996	0.035387	FAM181B	0.997969	0 months
0.0984478	12.8924	12.794	2.38412	0.0756493	4	-0.0162002	0.213096	AGO3	0.997969	0 months
0.0430746	7.03211	6.98903	2.38039	0.0759573	4	-0.00716692	0.0933161	TCF24	0.997969	0 months
0.159657	6.6202	6.46055	2.37987	0.0760001	4	-0.0266049	0.345919	EIF4HP2	0.997969	0 months
-0.0477265	11.3243	11.372	-2.37906	0.076067	4	-0.103425	0.00797199	GIGYF2	0.999846	12 months
-0.258407	10.4843	10.7427	-2.37727	0.0762156	4	-0.560205	0.0433905	CDK10	0.999846	12 months
-0.0119059	7.5147	7.52661	-2.37717	0.0762236	4	-0.0258116	0.00199974	FAM71D	0.999846	12 months
-0.0586074	10.0967	10.1553	-2.37296	0.0765738	4	-0.12718	0.0099653	SUSD1	0.999846	12 months
-0.0287527	11.0699	11.0986	-2.3712	0.0767204	4	-0.0624193	0.00491389	ZRANB1	0.997969	0 months
0.144793	12.6577	12.5129	2.36972	0.0768445	4	-0.0248515	0.314437	SUPT6H	0.997969	0 months
-0.190357	7.96626	8.15662	-2.36831	0.0769625	4	-0.413518	0.0328046	PNMA6A	0.999846	12 months
0.140817	10.3502	10.2093	2.36748	0.0770325	4	-0.0243254	0.305959	CAMKK1	0.997969	0 months
-0.0736127	7.61189	7.6855	-2.36702	0.0770712	4	-0.159959	0.012733	AC007000.12	0.997969	0 months
-0.216148	6.32106	6.53721	-2.36619	0.0771407	4	-0.469772	0.0374765	AACSP1	0.999846	12 months
-0.196897	8.35962	8.55652	-2.36361	0.0773581	4	-0.428186	0.0343911	PSD	0.999846	12 months
-0.086526	11.0166	11.1031	-2.36336	0.0773788	4	-0.188176	0.0151236	ZNF227	0.997969	0 months
-0.175714	12.3049	12.4807	-2.36181	0.0775097	4	-0.382276	0.030848	DNAJC13	0.997969	0 months
-0.0542359	10.5716	10.6259	-2.36175	0.077515	4	-0.117995	0.00952324	PI4KAP2	0.999846	12 months
0.129044	6.64192	6.51288	2.36169	0.0775202	4	-0.0226626	0.28075	MOGAT3	0.999846	12 months
0.0855001	7.0275	6.942	2.36141	0.0775438	4	-0.0150274	0.186028	NOX4	0.997969	0 months
0.030563	13.1799	13.1493	2.36057	0.0776145	4	-0.00538444	0.0665104	LASP1	0.999846	12 months
-0.00369346	9.38403	9.38773	-2.35792	0.0778396	4	-0.00804251	0.000655587	WHAMMP2	0.999846	12 months
-0.155319	10.4254	10.5807	-2.3513	0.0784044	4	-0.338723	0.0280841	CPNE2	0.997969	0 months
0.0697066	10.3356	10.2659	2.35091	0.0784375	4	-0.0126176	0.152031	TAPBPL	0.999846	12 months
-0.0230962	14.8285	14.8516	-2.3502	0.0784982	4	-0.0503812	0.00418886	IL16	0.999846	12 months
0.0246094	8.69052	8.66591	2.34997	0.0785175	4	-0.00446608	0.0536848	OR7E38P	0.997969	0 months
-0.418801	8.78777	9.20657	-2.34917	0.0785865	4	-0.913775	0.0761728	PRSS33	0.999846	12 months
0.247381	13.2771	13.0298	2.34917	0.0785866	4	-0.0449946	0.539757	IVNS1ABP	0.999846	12 months
-0.369291	11.6143	11.9836	-2.34911	0.078592	4	-0.805762	0.0671798	TK2	0.999846	12 months
-0.0780715	10.5646	10.6427	-2.34888	0.0786118	4	-0.170354	0.0142114	KLHL18	0.999846	12 months
0.161475	7.67473	7.51325	2.34769	0.0787138	4	-0.02949	0.352441	RNFT2	0.997969	0 months
0.103409	9.8148	9.7114	2.34655	0.0788121	4	-0.0189449	0.225762	SPRY3	0.999846	12 months
-0.188777	7.43663	7.6254	-2.34453	0.0789861	4	-0.412331	0.0347769	RAB33A	0.997969	0 months
0.321268	6.69208	6.37082	2.34329	0.0790937	4	-0.0593869	0.701923	PHYHIP	0.999846	12 months
-0.248517	6.66192	6.91044	-2.34161	0.0792383	4	-0.543183	0.0461489	AE000661.36	0.997969	0 months
0.311046	8.21917	7.90813	2.341	0.0792918	4	-0.0578576	0.67995	BAIAP2L1	0.999846	12 months
0.279413	6.72369	6.44427	2.34078	0.0793108	4	-0.0520045	0.61083	NDUFA4L2	0.999846	12 months
-0.165409	5.73366	5.89907	-2.34069	0.079318	4	-0.361612	0.0307931	NPM1P32	0.999846	12 months
-0.0734655	8.40068	8.47414	-2.34068	0.079319	4	-0.160608	0.0136769	ZNF462	0.997969	0 months
-0.00574696	13.2611	13.2668	-2.34031	0.0793512	4	-0.0125649	0.00107098	TBC1D1	0.999846	12 months
0.183352	6.35657	6.17322	2.34001	0.0793777	4	-0.0341972	0.400901	RP1.274L7.4	0.997969	0 months
-0.157913	7.76212	7.92003	-2.33909	0.0794572	4	-0.345351	0.0295258	TICAM1	0.997969	0 months
-0.0643167	13.248	13.3123	-2.33828	0.0795282	4	-0.140686	0.0120523	RERE	0.999846	12 months
0.218821	6.51574	6.29692	2.33821	0.0795338	4	-0.0410119	0.478653	CTBP2P3	0.999846	12 months
-0.064115	6.55717	6.62129	-2.33705	0.0796347	4	-0.140284	0.0120543	LL22NC03.84E4.13	0.999846	12 months
0.312852	10.5601	10.2473	2.33697	0.0796423	4	-0.0588334	0.684538	RPS16	0.999846	12 months
-0.249754	5.9568	6.20655	-2.33594	0.0797321	4	-0.546606	0.0470984	ACSM1	0.999846	12 months
0.0731621	6.30965	6.23649	2.33389	0.0799105	4	-0.0138729	0.160197	REXO1L2P	0.999846	12 months
-0.078844	7.61864	7.69749	-2.33373	0.0799247	4	-0.172645	0.0149568	RP11.810D13.1	0.997969	0 months
-0.0998707	6.15068	6.25055	-2.33261	0.0800234	4	-0.218745	0.0190031	RPL13AP23	0.999846	12 months
-0.0696113	10.4793	10.5489	-2.33162	0.0801102	4	-0.152503	0.0132806	PAPD5	0.997969	0 months
0.914693	7.4763	6.5616	2.33076	0.0801851	4	-0.174905	2.00429	RP11.384B12.3	0.997969	0 months
0.132633	7.65122	7.51859	2.32926	0.0803172	4	-0.0254637	0.290729	GABRE	0.999846	12 months
0.195443	12.7554	12.5599	2.32783	0.0804428	4	-0.037665	0.42855	CAMK1D	0.999846	12 months
-0.043659	6.72077	6.76443	-2.32757	0.0804656	4	-0.0957375	0.00841959	FILIP1L	0.997969	0 months
-0.176751	11.2976	11.4744	-2.32713	0.0805049	4	-0.387629	0.0341267	UBQLN1	0.997969	0 months
0.178822	9.4652	9.28637	2.32619	0.0805874	4	-0.0346123	0.392257	GPATCH4	0.997969	0 months
-0.0827226	6.17264	6.25536	-2.32466	0.0807234	4	-0.181522	0.0160768	PPP3R2	0.997969	0 months
-0.00578819	7.83472	7.84051	-2.3245	0.0807375	4	-0.0127018	0.00112539	AC013474.4	0.997969	0 months
-0.0244974	11.6551	11.6796	-2.32045	0.0810966	4	-0.0538088	0.00481402	DCAF6	0.999846	12 months
-0.0948768	6.06626	6.16114	-2.32009	0.0811284	4	-0.208415	0.0186619	KCNJ1	0.999846	12 months
-0.0348031	8.9075	8.9423	-2.31939	0.0811908	4	-0.0764645	0.0068582	TOMM6	0.999846	12 months
0.122766	12.8709	12.7481	2.31886	0.0812382	4	-0.0242256	0.269758	NOD2	0.997969	0 months
0.0107463	7.255	7.24426	2.31869	0.0812533	4	-0.00212154	0.0236142	RP5.1053E7.3	0.999846	12 months
0.410402	7.17313	6.76273	2.31838	0.0812809	4	-0.0810867	0.90189	RP11.927P21.8	0.997969	0 months
-0.0584102	12.8252	12.8836	-2.31569	0.0815214	4	-0.128442	0.0116219	GLIPR1	0.997969	0 months
0.291271	7.80186	7.51059	2.31541	0.081546	4	-0.0579961	0.640539	WNT9A	0.999846	12 months
-0.163887	7.47534	7.63923	-2.31422	0.0816533	4	-0.360507	0.0327338	SPIN2B	0.999846	12 months
0.555002	7.42379	6.86879	2.31355	0.0817132	4	-0.111045	1.22105	IGSF22	0.999846	12 months
0.0928912	11.248	11.1551	2.31319	0.0817457	4	-0.0186032	0.204386	AP5M1	0.997969	0 months
0.100408	11.9451	11.8447	2.31253	0.0818044	4	-0.0201427	0.22096	LRRC25	0.999846	12 months
0.0583302	10.1125	10.0542	2.31223	0.0818315	4	-0.0117106	0.128371	MEMO1	0.999846	12 months
0.0139955	6.07024	6.05624	2.31183	0.0818674	4	-0.00281272	0.0308038	AC004893.10	0.997969	0 months
0.223203	8.25604	8.03283	2.30938	0.0820884	4	-0.0451425	0.491549	ETV5	0.997969	0 months
0.0689963	9.1194	9.0504	2.30736	0.0822708	4	-0.014027	0.15202	OGG1	0.997969	0 months
-0.303458	6.38105	6.6845	-2.30621	0.0823743	4	-0.668789	0.0618743	RP11.574E24.3	0.997969	0 months
-0.0661209	10.8377	10.9039	-2.30612	0.0823831	4	-0.145727	0.0134852	OTUD5	0.999846	12 months
0.08315	9.68361	9.60046	2.3046	0.0825209	4	-0.0170244	0.183324	RP11.1277A3.2	0.997969	0 months
-0.0291758	10.6727	10.7018	-2.30358	0.082613	4	-0.0643407	0.00598903	DDX26B	0.999846	12 months
0.125432	5.91002	5.78459	2.30231	0.0827283	4	-0.0258312	0.276696	PDLIM4	0.997969	0 months
0.0965698	12.6036	12.5071	2.30231	0.082729	4	-0.0198877	0.213027	C1RL	0.997969	0 months
-0.207025	9.92599	10.133	-2.30127	0.0828229	4	-0.456796	0.0427469	ZNF444	0.999846	12 months
0.33036	12.8812	12.5508	2.30026	0.0829157	4	-0.0683896	0.729109	LILRB3	0.999846	12 months
0.083926	9.34691	9.26298	2.30001	0.0829378	4	-0.0173847	0.185237	DTX2P1	0.999846	12 months
-0.0188867	11.421	11.4399	-2.29891	0.0830381	4	-0.0416965	0.00392314	CHMP3	0.997969	0 months
-0.117806	7.60945	7.72726	-2.29849	0.083077	4	-0.260109	0.024497	C11orf63	0.997969	0 months
-0.0888134	5.93865	6.02746	-2.29844	0.0830817	4	-0.196097	0.0184706	CRCT1	0.997969	0 months
-0.348647	9.59837	9.94702	-2.29824	0.0830994	4	-0.769838	0.0725438	ABHD16A	0.997969	0 months
-0.109224	7.4957	7.60492	-2.2978	0.08314	4	-0.2412	0.022752	CFAP99	0.997969	0 months
0.0734714	11.2968	11.2233	2.29756	0.0831621	4	-0.0153138	0.162257	COX6B1	0.999846	12 months
0.336866	12.5846	12.2477	2.29754	0.0831637	4	-0.0702169	0.743949	IQGAP2	0.997969	0 months
-0.12177	10.7535	10.8753	-2.29565	0.0833367	4	-0.269042	0.0255029	ORAI1	0.997969	0 months
0.182748	8.25832	8.07557	2.29443	0.0834492	4	-0.038392	0.403888	FUZ	0.999846	12 months
0.145803	12.1749	12.0291	2.29387	0.0835002	4	-0.0306733	0.32228	MBOAT2	0.997969	0 months
0.112943	8.58804	8.4751	2.29096	0.0837681	4	-0.023934	0.24982	LYVE1	0.999846	12 months
-0.0253604	6.92014	6.9455	-2.29021	0.0838373	4	-0.0561051	0.00538422	NACAP3	0.997969	0 months
-0.0331815	8.70669	8.73987	-2.28836	0.0840088	4	-0.0734404	0.00707732	FBXO44	0.999846	12 months
0.176219	8.35423	8.17801	2.28816	0.0840269	4	-0.0376042	0.390043	SLC16A4	0.999846	12 months
-0.199112	7.77726	7.97637	-2.28546	0.0842777	4	-0.440999	0.0427752	KIAA1210	0.997969	0 months
-0.127594	12.7849	12.9125	-2.28407	0.084407	4	-0.282694	0.0275055	SKAP2	0.999846	12 months
0.421637	9.961	9.53936	2.28	0.084787	4	-0.0918079	0.935082	DPH7	0.997969	0 months
0.380615	8.59676	8.21614	2.27946	0.0848373	4	-0.0829849	0.844214	RPL17.C18orf32	0.999846	12 months
-0.0212899	11.4629	11.4842	-2.2792	0.0848616	4	-0.0472246	0.00464477	KIAA2026	0.999846	12 months
0.38985	15.8798	15.4899	2.27843	0.0849334	4	-0.0852124	0.864912	CFLAR	0.997969	0 months
-0.147399	10.0046	10.152	-2.27783	0.0849898	4	-0.327063	0.0322655	PGP	0.999846	12 months
0.0924262	13.4799	13.3875	2.27767	0.085005	4	-0.02024	0.205092	SP100	0.997969	0 months
-0.231402	12.9069	13.1383	-2.27616	0.0851469	4	-0.513665	0.0508611	DGAT2	0.999846	12 months
0.0761716	6.92646	6.85029	2.27528	0.0852298	4	-0.0167782	0.169121	RPEP3	0.999846	12 months
0.313635	9.31292	8.99928	2.27513	0.0852436	4	-0.0691085	0.696379	GTF3C5	0.999846	12 months
-0.206514	12.2255	12.432	-2.27495	0.0852603	4	-0.458553	0.0455244	MKNK1	0.999846	12 months
-0.31648	6.00012	6.3166	-2.27495	0.0852606	4	-0.702726	0.069766	CYP4X1	0.997969	0 months
-0.0240755	7.66191	7.68598	-2.27402	0.0853479	4	-0.0534703	0.00531928	PRAF2	0.997969	0 months
-0.114026	11.7142	11.8283	-2.27389	0.0853606	4	-0.253254	0.0252014	C2orf68	0.999846	12 months
0.252796	7.44998	7.19718	2.27258	0.0854836	4	-0.0560486	0.561641	AC004980.10	0.999846	12 months
0.00175446	6.23453	6.23277	2.271	0.0856329	4	-0.000390479	0.00389939	WFDC11	0.999846	12 months
-0.0656952	11.5864	11.6521	-2.2699	0.0857368	4	-0.146051	0.0146602	RNF20	0.999846	12 months
-0.010676	6.28981	6.30048	-2.26986	0.0857407	4	-0.0237347	0.00238265	ASNSP3	0.999846	12 months
0.017791	10.9132	10.8954	2.26894	0.0858281	4	-0.00397941	0.0395615	CHIC2	0.999846	12 months
-0.10398	7.94757	8.05155	-2.26753	0.0859615	4	-0.231298	0.0233367	C6orf136	0.997969	0 months
0.224589	8.55906	8.33447	2.26731	0.0859828	4	-0.0504327	0.499612	MOBP	0.997969	0 months
-0.236229	7.85755	8.09378	-2.26661	0.0860497	4	-0.525594	0.0531362	MTUS2	0.999846	12 months
0.1928	12.0909	11.8981	2.26554	0.0861513	4	-0.0434789	0.42908	FAM134C	0.997969	0 months
-0.105418	12.5211	12.6265	-2.26527	0.086177	4	-0.234626	0.0237885	C1RL	0.999846	12 months
-0.120999	8.9363	9.05729	-2.26423	0.0862761	4	-0.269371	0.0273725	FAM175A	0.997969	0 months
-0.0543968	13.1975	13.2519	-2.26145	0.086542	4	-0.121181	0.0123878	STX3	0.999846	12 months
-0.0175126	8.40024	8.41775	-2.2612	0.0865653	4	-0.0390157	0.00399047	POLR3K	0.999846	12 months
0.244872	8.41114	8.16627	2.25953	0.0867254	4	-0.0560196	0.545765	CTD.2165H16.3	0.997969	0 months
-0.00168107	12.3954	12.3971	-2.25636	0.0870304	4	-0.00374962	0.000387484	PPP1R10	0.999846	12 months
0.0909213	12.7109	12.62	2.25579	0.0870847	4	-0.0209852	0.202828	NPLOC4	0.997969	0 months
-0.0344807	7.1452	7.17968	-2.2554	0.0871228	4	-0.0769272	0.00796578	HSD17B2	0.999846	12 months
-0.104447	8.37924	8.48369	-2.25396	0.0872615	4	-0.233106	0.0242115	DUSP12	0.997969	0 months
0.368432	6.07998	5.71155	2.25374	0.0872828	4	-0.0854494	0.822314	RP11.328P23.3	0.997969	0 months
-0.101559	5.83801	5.93957	-2.25352	0.0873041	4	-0.226685	0.0235666	C6orf201	0.999846	12 months
-0.166306	9.26959	9.4359	-2.25346	0.0873105	4	-0.37121	0.038597	S100Z	0.999846	12 months
0.0666885	7.48729	7.42061	2.25201	0.0874504	4	-0.0155301	0.148907	RP11.762H8.2	0.997969	0 months
-0.51982	5.87255	6.39237	-2.25113	0.0875358	4	-1.16094	0.121304	MTND5P28	0.999846	12 months
0.118061	7.97733	7.85927	2.24949	0.0876944	4	-0.0276562	0.263778	FCF1P5	0.999846	12 months
0.379838	6.07696	5.69712	2.24782	0.0878574	4	-0.0893281	0.849005	CTD.3093B17.2	0.999846	12 months
-0.549352	5.52397	6.07332	-2.24695	0.0879421	4	-1.22816	0.129456	KLRF2	0.999846	12 months
0.236304	8.7714	8.53509	2.24694	0.0879424	4	-0.0556859	0.528293	CXorf56	0.999846	12 months
-0.503975	8.51573	9.01971	-2.24587	0.0880476	4	-1.12701	0.119063	DUSP28	0.999846	12 months
-0.0982825	8.29285	8.39113	-2.24575	0.0880592	4	-0.219791	0.0232254	BSCL2	0.999846	12 months
0.16066	6.21174	6.05108	2.245	0.0881317	4	-0.0380318	0.359353	RP11.474L23.3	0.997969	0 months
0.329409	7.58641	7.257	2.24486	0.0881459	4	-0.0780047	0.736823	OR7A5	0.997969	0 months
0.11264	6.34512	6.23248	2.24445	0.0881855	4	-0.0266986	0.251979	RP11.305F5.2	0.997969	0 months
-0.10282	7.02842	7.13124	-2.24388	0.0882418	4	-0.230044	0.0244037	RP11.438N5.4	0.997969	0 months
0.102137	12.2896	12.1874	2.24	0.0886219	4	-0.0244601	0.228734	MAT2A	0.997969	0 months
0.287683	13.4251	13.1375	2.23821	0.0887981	4	-0.0691807	0.644546	ZNFX1	0.997969	0 months
-0.0665305	5.63562	5.70215	-2.23509	0.089106	4	-0.149175	0.0161142	IGHV3.71	0.999846	12 months
-0.130476	7.53107	7.66155	-2.2334	0.0892733	4	-0.292676	0.0317248	KLHL32	0.999846	12 months
-0.0739085	9.38945	9.46336	-2.2334	0.0892736	4	-0.165788	0.0179708	TBRG4	0.999846	12 months
0.12797	13.4584	13.3304	2.23181	0.0894306	4	-0.0312285	0.287168	PTPRE	0.997969	0 months
0.25492	11.6265	11.3716	2.23144	0.0894678	4	-0.0622614	0.5721	UBE3B	0.997969	0 months
0.00293531	6.28684	6.28391	2.23142	0.0894701	4	-0.000716956	0.00658758	TP53TG3C	0.997969	0 months
0.284493	8.76491	8.48042	2.22951	0.0896598	4	-0.069791	0.638778	TMEM242	0.997969	0 months
-0.132188	5.64872	5.78091	-2.22916	0.0896941	4	-0.296829	0.0324534	RNASE11	0.999846	12 months
0.0292935	8.87896	8.84966	2.22916	0.089695	4	-0.00719198	0.065779	MANF	0.999846	12 months
0.0614774	8.42816	8.36668	2.22893	0.089717	4	-0.0151012	0.138056	BMS1P7	0.999846	12 months
-0.183842	6.71342	6.89727	-2.22789	0.0898212	4	-0.412951	0.045266	RP11.307P22.1	0.997969	0 months
0.467375	6.29467	5.8273	2.2278	0.0898297	4	-0.1151	1.04985	RP3.407E4.3	0.997969	0 months
0.218253	9.72095	9.50269	2.22591	0.0900186	4	-0.0539801	0.490486	PPP1R11	0.997969	0 months
-0.0509961	10.6457	10.6967	-2.2248	0.0901305	4	-0.114637	0.0126447	RP11.10O17.1	0.999846	12 months
-0.14816	5.79904	5.9472	-2.22427	0.0901827	4	-0.333101	0.0367804	CYCSP23	0.999846	12 months
-0.291431	9.86795	10.1594	-2.22382	0.0902286	4	-0.655283	0.0724219	TNFRSF9	0.999846	12 months
-0.0494836	10.5937	10.6432	-2.22303	0.0903075	4	-0.111286	0.0123188	KHDRBS1	0.997969	0 months
0.394143	13.8187	13.4246	2.22209	0.090402	4	-0.0983288	0.886615	HSPA6	0.997969	0 months
0.198319	13.4319	13.2336	2.22148	0.0904632	4	-0.0495436	0.446182	SIRPB2	0.997969	0 months
0.651047	7.18196	6.53091	2.2197	0.0906427	4	-0.163296	1.46539	GVQW1	0.997969	0 months
0.211483	8.15287	7.94139	2.21962	0.0906507	4	-0.053054	0.47602	RP11.454L9.2	0.999846	12 months
0.343973	9.11907	8.77509	2.21879	0.0907342	4	-0.0864518	0.774399	UPB1	0.997969	0 months
0.106651	8.80997	8.70332	2.21794	0.0908202	4	-0.0268562	0.240158	TIGD7	0.999846	12 months
-0.483508	6.89587	7.37938	-2.21769	0.0908455	4	-1.08884	0.121822	HHIP	0.997969	0 months
-0.0129886	7.94974	7.96273	-2.21721	0.0908936	4	-0.0292532	0.00327602	UPF3B	0.997969	0 months
0.105809	7.7767	7.67089	2.21624	0.0909915	4	-0.0267454	0.238364	TMPRSS2	0.997969	0 months
-0.344225	9.59021	9.93443	-2.21462	0.0911562	4	-0.775777	0.0873263	CPNE5	0.999846	12 months
0.10696	7.26703	7.16007	2.2114	0.0914831	4	-0.0273297	0.24125	CD5L	0.999846	12 months
-0.17453	13.2327	13.4072	-2.21075	0.0915492	4	-0.393718	0.0446589	P4HB	0.999846	12 months
0.0575472	10.0144	9.95682	2.21043	0.0915827	4	-0.014736	0.12983	PPP5C	0.997969	0 months
-0.268317	5.87924	6.14756	-2.21039	0.0915864	4	-0.605346	0.0687129	LIPF	0.999846	12 months
-0.102929	8.02149	8.12441	-2.20757	0.0918747	4	-0.232382	0.0265242	C6orf141	0.999846	12 months
0.205333	7.58679	7.38146	2.20493	0.0921445	4	-0.0532215	0.463887	AC003682.17	0.999846	12 months
0.20827	8.8487	8.64043	2.20467	0.0921712	4	-0.0540139	0.470555	PRKG2	0.999846	12 months
-0.0420954	7.33925	7.38135	-2.20461	0.0921783	4	-0.0951097	0.0109189	RP11.425L10.1	0.997969	0 months
0.15375	6.49744	6.34369	2.20453	0.0921859	4	-0.0398868	0.347387	RPL15P3	0.999846	12 months
-0.231676	7.59458	7.82625	-2.20422	0.0922182	4	-0.523497	0.0601445	ZNF474	0.997969	0 months
0.174651	12.6074	12.4328	2.20397	0.0922439	4	-0.0453655	0.394668	GPR155	0.999846	12 months
-0.101627	14.0318	14.1334	-2.20122	0.0925263	4	-0.229812	0.0265571	TMBIM6	0.997969	0 months
-0.2374	13.7058	13.9432	-2.20038	0.0926131	4	-0.536953	0.0621516	KMT2D	0.999846	12 months
-0.310512	9.60463	9.91514	-2.20028	0.0926239	4	-0.702335	0.0813108	SLX4IP	0.999846	12 months
0.402917	7.59964	7.19672	2.19964	0.0926894	4	-0.105655	0.911489	MMP14	0.997969	0 months
-0.1018	6.07649	6.17829	-2.19939	0.0927152	4	-0.230309	0.0267091	EYA4	0.999846	12 months
-0.0915993	10.9807	11.0723	-2.19747	0.0929143	4	-0.207332	0.0241339	ZNF384	0.999846	12 months
0.239568	8.53762	8.29805	2.19736	0.0929257	4	-0.0631349	0.542271	TREML3P	0.997969	0 months
-0.0395544	14.1695	14.209	-2.19492	0.0931795	4	-0.0895884	0.0104797	SPG11	0.999846	12 months
-0.144288	6.38993	6.53422	-2.19473	0.0931987	4	-0.32682	0.0382436	PCDHA6	0.999846	12 months
0.236501	7.23651	7.00001	2.19329	0.0933482	4	-0.0628806	0.535882	THEM5	0.997969	0 months
0.0163593	6.75562	6.73926	2.19255	0.0934253	4	-0.00435659	0.0370753	PRSS3P2	0.999846	12 months
0.138467	7.55308	7.41462	2.1925	0.0934309	4	-0.0368788	0.313813	FAM132B	0.997969	0 months
0.153228	6.40801	6.25478	2.19194	0.0934894	4	-0.04086	0.347317	KIAA1549L	0.999846	12 months
-0.206982	6.334	6.54098	-2.19123	0.0935633	4	-0.469243	0.0552787	RP11.58E21.1	0.999846	12 months
-0.230558	9.87465	10.1052	-2.19119	0.0935678	4	-0.522696	0.0615809	ADCY4	0.999846	12 months
-0.183911	9.80361	9.98752	-2.19063	0.0936266	4	-0.417003	0.0491816	PHKG2	0.999846	12 months
0.117729	6.16693	6.0492	2.18928	0.093767	4	-0.0315745	0.267032	LONRF2P1	0.997969	0 months
0.0811339	6.63256	6.55142	2.18799	0.093903	4	-0.021821	0.184089	AC018804.6	0.997969	0 months
0.351178	8.93702	8.58584	2.18735	0.0939692	4	-0.094578	0.796935	NUDT13	0.997969	0 months
0.0968137	14.1522	14.0554	2.18673	0.0940348	4	-0.0261086	0.219736	CARD8	0.997969	0 months
0.209659	10.5403	10.3307	2.18591	0.0941207	4	-0.0566403	0.475959	ANAPC7	0.997969	0 months
0.0764555	5.57736	5.5009	2.185	0.094217	4	-0.0206955	0.173606	RP11.715G18.3	0.997969	0 months
-0.134397	7.58003	7.71443	-2.1845	0.0942688	4	-0.305213	0.0364179	SPATC1L	0.997969	0 months
0.162277	12.2252	12.0629	2.18402	0.0943194	4	-0.044018	0.368572	ZDHHC7	0.999846	12 months
-0.093054	6.37342	6.46647	-2.18338	0.0943872	4	-0.211384	0.0252759	C1QTNF7	0.997969	0 months
-0.156361	6.80337	6.95974	-2.18326	0.0943996	4	-0.355204	0.0424824	RP11.131M6.4	0.997969	0 months
0.088917	13.3312	13.2423	2.18234	0.0944967	4	-0.024206	0.20204	ELMO1	0.999846	12 months
-0.169175	6.09591	6.26508	-2.18136	0.0946003	4	-0.384501	0.0461514	LRCOL1	0.999846	12 months
-0.0643416	6.15367	6.21801	-2.18072	0.0946685	4	-0.14626	0.0175768	CICP6	0.999846	12 months
-0.564611	5.45308	6.01769	-2.18051	0.0946909	4	-1.28353	0.15431	RPL3P6	0.999846	12 months
0.120927	8.57701	8.45608	2.17904	0.0948461	4	-0.0331533	0.275008	OR7E100P	0.999846	12 months
0.257739	11.2895	11.0317	2.17852	0.0949013	4	-0.0707398	0.586217	SZRD1	0.999846	12 months
0.095932	7.843	7.74707	2.17834	0.0949204	4	-0.0263399	0.218204	PPIAP16	0.999846	12 months
-0.164307	8.98544	9.14975	-2.17801	0.0949555	4	-0.373759	0.0451453	PDLIM1P4	0.997969	0 months
0.241226	10.9766	10.7354	2.17741	0.0950196	4	-0.0663652	0.548818	RNF2	0.999846	12 months
-0.35475	6.62948	6.98423	-2.17731	0.0950295	4	-0.807117	0.0976167	MYLK2	0.997969	0 months
0.0869664	11.6035	11.5166	2.17703	0.0950596	4	-0.023945	0.197878	TAF10	0.999846	12 months
0.411115	6.35805	5.94694	2.17683	0.0950811	4	-0.113243	0.935473	VCAM1	0.997969	0 months
0.224895	11.9966	11.7717	2.17587	0.0951831	4	-0.0620748	0.511865	TGFB1	0.997969	0 months
-0.316776	5.88633	6.20311	-2.17246	0.0955463	4	-0.721622	0.088069	SPATA12	0.999846	12 months
0.127523	9.09099	8.96346	2.17008	0.095802	4	-0.0356329	0.290679	EPHB2	0.999846	12 months
-0.147337	11.5029	11.6503	-2.16813	0.0960111	4	-0.336012	0.0413387	RP11.288H12.3	0.999846	12 months
-0.153647	14.6665	14.8202	-2.16703	0.0961291	4	-0.350502	0.0432086	ICAM3	0.999846	12 months
0.229405	9.35261	9.1232	2.16658	0.0961781	4	-0.0645753	0.523386	ABCB9	0.999846	12 months
0.0752688	6.01139	5.93612	2.16567	0.0962759	4	-0.0212278	0.171765	ZNF488	0.999846	12 months
-0.0807146	12.2129	12.2936	-2.16563	0.0962805	4	-0.184195	0.0227657	SH3BGRL3	0.997969	0 months
-0.100791	8.23328	8.33407	-2.16287	0.0965777	4	-0.230175	0.0285928	KL	0.999846	12 months
0.240568	7.86757	7.627	2.16219	0.0966518	4	-0.0683431	0.54948	GLB1L	0.997969	0 months
-0.0502591	6.74066	6.79092	-2.16045	0.0968398	4	-0.114848	0.0143299	ADRA2C	0.999846	12 months
0.0810927	13.9613	13.8802	2.1599	0.0969003	4	-0.0231481	0.185334	HIPK1	0.999846	12 months
0.206478	11.5418	11.3353	2.15947	0.0969463	4	-0.0589917	0.471948	FCAR	0.997969	0 months
-0.0219049	7.51975	7.54165	-2.15822	0.0970826	4	-0.0500845	0.0062747	GVINP2	0.997969	0 months
-0.140736	6.22476	6.3655	-2.15668	0.0972505	4	-0.321915	0.0404434	CR848007.2	0.997969	0 months
-0.157898	7.50748	7.66538	-2.1563	0.0972918	4	-0.361207	0.045411	KRT80	0.997969	0 months
-0.0812503	6.40602	6.48727	-2.15587	0.0973383	4	-0.185889	0.023388	PNPLA5	0.997969	0 months
-0.0581417	11.6468	11.705	-2.15571	0.0973565	4	-0.133025	0.016742	ATP6AP1	0.999846	12 months
0.0235364	6.54053	6.51699	2.15493	0.097441	4	-0.00678822	0.053861	RP11.693J15.3	0.997969	0 months
-0.0366822	5.97546	6.01214	-2.15461	0.0974767	4	-0.0839513	0.0105868	AC007041.2	0.997969	0 months
-0.108677	10.118	10.2267	-2.15456	0.0974821	4	-0.248723	0.0313685	TLDC1	0.999846	12 months
0.234379	10.5938	10.3594	2.15412	0.0975298	4	-0.067712	0.536469	CTCF	0.997969	0 months
-0.453156	5.36092	5.81408	-2.15126	0.0978429	4	-1.038	0.131692	ASCL1	0.999846	12 months
0.0833203	7.53157	7.44825	2.15106	0.0978649	4	-0.0242239	0.190865	HES1	0.997969	0 months
-0.0779304	14.8648	14.9428	-2.1506	0.0979162	4	-0.178539	0.0226787	HERC1	0.997969	0 months
0.0894274	6.68222	6.59279	2.15038	0.0979394	4	-0.0260358	0.204891	KRT8P15	0.997969	0 months
0.354113	6.13039	5.77627	2.14952	0.0980343	4	-0.10328	0.811505	RP11.1021N1.1	0.997969	0 months
0.0113706	5.79565	5.78428	2.1476	0.0982463	4	-0.00332948	0.0260706	CORT	0.997969	0 months
0.0740953	10.0261	9.952	2.14737	0.0982711	4	-0.0217063	0.169897	NCEH1	0.999846	12 months
0.0856176	7.60452	7.5189	2.14657	0.0983599	4	-0.0251233	0.196359	FGF8	0.999846	12 months
-0.25781	11.4184	11.6762	-2.14577	0.098448	4	-0.591395	0.0757747	ADAT1	0.997969	0 months
-0.282154	6.86678	7.14894	-2.14529	0.0985013	4	-0.647319	0.0830117	RP11.434D2.10	0.999846	12 months
0.128843	9.45756	9.32872	2.14425	0.0986158	4	-0.037987	0.295673	ZNF689	0.997969	0 months
0.175545	11.7548	11.5792	2.14314	0.098739	4	-0.0518742	0.402964	ARNTL	0.999846	12 months
-0.183806	7.37444	7.55825	-2.14217	0.098847	4	-0.422036	0.0544236	RTKN	0.997969	0 months
-0.0952799	11.9287	12.0239	-2.14154	0.098916	4	-0.218807	0.0282475	PSME3	0.999846	12 months
-0.22598	9.16507	9.39105	-2.14132	0.098941	4	-0.518987	0.0670267	ZNF396	0.999846	12 months
-0.0398429	9.34408	9.38392	-2.14132	0.0989414	4	-0.0915034	0.0118177	COX18	0.999846	12 months
-0.0950794	9.54256	9.63764	-2.14098	0.0989789	4	-0.21838	0.0282206	TRNAU1AP	0.999846	12 months
-0.134058	7.52337	7.65743	-2.14064	0.0990164	4	-0.307934	0.0398174	POU4F2	0.997969	0 months
-0.144576	6.32921	6.47378	-2.14055	0.0990265	4	-0.332101	0.0429492	RP11.632K20.6	0.997969	0 months
0.276212	6.04873	5.77252	2.13924	0.0991722	4	-0.0822736	0.634698	CTD.2325A15.3	0.997969	0 months
0.0177934	9.06537	9.04758	2.13905	0.0991936	4	-0.00530207	0.0408888	RSC1A1	0.997969	0 months
0.12417	8.48526	8.36109	2.13852	0.0992529	4	-0.0370404	0.285381	ILDR2	0.999846	12 months
-0.271636	11.2554	11.5271	-2.1299	0.100219	4	-0.62573	0.0824571	IRF2BPL	0.997969	0 months
-0.131279	10.5533	10.6846	-2.12965	0.100248	4	-0.302428	0.0398708	MCU	0.999846	12 months
0.116929	7.895	7.77807	2.12961	0.100251	4	-0.0355149	0.269372	UNC79	0.997969	0 months
-0.0729396	6.57188	6.64482	-2.12733	0.100509	4	-0.168135	0.0222562	SRPK2P	0.999846	12 months
-0.367387	7.341	7.70839	-2.12713	0.100532	4	-0.84692	0.112147	TRGV7	0.997969	0 months
0.165019	11.564	11.399	2.12515	0.100757	4	-0.0505737	0.380612	SAMD4B	0.997969	0 months
-0.0288773	9.99703	10.0259	-2.12505	0.100767	4	-0.0666063	0.00885174	HHEX	0.997969	0 months
0.120735	7.70997	7.58924	2.12497	0.100776	4	-0.0370149	0.278486	PPIL1P1	0.997969	0 months
-0.162724	10.2309	10.3937	-2.12443	0.100838	4	-0.37539	0.0499419	CDAN1	0.999846	12 months
0.118003	8.20548	8.08747	2.12432	0.10085	4	-0.0362243	0.27223	ME1	0.999846	12 months
0.0193118	9.72406	9.70475	2.12432	0.10085	4	-0.0059283	0.0445518	RNF122	0.999846	12 months
-0.0914745	7.59374	7.68521	-2.12259	0.101047	4	-0.211127	0.0281783	TEAD3	0.997969	0 months
0.220479	7.78842	7.56794	2.12103	0.101225	4	-0.0681296	0.509087	ZBED9	0.999846	12 months
-0.0964115	7.99739	8.09381	-2.11973	0.101373	4	-0.222692	0.0298695	RPA3	0.997969	0 months
-0.0381693	10.8317	10.8699	-2.11915	0.10144	4	-0.0881777	0.011839	AP1B1	0.997969	0 months
0.839604	11.0168	10.1772	2.11838	0.101527	4	-0.260821	1.94003	SETD3	0.999846	12 months
0.449494	7.20024	6.75074	2.11714	0.101669	4	-0.139978	1.03897	AC129492.1	0.997969	0 months
0.222831	12.9656	12.7427	2.11674	0.101714	4	-0.0694472	0.515109	ITPRIP	0.997969	0 months
0.0633389	8.34778	8.28444	2.11655	0.101737	4	-0.0197477	0.146425	PLSCR2	0.999846	12 months
-0.00472057	9.94247	9.94719	-2.11578	0.101825	4	-0.0109152	0.00147402	YTHDF1	0.999846	12 months
-0.0894038	8.74325	8.83265	-2.11511	0.101902	4	-0.206762	0.0279542	C1QTNF6	0.997969	0 months
0.106691	11.8549	11.7482	2.11509	0.101904	4	-0.0333604	0.246742	SYMPK	0.999846	12 months
0.0103304	6.91433	6.904	2.11338	0.102101	4	-0.00324115	0.023902	KLB	0.997969	0 months
0.257183	10.0497	9.79249	2.11237	0.102217	4	-0.0808517	0.595217	ACTR3B	0.999846	12 months
-0.176219	11.6413	11.8175	-2.11201	0.102259	4	-0.407876	0.0554382	UHRF1BP1L	0.997969	0 months
-0.0954035	5.82234	5.91775	-2.11107	0.102367	4	-0.220877	0.0300699	ERBB4	0.999846	12 months
-0.138419	12.1133	12.2517	-2.11051	0.102432	4	-0.320513	0.0436758	BEST1	0.999846	12 months
-0.604761	9.98312	10.5879	-2.1094	0.10256	4	-1.40076	0.19124	ALOX15	0.999846	12 months
0.493726	10.1598	9.66611	2.1089	0.102617	4	-0.156281	1.14373	ETV3	0.999846	12 months
0.168495	7.77625	7.60775	2.10806	0.102715	4	-0.0534232	0.390414	C18orf65	0.997969	0 months
0.310914	6.56099	6.25008	2.10758	0.10277	4	-0.0986718	0.7205	RP11.295H24.3	0.999846	12 months
0.383111	5.82609	5.44298	2.10745	0.102786	4	-0.121617	0.887838	FGF23	0.997969	0 months
0.156989	6.64576	6.48877	2.1071	0.102826	4	-0.0498691	0.363847	RP11.761B3.1	0.999846	12 months
-0.168494	8.45214	8.62064	-2.10685	0.102856	4	-0.390539	0.0535508	CH507.396I9.6	0.999846	12 months
0.118522	13.0125	12.894	2.10626	0.102923	4	-0.037712	0.274757	GNB2	0.997969	0 months
-0.00815631	6.26191	6.27007	-2.10543	0.103021	4	-0.0189121	0.0025995	FCN2	0.999846	12 months
0.140358	12.0457	11.9054	2.10514	0.103053	4	-0.0447584	0.325475	FAM21A	0.997969	0 months
0.0963786	12.4565	12.3601	2.10499	0.103071	4	-0.0307429	0.2235	LSM14A	0.999846	12 months
0.117597	8.14054	8.02294	2.10366	0.103226	4	-0.0376098	0.272805	FBXL8	0.999846	12 months
0.127519	5.97325	5.84573	2.10286	0.103319	4	-0.0408464	0.295884	CADPS2	0.997969	0 months
0.0933498	12.5622	12.4688	2.10181	0.103442	4	-0.0299633	0.216663	RBM23	0.997969	0 months
-0.133568	6.53928	6.67285	-2.10131	0.103501	4	-0.31005	0.0429145	AC010086.1	0.997969	0 months
0.0792241	6.30503	6.2258	2.09978	0.103679	4	-0.0255305	0.183979	WFDC1	0.999846	12 months
-0.292868	5.4802	5.77306	-2.09976	0.103682	4	-0.680119	0.0943824	PABPC1P2	0.997969	0 months
0.0999171	6.64437	6.54446	2.09812	0.103874	4	-0.0323034	0.232138	AC022182.2	0.999846	12 months
0.0758936	11.867	11.7911	2.09589	0.104135	4	-0.0246432	0.17643	AIDA	0.999846	12 months
-0.0735801	14.1261	14.1997	-2.095	0.104241	4	-0.171094	0.0239337	PIK3R5	0.999846	12 months
-0.228664	5.94677	6.17543	-2.09348	0.104419	4	-0.531925	0.0745982	SLC30A2	0.997969	0 months
0.0529634	6.37168	6.31871	2.0923	0.104558	4	-0.017318	0.123245	KLK7	0.999846	12 months
-0.155849	12.9767	13.1326	-2.09125	0.104683	4	-0.362761	0.051064	MAN2A2	0.999846	12 months
-0.0980531	6.68823	6.78629	-2.09026	0.1048	4	-0.228295	0.0321888	RGSL1	0.997969	0 months
-0.0214142	6.09312	6.11454	-2.0895	0.10489	4	-0.0498684	0.00704011	PMCHL2	0.997969	0 months
-0.159725	7.53675	7.69648	-2.08906	0.104943	4	-0.372007	0.0525564	EEF1GP4	0.997969	0 months
0.147357	14.3039	14.1565	2.08853	0.105005	4	-0.0485357	0.343249	MX2	0.997969	0 months
-0.307403	6.11093	6.41833	-2.08835	0.105026	4	-0.716093	0.101287	RP11.632K20.8	0.997969	0 months
0.214883	10.5689	10.354	2.08744	0.105135	4	-0.0709273	0.500692	NR1H2	0.999846	12 months
-0.15537	7.16705	7.32242	-2.08702	0.105185	4	-0.362065	0.0513251	TOX2	0.999846	12 months
-0.118209	6.4805	6.59871	-2.08699	0.105188	4	-0.275469	0.0390513	DNTT	0.997969	0 months
-0.30273	11.4551	11.7578	-2.08639	0.10526	4	-0.705585	0.100126	MTMR14	0.999846	12 months
0.197064	9.72513	9.52806	2.08598	0.105308	4	-0.0652288	0.459358	MRPS7	0.997969	0 months
-0.0769973	13.9314	14.0084	-2.08591	0.105316	4	-0.179484	0.0254896	HIPK1	0.997969	0 months
-0.389446	6.28243	6.67187	-2.08537	0.105381	4	-0.907952	0.12906	DCLK1	0.997969	0 months
-0.180817	11.3656	11.5464	-2.08531	0.105388	4	-0.421563	0.0599287	EIF2AK3	0.999846	12 months
-0.0113436	6.99606	7.0074	-2.08518	0.105404	4	-0.0264478	0.0037606	PGAM1P10	0.999846	12 months
-0.207021	5.75262	5.95964	-2.08312	0.105649	4	-0.482945	0.0689026	RP11.529A4.7	0.999846	12 months
-0.216323	11.545	11.7613	-2.08285	0.105681	4	-0.504683	0.072036	AP2A2	0.999846	12 months
-0.0755272	11.1472	11.2227	-2.08031	0.105985	4	-0.176328	0.0252735	ARSA	0.999846	12 months
0.321201	8.47417	8.15297	2.08004	0.106018	4	-0.107539	0.749942	HERC2P4	0.999846	12 months
-0.250098	5.71691	5.967	-2.0797	0.106059	4	-0.583985	0.0837885	PHLDA2	0.999846	12 months
0.175738	11.7863	11.6106	2.07786	0.10628	4	-0.0590835	0.41056	ARNTL	0.997969	0 months
-0.125497	5.94121	6.06671	-2.07784	0.106283	4	-0.293188	0.0421943	AP004290.1	0.999846	12 months
-0.135504	11.9126	12.0481	-2.07783	0.106284	4	-0.316568	0.0455598	RNASEL	0.999846	12 months
-0.176807	6.23872	6.41553	-2.07633	0.106464	4	-0.413231	0.0596172	RP11.306K13.1	0.997969	0 months
0.207837	11.6203	11.4124	2.07503	0.106621	4	-0.0702545	0.485929	ADM	0.997969	0 months
-0.116753	7.69328	7.81004	-2.07458	0.106675	4	-0.273005	0.0394991	CDH18	0.999846	12 months
-0.127659	5.94574	6.0734	-2.07455	0.106679	4	-0.298509	0.0431917	AC007229.3	0.999846	12 months
-0.177046	10.4103	10.5873	-2.07347	0.10681	4	-0.414117	0.0600248	CPNE2	0.999846	12 months
-0.0149323	5.79762	5.81256	-2.07296	0.106871	4	-0.034932	0.00506746	PIGCP2	0.997969	0 months
0.00537536	6.84753	6.84216	2.07235	0.106945	4	-0.00182632	0.012577	BTBD18	0.997969	0 months
0.153621	11.3842	11.2306	2.07014	0.107213	4	-0.0524134	0.359655	EVI5	0.997969	0 months
-0.589049	5.36626	5.95531	-2.06996	0.107235	4	-1.37914	0.201044	RP11.1114A5.6	0.999846	12 months
-0.0326245	6.47883	6.51145	-2.06919	0.107328	4	-0.0764001	0.0111511	AP000857.2	0.997969	0 months
-0.0221177	5.91927	5.94139	-2.06898	0.107355	4	-0.0517984	0.00756296	C18orf63	0.999846	12 months
-0.422464	9.01521	9.43767	-2.06853	0.107408	4	-0.989508	0.144579	AAGAB	0.999846	12 months
0.0951056	7.88873	7.79362	2.06837	0.107429	4	-0.0325582	0.222769	RP11.386M24.4	0.997969	0 months
0.15564	7.4982	7.34256	2.06504	0.107835	4	-0.0536181	0.364899	KRTAP5.11	0.999846	12 months
0.248421	13.1371	12.8887	2.06345	0.108029	4	-0.085838	0.58268	IL1RAP	0.997969	0 months
-0.0606136	10.8823	10.9429	-2.06342	0.108033	4	-0.142173	0.0209455	SSR2	0.997969	0 months
0.144655	7.8388	7.69415	2.06294	0.108091	4	-0.050031	0.33934	CPA4	0.999846	12 months
-0.144857	12.7042	12.8491	-2.0625	0.108145	4	-0.339857	0.0501427	TPD52L2	0.999846	12 months
-0.0875034	6.35609	6.44359	-2.06142	0.108278	4	-0.205358	0.0303513	LSMEM2	0.997969	0 months
-0.0195759	7.51847	7.53804	-2.05958	0.108504	4	-0.0459654	0.00681361	C8orf44.SGK3	0.997969	0 months
-0.214819	6.98215	7.19697	-2.05957	0.108505	4	-0.504409	0.0747714	WSCD2	0.997969	0 months
0.0173071	7.746	7.72869	2.05912	0.108561	4	-0.0060292	0.0406433	BTNL10	0.999846	12 months
-0.0163069	13.6286	13.6449	-2.05877	0.108604	4	-0.0382984	0.00568454	ZCCHC6	0.999846	12 months
0.193522	12.4717	12.2782	2.05863	0.108621	4	-0.0674786	0.454523	KRT23	0.997969	0 months
-0.35885	6.71787	7.07672	-2.05857	0.108629	4	-0.84284	0.125141	AE000661.36	0.999846	12 months
0.122017	11.5324	11.4103	2.05652	0.108881	4	-0.0427143	0.286749	NCOA6	0.997969	0 months
-0.20718	13.7348	13.942	-2.05455	0.109125	4	-0.487157	0.0727957	AHCTF1	0.999846	12 months
-0.115232	12.8211	12.9364	-2.05422	0.109167	4	-0.270978	0.0405137	SKAP2	0.997969	0 months
0.438514	7.77314	7.33463	2.0529	0.109329	4	-0.154553	1.03158	G0S2	0.997969	0 months
-0.0637662	7.86367	7.92744	-2.05248	0.109381	4	-0.150024	0.0224919	MAATS1	0.997969	0 months
0.412567	12.2436	11.831	2.05153	0.1095	4	-0.145781	0.970914	WIPI2	0.999846	12 months
0.19014	9.13026	8.94012	2.04994	0.109698	4	-0.067386	0.447666	HSPA14	0.999846	12 months
-0.0562999	10.2382	10.2945	-2.04956	0.109745	4	-0.132567	0.019967	TOR1A	0.999846	12 months
-0.00919631	6.39637	6.40556	-2.04923	0.109787	4	-0.0216561	0.00326353	RP3.405J10.2	0.999846	12 months
-0.00346975	7.88086	7.88433	-2.04902	0.109812	4	-0.00817131	0.0012318	RP11.216N14.7	0.999846	12 months
-0.403255	5.55135	5.95461	-2.0486	0.109865	4	-0.949782	0.143272	RP11.29H23.6	0.999846	12 months
-0.235998	5.79615	6.03215	-2.04846	0.109883	4	-0.555865	0.0838697	ARSH	0.997969	0 months
-0.145749	11.4487	11.5945	-2.0471	0.110052	4	-0.343426	0.0519277	SAMD4B	0.999846	12 months
0.0976296	8.51172	8.41409	2.04659	0.110115	4	-0.0348164	0.230076	TRGV3	0.997969	0 months
-0.0403856	6.44136	6.48175	-2.04606	0.110182	4	-0.0951877	0.0144166	ZNF385B	0.999846	12 months
0.108394	11.3283	11.2199	2.04525	0.110284	4	-0.0387523	0.255541	SDHAF2	0.997969	0 months
0.127578	6.54284	6.41526	2.04429	0.110404	4	-0.0456914	0.300847	RP11.64D22.1	0.999846	12 months
-0.124391	7.92767	8.05206	-2.04358	0.110493	4	-0.293391	0.0446089	CTD.2021A8.2	0.999846	12 months
-0.141482	6.06242	6.2039	-2.04335	0.110522	4	-0.333724	0.0507601	FABP5P7	0.997969	0 months
0.00297438	6.83504	6.83206	2.04233	0.11065	4	-0.00106914	0.0070179	AC126365.1	0.997969	0 months
0.19729	8.75522	8.55793	2.04186	0.110709	4	-0.0709774	0.465558	IGLV2.8	0.997969	0 months
-0.0752966	7.63553	7.71082	-2.04163	0.110739	4	-0.177694	0.0271007	GLB1L3	0.999846	12 months
-0.00664486	6.60597	6.61261	-2.04153	0.110751	4	-0.0156818	0.00239205	IGHV3.42	0.997969	0 months
0.56979	12.0724	11.5026	2.04127	0.110784	4	-0.205213	1.34479	ERN1	0.997969	0 months
-0.132603	6.23577	6.36838	-2.04127	0.110784	4	-0.312963	0.0477579	RP11.63K6.4	0.999846	12 months
0.0835673	8.02479	7.94122	2.03753	0.111256	4	-0.0303061	0.197441	GCNT1P1	0.999846	12 months
0.220767	10.7817	10.5609	2.03619	0.111425	4	-0.0802597	0.521793	TSPAN2	0.999846	12 months
0.137765	8.41056	8.2728	2.03603	0.111446	4	-0.0500991	0.325629	RP11.562A8.1	0.997969	0 months
0.110692	7.9044	7.79371	2.03469	0.111615	4	-0.0403531	0.261738	RP11.468E2.1	0.999846	12 months
-0.125905	10.8511	10.977	-2.03393	0.111712	4	-0.297772	0.045963	DGAT1	0.999846	12 months
-0.0215734	9.84121	9.86278	-2.03299	0.111831	4	-0.051036	0.00788923	SLC7A6OS	0.999846	12 months
0.115637	13.6653	13.5497	2.03298	0.111833	4	-0.0422886	0.273563	EIF4E3	0.997969	0 months
0.0967065	11.1983	11.1016	2.0329	0.111843	4	-0.0353709	0.228784	CKLF	0.997969	0 months
0.0650517	6.83627	6.77122	2.03247	0.111897	4	-0.0238116	0.153915	IGSF21	0.997969	0 months
0.0880902	11.8409	11.7528	2.03225	0.111926	4	-0.032258	0.208438	ZFAND3	0.999846	12 months
-0.0215362	6.62051	6.64204	-2.03107	0.112076	4	-0.0509759	0.00790352	ALDH3B2	0.999846	12 months
-0.288593	8.68703	8.97562	-2.0297	0.112251	4	-0.683362	0.106176	POMK	0.997969	0 months
0.116986	7.62399	7.50701	2.02948	0.112279	4	-0.0430573	0.27703	CTC.209L16.1	0.999846	12 months
-0.0199066	5.83076	5.85066	-2.02675	0.112629	4	-0.0471767	0.0073635	RND3	0.997969	0 months
0.035375	6.33222	6.29684	2.02663	0.112644	4	-0.0130881	0.083838	UGT1A12P	0.997969	0 months
0.101726	12.1658	12.064	2.02656	0.112653	4	-0.0376416	0.241094	ARSG	0.997969	0 months
-0.173265	7.52396	7.69723	-2.02631	0.112685	4	-0.410672	0.0641422	PSMA6P2	0.997969	0 months
-0.142424	6.1889	6.33133	-2.02588	0.112741	4	-0.337615	0.0527668	XXbac.B476C20.10	0.999846	12 months
0.124312	9.56006	9.43575	2.02476	0.112885	4	-0.0461506	0.294774	PYGM	0.997969	0 months
-0.806317	5.12088	5.9272	-2.02471	0.112891	4	-1.912	0.29937	RP11.373N24.2	0.999846	12 months
0.0923553	6.8689	6.77654	2.02385	0.113001	4	-0.0343434	0.219054	CTD.2649C14.1	0.999846	12 months
-0.324411	6.01141	6.33582	-2.02385	0.113001	4	-0.769457	0.120636	FTH1P15	0.999846	12 months
0.00578479	5.83979	5.83401	2.02376	0.113013	4	-0.00215151	0.0137211	RP11.893G17.4	0.997969	0 months
0.038552	7.61852	7.57997	2.02032	0.113457	4	-0.0144285	0.0915326	HRC	0.999846	12 months
0.136446	11.3092	11.1728	2.01969	0.113538	4	-0.0511251	0.324018	SPPL3	0.997969	0 months
0.161446	13.6644	13.5029	2.01965	0.113543	4	-0.0604965	0.383389	HNRNPK	0.997969	0 months
-0.457149	8.12005	8.57719	-2.01964	0.113545	4	-1.0856	0.171305	NALP2	0.997969	0 months
0.0253845	14.1567	14.1313	2.01852	0.113689	4	-0.00953145	0.0603005	ARHGAP30	0.997969	0 months
-0.160551	9.55274	9.71329	-2.01771	0.113795	4	-0.381475	0.0603734	MYB	0.997969	0 months
-2.22141	5.03725	7.25866	-2.0168	0.113912	4	-5.27952	0.83671	RP3.509I19.11	0.997969	0 months
0.0795359	8.68004	8.6005	2.01676	0.113917	4	-0.02996	0.189032	OR7E94P	0.997969	0 months
0.0756253	6.08448	6.00885	2.0157	0.114055	4	-0.0285417	0.179792	LRRC38	0.999846	12 months
-0.404133	6.66981	7.07395	-2.01552	0.114079	4	-0.960839	0.152574	GPR63	0.999846	12 months
0.0793646	6.21505	6.13569	2.01531	0.114106	4	-0.0299742	0.188703	PPP3R2	0.999846	12 months
-0.100024	9.56885	9.66888	-2.01419	0.114252	4	-0.237902	0.0378533	CLDN15	0.999846	12 months
0.438814	9.05128	8.61246	2.01412	0.11426	4	-0.166086	1.04371	PELI3	0.999846	12 months
-0.0998019	13.4469	13.5467	-2.01384	0.114298	4	-0.237397	0.0377935	HDLBP	0.999846	12 months
0.159896	14.0617	13.9018	2.01042	0.114744	4	-0.0609247	0.380717	AGO4	0.997969	0 months
0.129581	10.9906	10.861	2.006	0.115324	4	-0.0497683	0.30893	ANKHD1.EIF4EBP3	0.999846	12 months
-0.138641	8.76348	8.90212	-2.00537	0.115407	4	-0.330592	0.0533086	PLEKHA7	0.999846	12 months
-0.358272	8.22912	8.58739	-2.00523	0.115425	4	-0.854335	0.137792	FBXO48	0.997969	0 months
0.0421618	6.77914	6.73698	2.00383	0.115609	4	-0.0162561	0.10058	RP11.40C6.2	0.999846	12 months
-0.0836774	8.67108	8.75476	-2.00355	0.115646	4	-0.199634	0.0322794	STK33	0.999846	12 months
0.0104651	6.46135	6.45088	2.00209	0.11584	4	-0.00404763	0.0249778	RP11.339B9.1	0.997969	0 months
0.228368	10.4289	10.2005	2.00154	0.115913	4	-0.0884144	0.54515	UCK1	0.999846	12 months
0.0793753	6.4095	6.33013	2.00103	0.11598	4	-0.0307584	0.189509	CLDN20	0.999846	12 months
-0.0760851	7.54055	7.61663	-2.00088	0.116	4	-0.181662	0.0294914	ZNF404	0.999846	12 months
-0.406942	6.58044	6.98738	-2.00083	0.116006	4	-0.971634	0.15775	RP4.569D19.5	0.997969	0 months
-0.133595	6.276	6.4096	-1.99959	0.116171	4	-0.319093	0.051903	TMSB4XP2	0.999846	12 months
-0.0907906	8.41064	8.50143	-1.999	0.11625	4	-0.216891	0.0353102	GDPD1	0.997969	0 months
0.365816	6.80293	6.43711	1.99764	0.11643	4	-0.142617	0.874249	SLC22A13	0.997969	0 months
0.0075891	14.0573	14.0498	1.99748	0.116452	4	-0.00295957	0.0181378	TALDO1	0.997969	0 months
0.092391	8.64147	8.54908	1.99707	0.116506	4	-0.0360565	0.220838	AC241585.2	0.999846	12 months
-0.221863	11.751	11.9728	-1.99694	0.116524	4	-0.53033	0.0866046	MAPK13	0.999846	12 months
0.0166045	10.5253	10.5087	1.99586	0.116667	4	-0.00649408	0.039703	STX12	0.997969	0 months
0.0597491	9.01367	8.95392	1.99488	0.116798	4	-0.023409	0.142907	EEF1DP7	0.997969	0 months
-0.185945	12.223	12.409	-1.99455	0.116842	4	-0.444784	0.0728939	MAP2K2	0.999846	12 months
-0.00520356	11.0215	11.0267	-1.99448	0.11685	4	-0.0124472	0.00204012	TOM1	0.997969	0 months
0.250874	7.01844	6.76757	1.99431	0.116873	4	-0.0983878	0.600135	PPIAP19	0.997969	0 months
0.25895	7.73345	7.4745	1.99401	0.116913	4	-0.10161	0.619511	AC093323.1	0.999846	12 months
-0.00191428	7.28059	7.28251	-1.99368	0.116957	4	-0.00458013	0.000751583	PKD1L3	0.997969	0 months
-0.290384	12.6239	12.9143	-1.99262	0.1171	4	-0.694996	0.114227	MPPE1	0.999846	12 months
-0.0310639	9.22526	9.25632	-1.99249	0.117118	4	-0.07435	0.0122223	YIF1B	0.997969	0 months
0.0168219	6.68503	6.66821	1.99182	0.117207	4	-0.00662656	0.0402704	RPL31P52	0.997969	0 months
0.332856	6.061	5.72814	1.9917	0.117223	4	-0.131149	0.79686	RP11.157G21.2	0.999846	12 months
-0.181182	5.96833	6.14951	-1.99062	0.117367	4	-0.433888	0.0715238	RP4.799G3.2	0.997969	0 months
-0.117438	6.40529	6.52272	-1.99041	0.117395	4	-0.281253	0.0463774	RP11.114H24.4	0.997969	0 months
-0.252049	5.45588	5.70793	-1.9899	0.117464	4	-0.603726	0.0996275	ARL2.SNX15	0.997969	0 months
-0.186301	11.2486	11.4349	-1.98985	0.117471	4	-0.446248	0.0736457	CDIPT	0.999846	12 months
-0.26426	13.6595	13.9237	-1.98931	0.117543	4	-0.633083	0.104562	FRAT2	0.999846	12 months
0.124523	8.72049	8.59596	1.98898	0.117587	4	-0.0493002	0.298347	XX.2136C48.7	0.997969	0 months
0.183022	6.87549	6.69247	1.9885	0.117653	4	-0.072523	0.438566	MLANA	0.997969	0 months
0.347938	10.3919	10.0439	1.98798	0.117723	4	-0.137999	0.833874	MT.ND4	0.999846	12 months
0.0210442	10.0076	9.98653	1.9877	0.11776	4	-0.00835064	0.050439	PRUNE	0.997969	0 months
0.278777	5.97456	5.69579	1.98723	0.117823	4	-0.110714	0.668268	HAUS1P1	0.997969	0 months
0.0476192	10.3807	10.3331	1.98647	0.117926	4	-0.0189372	0.114176	RASEF	0.997969	0 months
0.864455	6.0355	5.17104	1.98582	0.118013	4	-0.344168	2.07308	RPL23AP60	0.997969	0 months
-0.010807	9.55258	9.56339	-1.9858	0.118015	4	-0.0259167	0.00430276	CINP	0.999846	12 months
-0.050734	6.97483	7.02556	-1.98344	0.118336	4	-0.121752	0.0202843	NOX4	0.999846	12 months
0.168711	11.7371	11.5684	1.98338	0.118344	4	-0.0674603	0.404881	CD4	0.999846	12 months
0.130055	6.3061	6.17605	1.98186	0.118549	4	-0.0521429	0.312252	PLA2G5	0.997969	0 months
-0.104124	10.2317	10.3359	-1.98171	0.118569	4	-0.250005	0.0417573	SAP30BP	0.999846	12 months
-0.111283	5.96214	6.07342	-1.98162	0.118582	4	-0.267203	0.0446357	PRSS29P	0.999846	12 months
0.354157	6.12299	5.76883	1.98109	0.118653	4	-0.142184	0.850498	RP5.1128N12.2	0.999846	12 months
-0.433067	13.6404	14.0735	-1.98089	0.118681	4	-1.04006	0.173927	CYTH1	0.999846	12 months
0.110034	10.3045	10.1944	1.97939	0.118885	4	-0.0443081	0.264375	AC073333.1	0.999846	12 months
-0.461922	5.35273	5.81465	-1.97923	0.118906	4	-1.1099	0.186056	CTD.2318B16.4	0.997969	0 months
0.113724	11.7748	11.6611	1.97912	0.118921	4	-0.0458158	0.273265	HEATR5A	0.997969	0 months
0.279934	9.99576	9.71582	1.97907	0.118928	4	-0.112786	0.672653	MGST1	0.999846	12 months
0.506446	10.578	10.0716	1.97745	0.119149	4	-0.204632	1.21752	PIM3	0.999846	12 months
-0.142981	8.53138	8.67436	-1.97731	0.119168	4	-0.343748	0.0577863	SHPK	0.999846	12 months
-0.180813	9.01265	9.19346	-1.97547	0.119419	4	-0.434938	0.0733122	PRSS33	0.997969	0 months
-0.0595934	6.51897	6.57856	-1.97525	0.119449	4	-0.143359	0.0241721	AC010642.2	0.997969	0 months
-0.00954801	6.31983	6.32937	-1.97498	0.119487	4	-0.0229707	0.0038747	UGT1A7	0.999846	12 months
0.315582	9.59509	9.27951	1.9743	0.119579	4	-0.128219	0.759384	MRPS7	0.999846	12 months
-0.27394	12.948	13.2219	-1.97418	0.119595	4	-0.659204	0.111323	NEDD9	0.997969	0 months
-0.0434298	11.317	11.3604	-1.97344	0.119697	4	-0.104532	0.0176719	STAU1	0.999846	12 months
0.112311	9.20881	9.0965	1.97314	0.119739	4	-0.0457244	0.270347	SNRPA1	0.999846	12 months
0.332315	8.98916	8.65684	1.97209	0.119882	4	-0.135541	0.800171	TRIM9	0.997969	0 months
-0.339888	6.18678	6.52667	-1.97204	0.119889	4	-0.818418	0.138642	HABP2	0.999846	12 months
-0.101429	7.42406	7.52549	-1.97172	0.119932	4	-0.244253	0.0413961	SBSPON	0.999846	12 months
0.135595	7.27846	7.14286	1.97009	0.120157	4	-0.0554984	0.326688	AC008850.3	0.999846	12 months
0.098465	6.07405	5.97559	1.96945	0.120246	4	-0.040347	0.237277	MYBPHL	0.997969	0 months
-0.399037	5.61476	6.0138	-1.96856	0.120368	4	-0.961837	0.163763	RP11.191A15.4	0.999846	12 months
-0.292092	8.80797	9.10006	-1.96842	0.120388	4	-0.704086	0.119903	TSTD1	0.997969	0 months
-0.0912844	6.00401	6.09529	-1.96683	0.120607	4	-0.220145	0.0375758	LIM2	0.999846	12 months
0.065804	8.35253	8.28673	1.96572	0.12076	4	-0.0271397	0.158748	FSD1	0.997969	0 months
-0.148037	5.60237	5.7504	-1.96486	0.12088	4	-0.35722	0.061147	ARL2.SNX15	0.999846	12 months
0.935828	11.1501	10.2143	1.96454	0.120923	4	-0.386758	2.25841	SACM1L	0.999846	12 months
-0.0516806	5.99724	6.04892	-1.96387	0.121017	4	-0.124745	0.0213836	RP13.488H8.1	0.999846	12 months
-0.071533	5.80804	5.87958	-1.96346	0.121074	4	-0.172685	0.0296189	SLC28A1	0.999846	12 months
-0.301449	6.81525	7.1167	-1.96133	0.121369	4	-0.728176	0.125279	TUSC5	0.999846	12 months
-0.101946	8.01196	8.11391	-1.96126	0.121379	4	-0.246265	0.0423732	NIPAL4	0.997969	0 months
0.153887	10.3241	10.1702	1.96039	0.1215	4	-0.0640584	0.371833	TSHZ2	0.999846	12 months
-0.00245814	6.24272	6.24518	-1.9599	0.121568	4	-0.0059404	0.00102412	NPM1P52	0.999846	12 months
-0.137608	12.1351	12.2727	-1.95975	0.12159	4	-0.332562	0.0573461	MOSPD2	0.997969	0 months
-0.13922	7.49295	7.63217	-1.95934	0.121646	4	-0.336498	0.0580586	LOC100421166	0.999846	12 months
0.0309362	7.49357	7.46263	1.95873	0.121731	4	-0.012915	0.0747874	Z95114.3	0.999846	12 months
-0.0696483	11.9035	11.9732	-1.95845	0.12177	4	-0.168387	0.0290901	IPCEF1	0.999846	12 months
-0.179284	6.70798	6.88726	-1.95842	0.121775	4	-0.433454	0.0748861	TRBV8.2	0.997969	0 months
0.158369	9.12708	8.96871	1.95676	0.122007	4	-0.0663407	0.383079	PRICKLE3	0.997969	0 months
0.00239896	5.99155	5.98915	1.95672	0.122013	4	-0.00100499	0.0058029	HNRNPA1P66	0.999846	12 months
-0.135968	7.55488	7.69085	-1.95507	0.122244	4	-0.329059	0.0571237	MEIS3P1	0.997969	0 months
-0.139061	9.5606	9.69967	-1.95502	0.12225	4	-0.33655	0.0584279	DDX55	0.999846	12 months
-0.0164297	6.18436	6.20079	-1.95431	0.122351	4	-0.0397711	0.00691164	SLC32A1	0.997969	0 months
0.0480712	12.7811	12.733	1.95421	0.122364	4	-0.0202258	0.116368	SIK3	0.997969	0 months
0.0706116	6.44983	6.37921	1.95367	0.12244	4	-0.0297375	0.170961	RP5.1065J22.2	0.999846	12 months
0.00556933	8.2123	8.20673	1.95329	0.122494	4	-0.00234704	0.0134857	AC110926.4	0.997969	0 months
0.053789	6.17766	6.12387	1.95283	0.122558	4	-0.0226857	0.130264	RP11.548H18.2	0.999846	12 months
0.146517	9.44643	9.29991	1.95219	0.122649	4	-0.0618627	0.354898	LSMEM1	0.997969	0 months
0.136298	13.5432	13.4069	1.9519	0.122689	4	-0.0575761	0.330171	INPP5D	0.997969	0 months
-0.354945	9.32978	9.68473	-1.95125	0.122781	4	-0.86	0.150109	ATG4D	0.997969	0 months
-0.156423	12.1798	12.3362	-1.95116	0.122793	4	-0.379008	0.0661619	GSK3B	0.999846	12 months
-0.0213049	7.0036	7.0249	-1.951	0.122817	4	-0.0516237	0.00901391	RPS2P1	0.999846	12 months
-0.00197153	6.45009	6.45206	-1.95094	0.122825	4	-0.00477727	0.000834217	RP11.285M22.2	0.999846	12 months
0.0172044	6.48103	6.46382	1.9506	0.122873	4	-0.00728402	0.0416928	AC012314.19	0.997969	0 months
-0.137663	6.66601	6.80368	-1.94724	0.123348	4	-0.333948	0.058622	RP11.121C6.4	0.999846	12 months
-0.129695	5.81567	5.94537	-1.94702	0.123378	4	-0.314639	0.0552494	UBE2DNL	0.999846	12 months
0.14002	12.066	11.926	1.94669	0.123426	4	-0.0596821	0.339722	RAB24	0.997969	0 months
0.346122	6.26835	5.92223	1.94483	0.123689	4	-0.148003	0.840247	OR3A3	0.999846	12 months
0.0312902	7.89282	7.86153	1.94482	0.123691	4	-0.0133801	0.0759606	RP4.701O16.5	0.997969	0 months
0.269599	12.8477	12.5781	1.94481	0.123692	4	-0.115285	0.654484	CRISPLD2	0.997969	0 months
-0.411456	5.51547	5.92693	-1.94441	0.123749	4	-0.998978	0.176067	ACTG2	0.999846	12 months
0.120672	12.2653	12.1446	1.94384	0.12383	4	-0.0516879	0.293033	SEPT2	0.999846	12 months
0.225102	8.45411	8.22901	1.94377	0.123839	4	-0.0964289	0.546633	ST6GALNAC3	0.997969	0 months
-0.103216	7.68766	7.79088	-1.94175	0.124127	4	-0.250801	0.0443691	AQP6	0.997969	0 months
0.0139999	6.74499	6.73099	1.94122	0.124204	4	-0.0060236	0.0340234	RP11.40C6.2	0.997969	0 months
-0.33554	11.483	11.8186	-1.94118	0.124209	4	-0.815458	0.144379	CEP170	0.999846	12 months
-0.1037	11.1492	11.2529	-1.94054	0.1243	4	-0.25207	0.0446698	MTG2	0.999846	12 months
0.0725138	7.51946	7.44694	1.93968	0.124424	4	-0.0312822	0.17631	KB.226F1.4	0.999846	12 months
0.201027	8.48428	8.28325	1.93846	0.124597	4	-0.0869027	0.488957	RECQL4	0.997969	0 months
0.0722854	11.4937	11.4215	1.93813	0.124645	4	-0.0312664	0.175837	FAF1	0.999846	12 months
-0.0643788	10.9437	11.008	-1.93792	0.124675	4	-0.156614	0.0278563	STRADA	0.999846	12 months
0.141272	12.2507	12.1094	1.93775	0.124699	4	-0.061145	0.343689	ZNF445	0.997969	0 months
0.128324	7.0348	6.90647	1.93749	0.124736	4	-0.0555654	0.312213	LRRC63	0.997969	0 months
-0.227131	11.1645	11.3916	-1.9369	0.124822	4	-0.552712	0.0984501	TGFA	0.999846	12 months
0.267338	9.35667	9.08933	1.93653	0.124874	4	-0.115951	0.650627	RDH13	0.997969	0 months
-0.0643824	7.41371	7.47809	-1.9363	0.124907	4	-0.1567	0.0279349	CDKN2C	0.999846	12 months
-0.0481542	6.61514	6.66329	-1.93586	0.12497	4	-0.117218	0.0209093	HSD11B1L	0.999846	12 months
0.0324583	12.287	12.2546	1.93527	0.125055	4	-0.0141081	0.0790246	AZIN1	0.999846	12 months
0.136558	7.80115	7.66459	1.93515	0.125073	4	-0.0593679	0.332485	TOM1L1	0.999846	12 months
0.149048	8.94644	8.79739	1.93496	0.125099	4	-0.0648184	0.362915	TAF11	0.999846	12 months
0.0699877	9.96372	9.89374	1.93393	0.125248	4	-0.0304901	0.170465	FGGY	0.997969	0 months
0.430352	12.3043	11.874	1.93358	0.125299	4	-0.187596	1.0483	KHNYN	0.997969	0 months
0.296679	10.2975	10.0009	1.93348	0.125314	4	-0.129348	0.722706	CACNA1E	0.997969	0 months
0.0376878	8.64443	8.60674	1.93151	0.125598	4	-0.0164866	0.0918621	USP32P3	0.999846	12 months
-0.332842	11.853	12.1859	-1.93129	0.125628	4	-0.811339	0.145655	RP11.848G14.5	0.999846	12 months
0.139516	12.0515	11.9119	1.93091	0.125684	4	-0.0610933	0.340125	NARF	0.997969	0 months
-0.234677	7.92219	8.15686	-1.93017	0.125791	4	-0.572247	0.102894	GRK6P1	0.999846	12 months
-0.0983422	6.67224	6.77058	-1.92987	0.125835	4	-0.239824	0.0431399	TMEM262	0.999846	12 months
-0.202239	8.81569	9.01793	-1.92936	0.125908	4	-0.493272	0.0887929	RP11.723O4.6	0.999846	12 months
-0.177625	6.6717	6.84933	-1.92801	0.126104	4	-0.433416	0.0781656	CYP2J2	0.997969	0 months
0.103337	7.57184	7.46851	1.92741	0.12619	4	-0.04552	0.252193	FOXA3	0.999846	12 months
-0.0611679	7.08723	7.1484	-1.92594	0.126404	4	-0.149348	0.0270118	TRAJ42	0.997969	0 months
0.121432	6.31005	6.18862	1.92521	0.126511	4	-0.0536915	0.296556	CTD.2542O7.2	0.997969	0 months
0.494159	8.95437	8.46021	1.92494	0.12655	4	-0.218594	1.20691	TIAM2	0.999846	12 months
0.234206	6.79936	6.56515	1.9248	0.12657	4	-0.103627	0.572039	KNOP1P2	0.997969	0 months
-0.259929	9.84241	10.1023	-1.92378	0.126719	4	-0.635065	0.115207	RCN3	0.999846	12 months
-0.378947	9.23882	9.61776	-1.92303	0.126828	4	-0.926065	0.168171	SLC17A9	0.997969	0 months
0.233495	8.63443	8.40093	1.92257	0.126896	4	-0.103703	0.570692	PRH1	0.997969	0 months
-0.0275307	6.90229	6.92982	-1.92208	0.126967	4	-0.0672989	0.0122374	NACAD	0.999846	12 months
0.181044	9.31442	9.13337	1.92006	0.127263	4	-0.0807499	0.442839	ZKSCAN3	0.999846	12 months
0.020168	9.51789	9.49772	1.92003	0.127267	4	-0.00899577	0.0493318	FAM200B	0.997969	0 months
-0.704534	9.40273	10.1073	-1.91987	0.127291	4	-1.72341	0.314338	HS1BP3	0.997969	0 months
0.0796061	10.3071	10.2275	1.91934	0.127369	4	-0.0355493	0.194761	TRIM62	0.997969	0 months
-0.257107	9.27841	9.53551	-1.91763	0.12762	4	-0.629361	0.115146	TGM3	0.999846	12 months
0.172126	8.36815	8.19602	1.91712	0.127694	4	-0.077153	0.421405	PHC1P1	0.999846	12 months
-0.162616	12.715	12.8776	-1.91694	0.12772	4	-0.398144	0.0729121	UBE4A	0.997969	0 months
-0.112796	8.49445	8.60724	-1.91693	0.127722	4	-0.276169	0.0505757	HSBP1L1	0.997969	0 months
0.0752078	6.74725	6.67204	1.91674	0.12775	4	-0.0337324	0.184148	CES1P1	0.999846	12 months
0.159346	11.9253	11.7659	1.91564	0.127911	4	-0.0716027	0.390295	CASP2	0.997969	0 months
-0.782792	10.2864	11.0692	-1.91546	0.127938	4	-1.91744	0.351856	PHF2	0.997969	0 months
0.044162	13.4916	13.4475	1.91483	0.128032	4	-0.0198716	0.108196	RASSF5	0.997969	0 months
0.329102	6.71872	6.38962	1.91478	0.128039	4	-0.148098	0.806301	RP11.350J20.4	0.999846	12 months
0.187858	12.7692	12.5813	1.91463	0.128061	4	-0.0845587	0.460275	PADI4	0.997969	0 months
0.128629	7.81758	7.68895	1.91459	0.128066	4	-0.057902	0.315159	MT.ATP8	0.999846	12 months
0.598683	12.6268	12.0281	1.91368	0.128201	4	-0.26991	1.46728	CNTNAP3	0.997969	0 months
-0.138377	11.7372	11.8756	-1.91338	0.128246	4	-0.339171	0.0624177	RUNX2	0.997969	0 months
-0.0643138	6.31662	6.38093	-1.91325	0.128264	4	-0.157644	0.0290161	RP11.114H24.2	0.999846	12 months
0.163924	7.11081	6.94689	1.91304	0.128296	4	-0.0739833	0.401831	FBXL2	0.997969	0 months
0.352365	11.3233	10.9709	1.91136	0.128545	4	-0.159482	0.864212	PPP1CC	0.997969	0 months
0.0550112	11.4182	11.3632	1.91135	0.128546	4	-0.0248987	0.134921	CIR1	0.997969	0 months
0.0755153	7.59459	7.51907	1.91059	0.128658	4	-0.0342225	0.185253	HAUS6P3	0.999846	12 months
0.0674547	7.94961	7.88216	1.91042	0.128684	4	-0.0305786	0.165488	SPATA9	0.997969	0 months
0.0257213	7.25575	7.23003	1.9096	0.128805	4	-0.0116759	0.0631185	LINGO3	0.999846	12 months
-0.119461	12.4796	12.5991	-1.90856	0.128959	4	-0.293244	0.0543224	STAB1	0.997969	0 months
0.191253	6.58182	6.39057	1.90811	0.129026	4	-0.0870343	0.46954	SSC4D	0.999846	12 months
0.0479036	5.94921	5.9013	1.90758	0.129106	4	-0.0218193	0.117627	TMEM52	0.999846	12 months
-0.0658134	13.0517	13.1175	-1.90698	0.129195	4	-0.161634	0.0300068	ELF1	0.999846	12 months
-0.0645927	13.4923	13.5569	-1.90696	0.129197	4	-0.158636	0.0294511	KLF3	0.997969	0 months
0.201964	6.52411	6.32215	1.90689	0.129207	4	-0.0920962	0.496024	CTC.250I14.1	0.997969	0 months
-0.358005	6.15966	6.51766	-1.90672	0.129233	4	-0.879308	0.163299	FEV	0.997969	0 months
0.0750865	10.3428	10.2677	1.9065	0.129266	4	-0.0342622	0.184435	NRDE2	0.999846	12 months
-0.060737	11.9582	12.0189	-1.90509	0.129477	4	-0.149254	0.0277801	ATAD2B	0.997969	0 months
-0.0925373	8.9821	9.07464	-1.90479	0.129522	4	-0.227421	0.0423465	GRAMD3	0.999846	12 months
-0.0118981	10.6372	10.6491	-1.9029	0.129804	4	-0.0292581	0.00546193	SLMO2	0.999846	12 months
-0.133201	10.9875	11.1207	-1.90123	0.130054	4	-0.327721	0.0613182	CRAMP1L	0.999846	12 months
0.0193959	9.71098	9.69159	1.90006	0.13023	4	-0.0089462	0.047738	HEXIM1	0.999846	12 months
0.120912	6.46075	6.33984	1.9	0.130238	4	-0.0557748	0.297599	SLC25A38P1	0.997969	0 months
-0.332092	5.83474	6.16683	-1.89828	0.130498	4	-0.817813	0.153629	AC011295.1	0.999846	12 months
0.111517	9.51145	9.39993	1.89759	0.130602	4	-0.0516487	0.274683	RP11.434D12.1	0.997969	0 months
-0.16677	7.62475	7.79152	-1.89401	0.131142	4	-0.411239	0.0776996	OSGIN1	0.999846	12 months
-0.0473051	8.41027	8.45757	-1.89398	0.131147	4	-0.116651	0.0220411	TIMM23	0.997969	0 months
-0.0394583	6.51775	6.55721	-1.89384	0.131167	4	-0.0973056	0.018389	TRIM49D1	0.999846	12 months
-0.253855	7.09716	7.35102	-1.89354	0.131214	4	-0.626077	0.118366	C1orf226	0.997969	0 months
-0.0524736	6.07866	6.13113	-1.89306	0.131286	4	-0.129434	0.0244865	CYP2C9	0.997969	0 months
0.128793	6.18873	6.05994	1.89234	0.131395	4	-0.0601723	0.317758	SMYD1	0.999846	12 months
0.202617	8.01465	7.81203	1.89178	0.13148	4	-0.0947513	0.499986	RP11.351I24.3	0.997969	0 months
0.00228869	9.70101	9.69873	1.89175	0.131484	4	-0.00107032	0.0056477	LRRC37BP1	0.997969	0 months
-0.0543674	7.8583	7.91267	-1.89145	0.13153	4	-0.134173	0.025438	LRRC37A7P	0.997969	0 months
-0.308748	9.41465	9.7234	-1.89141	0.131536	4	-0.761964	0.144469	CPNE5	0.997969	0 months
-0.226452	8.37116	8.59761	-1.89137	0.131543	4	-0.558874	0.10597	DNAH10	0.999846	12 months
0.0894451	6.67882	6.58938	1.89086	0.131619	4	-0.0418913	0.220782	FAM189A2	0.997969	0 months
1.9167	9.62926	7.71256	1.88919	0.131875	4	-0.900181	4.73358	TSPAN17	0.997969	0 months
0.192395	10.0202	9.82784	1.88776	0.132091	4	-0.090572	0.475363	EPN2	0.997969	0 months
-0.0521717	10.5086	10.5608	-1.88681	0.132237	4	-0.128942	0.024599	COMMD2	0.999846	12 months
-0.297306	12.9854	13.2827	-1.88673	0.132249	4	-0.734811	0.140199	FAM101B	0.999846	12 months
0.0233691	6.24582	6.22245	1.88647	0.132288	4	-0.0110247	0.057763	ABCB10P4	0.999846	12 months
-0.0466674	11.9468	11.9935	-1.88617	0.132335	4	-0.115362	0.0220271	TOP3A	0.999846	12 months
-0.010582	6.47133	6.48191	-1.88522	0.13248	4	-0.0261666	0.00500259	TRBV5.3	0.999846	12 months
-0.0292537	6.59495	6.62421	-1.88502	0.132511	4	-0.0723415	0.0138342	PMCHL1	0.999846	12 months
-0.180906	9.90463	10.0855	-1.88484	0.132538	4	-0.447386	0.0855751	USP20	0.997969	0 months
0.199504	7.64083	7.44132	1.88477	0.132549	4	-0.0943847	0.493393	CASR	0.999846	12 months
0.0360897	6.26357	6.22748	1.88476	0.13255	4	-0.0170742	0.0892536	RP11.560G2.2	0.999846	12 months
-0.451069	8.98535	9.43642	-1.8846	0.132575	4	-1.1156	0.213459	FUCA2	0.997969	0 months
-0.110966	11.623	11.734	-1.88423	0.132631	4	-0.274476	0.0525442	TSPO	0.997969	0 months
-0.0674954	8.85965	8.92714	-1.88418	0.13264	4	-0.166954	0.0319631	SLC7A11	0.999846	12 months
-0.0906036	12.3744	12.465	-1.88374	0.132706	4	-0.224144	0.0429369	TNRC6C	0.999846	12 months
-0.0583187	6.15276	6.21108	-1.88369	0.132714	4	-0.144277	0.0276395	SLC35F4	0.997969	0 months
0.0579572	9.47101	9.41305	1.88219	0.132944	4	-0.0275363	0.143451	PGBD2	0.997969	0 months
0.101212	6.85606	6.75485	1.88211	0.132957	4	-0.0480938	0.250517	IGHV1.45	0.999846	12 months
0.053322	7.68041	7.62709	1.88195	0.132981	4	-0.025344	0.131988	MIXL1	0.999846	12 months
-0.264159	11.4663	11.7305	-1.88182	0.133002	4	-0.6539	0.125583	SRPR	0.997969	0 months
-0.0832004	15.356	15.4392	-1.88153	0.133046	4	-0.205974	0.0395729	CTSS	0.997969	0 months
-0.0239752	7.49982	7.5238	-1.88152	0.133048	4	-0.0593539	0.0114036	FAM71D	0.997969	0 months
-0.242053	11.8379	12.0799	-1.88148	0.133054	4	-0.599244	0.115138	CD300LB	0.999846	12 months
0.111852	6.88487	6.77302	1.88108	0.133115	4	-0.0532397	0.276944	LSM1P1	0.999846	12 months
0.180937	6.4287	6.24776	1.88041	0.133218	4	-0.0862183	0.448092	RP11.109L13.5	0.999846	12 months
-0.0146888	11.992	12.0067	-1.88033	0.13323	4	-0.0363778	0.00700027	NCSTN	0.999846	12 months
0.109536	6.72064	6.6111	1.88027	0.133239	4	-0.052207	0.271279	RP4.796I17.5	0.997969	0 months
-0.473953	5.51157	5.98553	-1.87975	0.13332	4	-1.174	0.22609	TNFRSF6B	0.999846	12 months
-0.142608	11.7432	11.8858	-1.87952	0.133355	4	-0.353269	0.0680534	GAB3	0.999846	12 months
-0.263341	7.96078	8.22412	-1.87941	0.133373	4	-0.652376	0.125693	STK32B	0.997969	0 months
0.0770891	9.26666	9.18957	1.87892	0.133447	4	-0.0368239	0.191002	ATXN7L2	0.997969	0 months
-0.114914	6.1798	6.29472	-1.87884	0.13346	4	-0.284727	0.0548994	NBEAP3	0.997969	0 months
-0.17591	6.72182	6.89773	-1.87723	0.133709	4	-0.436082	0.0842629	PTCHD3P2	0.997969	0 months
-0.250708	8.41775	8.66846	-1.87638	0.13384	4	-0.621676	0.12026	FAM96B	0.999846	12 months
0.184698	8.81001	8.62531	1.87575	0.133937	4	-0.0886875	0.458083	FAIM	0.997969	0 months
-0.0774497	6.12984	6.20729	-1.87521	0.134021	4	-0.192122	0.0372225	QRFPR	0.999846	12 months
-0.0156913	10.3229	10.3386	-1.87335	0.13431	4	-0.038947	0.00756443	METTL13	0.999846	12 months
0.134575	9.37004	9.23547	1.87245	0.13445	4	-0.0649716	0.334122	AC004813.1	0.999846	12 months
-0.916747	5.50425	6.42099	-1.87217	0.134494	4	-2.27629	0.442799	CERS1	0.999846	12 months
-0.361832	5.62968	5.99151	-1.87212	0.1345	4	-0.898445	0.174781	PA2G4P2	0.999846	12 months
0.21643	8.26404	8.04761	1.87187	0.13454	4	-0.10459	0.537449	RGL3	0.997969	0 months
0.358617	6.47601	6.11739	1.87014	0.134809	4	-0.173792	0.891026	KRTAP10.6	0.999846	12 months
0.0166827	9.81648	9.7998	1.86973	0.134874	4	-0.00809025	0.0414557	HIST1H4D	0.999846	12 months
-0.0856157	7.57681	7.66243	-1.86961	0.134892	4	-0.212758	0.0415268	RP11.678B3.1	0.997969	0 months
0.00997861	6.34684	6.33686	1.86939	0.134926	4	-0.00484173	0.024799	DMBT1	0.997969	0 months
-0.105645	12.8447	12.9504	-1.86909	0.134973	4	-0.262575	0.0512853	POLR2A	0.999846	12 months
-0.0423385	10.8485	10.8908	-1.86854	0.135059	4	-0.105249	0.0205719	PRKD2	0.999846	12 months
0.0945167	13.4524	13.3578	1.8682	0.135113	4	-0.0459505	0.234984	HIST1H2AC	0.999846	12 months
-0.179692	12.3861	12.5658	-1.86791	0.135158	4	-0.446785	0.087401	SF3A1	0.999846	12 months
-0.174006	6.19605	6.37005	-1.86656	0.135369	4	-0.432834	0.0848223	PLA2G5	0.999846	12 months
-0.123324	12.2851	12.4084	-1.86618	0.135428	4	-0.306801	0.0601532	FRAT1	0.997969	0 months
-0.17613	6.90698	7.08311	-1.86537	0.135555	4	-0.438283	0.0860237	DLX4	0.997969	0 months
-0.291734	6.69628	6.98801	-1.86495	0.135622	4	-0.726054	0.142586	RP11.632C17__A.1	0.997969	0 months
0.0493948	7.44888	7.39948	1.86467	0.135665	4	-0.0241526	0.122942	UNC13B	0.997969	0 months
-0.0729734	7.60879	7.68176	-1.86386	0.135792	4	-0.181676	0.0357291	TMEM239	0.999846	12 months
-0.187727	12.1985	12.3863	-1.86378	0.135805	4	-0.467381	0.0919268	ARF3	0.997969	0 months
0.152292	12.8592	12.7069	1.86374	0.135811	4	-0.0745798	0.379163	WDR1	0.997969	0 months
0.168674	10.8928	10.7242	1.86362	0.13583	4	-0.0826186	0.419966	ANKIB1	0.997969	0 months
0.102128	11.2042	11.1021	1.86344	0.135858	4	-0.050038	0.254294	HIATL1	0.997969	0 months
-0.513471	5.42988	5.94335	-1.8631	0.135912	4	-1.27866	0.251718	RPL35AP18	0.999846	12 months
-0.896161	7.42956	8.32572	-1.86214	0.136063	4	-2.23233	0.440012	AC245023.3	0.997969	0 months
-0.124804	5.96944	6.09424	-1.86206	0.136076	4	-0.310894	0.0612865	RP11.405F3.2	0.999846	12 months
-0.377066	8.8611	9.23817	-1.86151	0.136162	4	-0.93946	0.185328	CTBP2P8	0.999846	12 months
-0.0297568	9.41634	9.4461	-1.86118	0.136214	4	-0.0741469	0.0146333	ZNF131	0.999846	12 months
0.367428	6.45532	6.08789	1.86118	0.136214	4	-0.180688	0.915545	RP11.366O20.5	0.997969	0 months
0.072703	6.22943	6.15673	1.8606	0.136306	4	-0.0357868	0.181193	FAM187B	0.997969	0 months
0.00806416	11.7046	11.6966	1.86045	0.13633	4	-0.00397043	0.0200988	CHPF2	0.997969	0 months
-0.0888916	6.83656	6.92545	-1.85922	0.136524	4	-0.221637	0.0438538	IGHV1.45	0.997969	0 months
-0.0489438	14.5577	14.6066	-1.85914	0.136536	4	-0.122036	0.0241489	CYTH4	0.999846	12 months
0.116178	10.3255	10.2093	1.85739	0.136814	4	-0.0574864	0.289843	MFSD11	0.997969	0 months
0.173302	7.58546	7.41216	1.85689	0.136893	4	-0.0858216	0.432426	RPL7AP6	0.997969	0 months
-0.686818	5.27309	5.95991	-1.85656	0.136945	4	-1.71394	0.340305	CDCA4P2	0.999846	12 months
-0.176816	12.8996	13.0764	-1.85653	0.136949	4	-0.441244	0.0876121	UBE2H	0.997969	0 months
0.0129875	6.35018	6.33719	1.85613	0.137012	4	-0.00643947	0.0324144	RP11.426L16.10	0.997969	0 months
0.147467	8.5226	8.37514	1.85611	0.137016	4	-0.0731195	0.368053	ISM1	0.999846	12 months
0.0412066	5.95259	5.91138	1.85532	0.137141	4	-0.020458	0.102871	KRT18P18	0.997969	0 months
-0.227695	11.1062	11.3339	-1.85389	0.137368	4	-0.568698	0.113308	BIRC2	0.999846	12 months
0.349542	12.0953	11.7458	1.85372	0.137396	4	-0.17399	0.873073	PPP3R1	0.999846	12 months
-0.0363881	13.9465	13.9829	-1.85327	0.137467	4	-0.0909022	0.018126	DOCK11	0.997969	0 months
-0.0619477	7.06382	7.12577	-1.85325	0.13747	4	-0.154754	0.030859	TRAJ2	0.999846	12 months
0.211822	8.70425	8.49242	1.85254	0.137584	4	-0.10564	0.529285	TMEM242	0.999846	12 months
0.142591	6.51399	6.3714	1.85202	0.137668	4	-0.0711742	0.356357	EIF3KP1	0.997969	0 months
0.0673765	6.34093	6.27355	1.85167	0.137723	4	-0.0336498	0.168403	AC073464.7	0.999846	12 months
-0.1558	7.09317	7.24897	-1.851	0.13783	4	-0.389495	0.0778957	CYP2D8P	0.999846	12 months
0.137016	11.3974	11.2604	1.85056	0.1379	4	-0.068553	0.342585	HNRNPUL2	0.997969	0 months
-0.183667	9.57791	9.76158	-1.85054	0.137902	4	-0.45923	0.0918959	RCCD1	0.999846	12 months
0.0848819	8.8818	8.79691	1.84969	0.138039	4	-0.0425286	0.212292	UTS2B	0.997969	0 months
0.160166	6.69515	6.53498	1.84909	0.138136	4	-0.0803272	0.40066	RP11.121C6.4	0.997969	0 months
-0.307648	5.88197	6.18961	-1.8488	0.138182	4	-0.769662	0.154365	FGF18	0.997969	0 months
-0.22769	5.24317	5.47086	-1.8487	0.138198	4	-0.569643	0.114264	RPL39P34	0.999846	12 months
-0.121883	11.0473	11.1692	-1.84868	0.138201	4	-0.304932	0.0611671	MT.CO2	0.997969	0 months
-0.185306	12.2537	12.439	-1.84802	0.138307	4	-0.463709	0.0930966	FRAT1	0.999846	12 months
-0.0512941	7.84161	7.8929	-1.84767	0.138362	4	-0.128372	0.0257841	FAM189B	0.997969	0 months
-0.00321806	5.77309	5.77631	-1.84685	0.138494	4	-0.00805591	0.00161979	FOXE1	0.999846	12 months
0.241847	7.025	6.78315	1.84663	0.13853	4	-0.121776	0.605471	CYCSP24	0.999846	12 months
0.306059	8.42556	8.1195	1.84654	0.138544	4	-0.154129	0.766246	INSC	0.997969	0 months
0.0525142	8.23098	8.17846	1.84646	0.138557	4	-0.0264494	0.131478	COL5A2	0.999846	12 months
0.0180415	6.49007	6.47202	1.84638	0.138569	4	-0.0090879	0.045171	CDH10	0.999846	12 months
-0.0458981	7.47467	7.52057	-1.84562	0.138692	4	-0.114945	0.0231484	RP5.901A4.4	0.997969	0 months
-0.0794218	5.8031	5.88252	-1.84536	0.138733	4	-0.198916	0.0400726	AC079776.2	0.999846	12 months
-0.18399	7.70234	7.88633	-1.84469	0.138842	4	-0.460913	0.0929338	OR52B2	0.999846	12 months
0.117171	6.59048	6.4733	1.84459	0.138857	4	-0.0591927	0.293535	C15orf48	0.997969	0 months
0.469687	8.79596	8.32627	1.84384	0.138978	4	-0.237565	1.17694	FBXL12	0.999846	12 months
-0.148161	6.01452	6.16268	-1.84338	0.139053	4	-0.371318	0.0749954	CTD.2501B8.1	0.997969	0 months
-0.101118	12.2827	12.3838	-1.84307	0.139103	4	-0.253446	0.0512091	UNC119	0.999846	12 months
0.0666512	6.65424	6.58759	1.84277	0.13915	4	-0.03377	0.167072	SDSL	0.999846	12 months
-0.09985	7.85379	7.95364	-1.84247	0.139199	4	-0.250315	0.0506152	REG4	0.999846	12 months
0.204066	7.6948	7.49074	1.84113	0.139416	4	-0.103668	0.5118	NOXRED1	0.999846	12 months
0.28635	7.74774	7.46139	1.84086	0.139459	4	-0.145532	0.718233	AKR1C7P	0.999846	12 months
-0.0776963	6.6291	6.70679	-1.84072	0.139483	4	-0.194889	0.0394969	RP11.167N4.4	0.999846	12 months
-0.259124	9.73014	9.98927	-1.8404	0.139533	4	-0.65004	0.131793	RPS6KA2	0.999846	12 months
-0.185872	6.12585	6.31172	-1.84004	0.139592	4	-0.466335	0.094591	DEFA8P	0.999846	12 months
0.0967198	13.4104	13.3137	1.83945	0.139687	4	-0.0492679	0.242708	PTK2B	0.997969	0 months
0.101572	7.8492	7.74763	1.83853	0.139837	4	-0.0518162	0.25496	RP11.778J16.2	0.997969	0 months
0.0123833	6.97299	6.96061	1.83839	0.13986	4	-0.0063187	0.0310853	CTD.2522B17.4	0.999846	12 months
0.120986	7.70078	7.5798	1.83772	0.139967	4	-0.0618003	0.303772	AC016894.1	0.999846	12 months
-0.81973	7.27573	8.09546	-1.83671	0.140132	4	-2.05887	0.419405	FGF5	0.997969	0 months
-0.0988417	7.23551	7.33436	-1.83584	0.140273	4	-0.248325	0.050642	PTGIS	0.999846	12 months
0.175465	11.7413	11.5659	1.83507	0.1404	4	-0.0900124	0.440942	FAM160B1	0.999846	12 months
-0.0037016	6.80284	6.80654	-1.83504	0.140403	4	-0.00930216	0.00189896	NR5A1	0.997969	0 months
-0.0649484	6.00843	6.07338	-1.83395	0.140581	4	-0.163275	0.0333779	POTEG	0.997969	0 months
-0.157165	6.86836	7.02553	-1.83319	0.140705	4	-0.395197	0.0808674	DZANK1	0.997969	0 months
-0.206398	5.9347	6.1411	-1.83194	0.14091	4	-0.519209	0.106414	PPM1E	0.997969	0 months
-0.0537028	6.75385	6.80756	-1.83091	0.141078	4	-0.135139	0.0277335	SNX32	0.997969	0 months
-0.130873	7.67131	7.80219	-1.83043	0.141156	4	-0.329384	0.0676381	LCN12	0.999846	12 months
-0.0183553	14.6458	14.6641	-1.83009	0.141213	4	-0.0462022	0.00949172	C10orf54	0.997969	0 months
0.0676475	6.57658	6.50893	1.8295	0.14131	4	-0.0350144	0.170309	OR2T35	0.997969	0 months
-0.260681	11.8525	12.1131	-1.82946	0.141316	4	-0.656297	0.134936	ASPH	0.997969	0 months
0.235488	5.80895	5.57346	1.82913	0.14137	4	-0.12196	0.592936	NPAS4	0.997969	0 months
-0.329516	5.66358	5.9931	-1.82883	0.141419	4	-0.829771	0.170739	ZBTB12P1	0.999846	12 months
0.0729748	7.70084	7.62787	1.82881	0.141423	4	-0.0378133	0.183763	RP11.305L7.5	0.997969	0 months
0.217977	11.8354	11.6174	1.82773	0.1416	4	-0.113144	0.549097	PLEKHA3	0.997969	0 months
-0.613863	7.20102	7.81489	-1.82686	0.141744	4	-1.54681	0.319082	RP11.616K22.1	0.999846	12 months
-0.266997	7.41543	7.68243	-1.82646	0.141809	4	-0.672866	0.138872	EIF3EP1	0.999846	12 months
0.0022957	6.86964	6.86734	1.82518	0.142021	4	-0.0011965	0.0057879	RP11.163G10.4	0.999846	12 months
0.104231	7.74565	7.64142	1.82494	0.142059	4	-0.0543444	0.262806	RP11.390M11.1	0.999846	12 months
-0.0352924	10.4256	10.4609	-1.8241	0.142198	4	-0.0890105	0.0184258	SDF2	0.999846	12 months
-0.0885832	11.4798	11.5684	-1.82402	0.142211	4	-0.22342	0.0462541	APOBR	0.999846	12 months
0.0808262	8.29255	8.21172	1.82368	0.142267	4	-0.0422268	0.203879	CAPNS2	0.999846	12 months
-0.148289	9.27258	9.42086	-1.82366	0.142271	4	-0.374054	0.0774753	OXER1	0.999846	12 months
0.54406	8.59722	8.05316	1.82121	0.142676	4	-0.285361	1.37348	CCRL2	0.997969	0 months
0.115911	6.33296	6.21705	1.8211	0.142695	4	-0.0608067	0.292629	RP11.63K6.4	0.997969	0 months
-0.0472778	11.767	11.8143	-1.82057	0.142782	4	-0.119378	0.0248227	VAV3	0.999846	12 months
-0.0226641	14.6431	14.6658	-1.81929	0.142995	4	-0.0572522	0.0119239	C10orf54	0.999846	12 months
-0.00631336	6.58827	6.59459	-1.81929	0.142995	4	-0.0159483	0.00332155	RP11.294C11.2	0.999846	12 months
-0.0386002	12.0532	12.0918	-1.81867	0.143098	4	-0.0975286	0.0203283	GATAD2B	0.997969	0 months
0.156155	13.8632	13.7071	1.81843	0.143139	4	-0.0822688	0.39458	RC3H1	0.997969	0 months
-0.160136	7.733	7.89313	-1.8184	0.143144	4	-0.404641	0.0843699	CPA4	0.997969	0 months
-0.230231	8.72244	8.95267	-1.81821	0.143175	4	-0.581799	0.121338	GAPDHP14	0.997969	0 months
-0.0702329	14.1108	14.181	-1.8178	0.143242	4	-0.177504	0.0370382	STAT6	0.999846	12 months
-0.376409	11.6865	12.063	-1.81686	0.143399	4	-0.95162	0.198802	SH3BP5L	0.999846	12 months
0.0661651	5.99271	5.92655	1.81666	0.143432	4	-0.0349564	0.167287	C10orf71	0.999846	12 months
0.0668708	7.29843	7.23156	1.81663	0.143438	4	-0.0353314	0.169073	ZFYVE9P2	0.999846	12 months
-0.160807	8.42634	8.58714	-1.81634	0.143486	4	-0.406615	0.0850013	POMC	0.999846	12 months
0.0670273	13.3788	13.3118	1.81539	0.143645	4	-0.0354838	0.169538	HSD17B11	0.997969	0 months
0.108596	6.83003	6.72144	1.81504	0.143702	4	-0.0575218	0.274715	RPS20P5	0.999846	12 months
-0.096885	8.42299	8.51987	-1.81426	0.143833	4	-0.245152	0.0513824	NAA20	0.999846	12 months
-0.218649	6.17942	6.39807	-1.81396	0.143883	4	-0.553312	0.116014	RNASE1	0.999846	12 months
0.0152214	6.29765	6.28243	1.81381	0.143909	4	-0.00807843	0.0385212	CACNB2	0.997969	0 months
0.0675524	7.75052	7.68297	1.81349	0.143962	4	-0.0358699	0.170975	SLC25A52	0.999846	12 months
0.0918308	6.01002	5.91819	1.81281	0.144076	4	-0.0488147	0.232476	RP4.799G3.2	0.999846	12 months
-0.0695818	8.43942	8.509	-1.81227	0.144166	4	-0.176183	0.0370193	DDX12P	0.999846	12 months
-0.223751	12.8962	13.1199	-1.81064	0.14444	4	-0.566853	0.119351	DEF8	0.999846	12 months
-0.571658	5.89576	6.46742	-1.80985	0.144573	4	-1.44862	0.305309	IGLV3.17	0.999846	12 months
0.482662	10.1444	9.66173	1.80935	0.144656	4	-0.257981	1.22331	NRROS	0.999846	12 months
-0.0868061	6.32924	6.41605	-1.80901	0.144714	4	-0.220035	0.0464229	MTND5P24	0.997969	0 months
-0.0455652	5.82504	5.8706	-1.809	0.144715	4	-0.115498	0.0243679	RP11.12D5.5	0.999846	12 months
-0.0875016	7.99896	8.08646	-1.80892	0.144728	4	-0.221804	0.0468012	SPCS2P4	0.999846	12 months
-0.107636	5.72544	5.83307	-1.80795	0.144893	4	-0.27293	0.0576591	RP11.1012A1.10	0.997969	0 months
0.147077	8.09268	7.94561	1.80787	0.144906	4	-0.0787972	0.372951	RPL21P10	0.997969	0 months
0.169725	6.10111	5.93138	1.80744	0.144978	4	-0.0909925	0.430442	HIST1H2BPS3	0.997969	0 months
-0.0971168	9.50611	9.60323	-1.80743	0.144979	4	-0.2463	0.0520669	GALK1	0.999846	12 months
-0.127855	9.60759	9.73544	-1.80616	0.145194	4	-0.324396	0.0686851	PPP1R11	0.999846	12 months
0.0614602	12.1572	12.0957	1.80606	0.14521	4	-0.033022	0.155942	ABHD3	0.997969	0 months
-0.106941	10.9677	11.0746	-1.8038	0.145593	4	-0.271546	0.0576645	PRAM1	0.999846	12 months
-0.00287034	5.47689	5.47976	-1.80373	0.145605	4	-0.00728861	0.00154792	RBM46	0.997969	0 months
-0.611138	5.7172	6.32834	-1.8025	0.145813	4	-1.55249	0.330215	TRHR	0.999846	12 months
0.0231262	8.32812	8.305	1.8025	0.145814	4	-0.0124959	0.0587483	LAMP5	0.997969	0 months
-0.120588	7.48072	7.60131	-1.80228	0.14585	4	-0.306357	0.0651799	CYS1	0.999846	12 months
1.137	9.25087	8.11387	1.80226	0.145854	4	-0.614587	2.88858	CCDC134	0.997969	0 months
-0.17096	6.63812	6.80908	-1.80214	0.145875	4	-0.434348	0.092428	RP11.314A20.1	0.999846	12 months
0.222532	6.27691	6.05438	1.80213	0.145877	4	-0.120311	0.565375	RP11.361F15.5	0.999846	12 months
0.269126	9.03175	8.76262	1.8018	0.145933	4	-0.145578	0.68383	ATF5	0.999846	12 months
0.31436	9.11855	8.80419	1.80159	0.145968	4	-0.170103	0.798823	RP11.456P18.2	0.997969	0 months
-0.665609	5.5313	6.19691	-1.80149	0.145984	4	-1.69144	0.360221	TPSG1	0.999846	12 months
0.0986595	6.35821	6.25955	1.79933	0.146352	4	-0.053576	0.250895	REXO1L2P	0.997969	0 months
0.00953815	7.86356	7.85402	1.79828	0.146531	4	-0.00518821	0.0242645	B3GNT9	0.997969	0 months
0.0440382	6.92677	6.88273	1.79823	0.146541	4	-0.0239564	0.112033	FAM166B	0.997969	0 months
0.115927	7.71688	7.60095	1.79772	0.146627	4	-0.063114	0.294969	XXbac.BPG299F13.15	0.997969	0 months
-0.0358064	6.10098	6.13679	-1.79757	0.146652	4	-0.0911112	0.0194984	MYH6	0.997969	0 months
0.190936	13.6229	13.4319	1.79712	0.146729	4	-0.104048	0.48592	RPLP0	0.999846	12 months
0.084111	10.9827	10.8986	1.79711	0.14673	4	-0.0458361	0.214058	IAH1	0.997969	0 months
0.171425	12.1241	11.9527	1.79708	0.146736	4	-0.0934222	0.436271	HMGCR	0.999846	12 months
0.371354	8.82991	8.45856	1.79686	0.146774	4	-0.202449	0.945157	MYO10	0.999846	12 months
-0.0831364	9.15791	9.24105	-1.79541	0.147022	4	-0.2117	0.0454269	RP11.455G16.1	0.997969	0 months
0.149937	7.82771	7.67777	1.79497	0.147098	4	-0.0819852	0.38186	SMARCE1P6	0.997969	0 months
0.0382817	5.99718	5.9589	1.79412	0.147243	4	-0.0209602	0.0975235	EPHA10	0.997969	0 months
0.00321008	6.51468	6.51147	1.7941	0.147247	4	-0.00175766	0.00817782	IGHV4.4	0.999846	12 months
-0.211892	7.88573	8.09762	-1.79408	0.147249	4	-0.539806	0.116023	C6orf136	0.999846	12 months
0.0613877	9.5263	9.46491	1.794	0.147263	4	-0.0336176	0.156393	SNRNP35	0.997969	0 months
-0.213178	11.0917	11.3049	-1.79392	0.147277	4	-0.543114	0.116757	SFXN5	0.999846	12 months
-0.293863	8.50468	8.79855	-1.79327	0.147388	4	-0.74884	0.161113	DGUOK	0.997969	0 months
-0.21794	5.70177	5.91971	-1.79312	0.147415	4	-0.555396	0.119516	RP11.15H20.2	0.999846	12 months
-0.14224	14.4992	14.6415	-1.79308	0.14742	4	-0.362488	0.0780074	PIK3CD	0.999846	12 months
-0.0761854	8.51344	8.58963	-1.79294	0.147445	4	-0.194162	0.0417911	LIPG	0.999846	12 months
-0.0169744	9.87599	9.89297	-1.79197	0.147612	4	-0.0432742	0.00932544	COX6A1	0.997969	0 months
-0.491006	5.46525	5.95626	-1.79195	0.147615	4	-1.25177	0.269758	CNN3P1	0.999846	12 months
0.20186	7.42156	7.2197	1.79179	0.147642	4	-0.110929	0.514648	SAPCD2	0.997969	0 months
-0.225832	13.183	13.4089	-1.79088	0.147799	4	-0.575945	0.124281	SNRNP70	0.999846	12 months
0.106919	12.7593	12.6523	1.79025	0.147907	4	-0.0588984	0.272737	UBXN7	0.999846	12 months
-0.157435	6.04172	6.19916	-1.7902	0.147916	4	-0.401603	0.0867327	EFNB3	0.999846	12 months
0.0554384	13.6564	13.601	1.78953	0.148031	4	-0.0305738	0.141451	ANKHD1	0.999846	12 months
0.158326	8.13727	7.97895	1.7888	0.148157	4	-0.0874159	0.404068	CENPM	0.999846	12 months
-0.374222	9.44112	9.81534	-1.78868	0.148178	4	-0.9551	0.206656	DBP	0.999846	12 months
0.145068	11.8088	11.6637	1.78865	0.148183	4	-0.0801148	0.370251	EPS15L1	0.997969	0 months
0.50251	11.1368	10.6343	1.78746	0.148389	4	-0.278034	1.28305	RSBN1L	0.997969	0 months
0.0332138	7.53905	7.50584	1.78721	0.148432	4	-0.0183841	0.0848118	ADAM21	0.999846	12 months
0.0120846	7.4937	7.48162	1.7862	0.148607	4	-0.0066995	0.0308686	YWHAQP7	0.997969	0 months
0.135306	7.57273	7.43743	1.78611	0.148623	4	-0.0750229	0.345635	HIST1H4K	0.999846	12 months
0.0240901	6.66487	6.64078	1.78561	0.148709	4	-0.0133676	0.0615479	CX3CL1	0.997969	0 months
0.0455803	7.69295	7.64737	1.78492	0.148828	4	-0.0253198	0.11648	IGKV2D.24	0.997969	0 months
0.0263448	9.98339	9.95705	1.7841	0.148971	4	-0.0146534	0.0673431	BUD31	0.997969	0 months
0.185058	7.59848	7.41342	1.78367	0.149046	4	-0.103002	0.473118	AC009948.7	0.999846	12 months
-0.022843	6.04627	6.06911	-1.78279	0.149198	4	-0.0584178	0.0127317	FAM150A	0.999846	12 months
-0.445527	5.80217	6.24769	-1.78256	0.149238	4	-1.13946	0.248408	MOS	0.999846	12 months
0.111806	13.9575	13.8457	1.78182	0.149366	4	-0.0624106	0.286023	ALPK1	0.997969	0 months
0.176133	8.44868	8.27255	1.78152	0.149419	4	-0.0983645	0.450631	CLEC18B	0.999846	12 months
-0.0718806	7.52855	7.60043	-1.7813	0.149457	4	-0.183918	0.0401568	ENPP6	0.999846	12 months
0.245034	11.1021	10.857	1.78122	0.149472	4	-0.136909	0.626978	SRSF6	0.999846	12 months
-0.0880638	6.34271	6.43077	-1.78078	0.149549	4	-0.225366	0.0492383	SLC25A48	0.997969	0 months
-0.812079	6.55977	7.37185	-1.7806	0.149579	4	-2.07833	0.454174	FAM161B	0.999846	12 months
-0.0415778	6.4133	6.45488	-1.77919	0.149825	4	-0.10646	0.0233046	IFNL3P1	0.999846	12 months
-0.516288	5.53362	6.04991	-1.77821	0.149998	4	-1.32241	0.289831	CTD.2318B16.4	0.999846	12 months
-0.138603	7.90561	8.04421	-1.77785	0.15006	4	-0.355058	0.0778519	OAZ3	0.999846	12 months
-0.286548	5.84505	6.1316	-1.77771	0.150085	4	-0.734083	0.160987	SMCO2	0.997969	0 months
-0.207552	10.3521	10.5596	-1.77762	0.150101	4	-0.531726	0.116622	TMEM176A	0.997969	0 months
0.0545724	6.27547	6.2209	1.77697	0.150214	4	-0.0306948	0.13984	C1orf234	0.999846	12 months
-0.126843	10.6294	10.7563	-1.77665	0.150271	4	-0.325065	0.0713801	BTNL8	0.999846	12 months
0.042292	14.9113	14.869	1.77663	0.150274	4	-0.0238004	0.108384	LYN	0.997969	0 months
-0.0463883	9.14109	9.18748	-1.77609	0.150369	4	-0.118904	0.0261276	CDC37L1	0.999846	12 months
-0.276939	7.09558	7.37252	-1.77595	0.150392	4	-0.709892	0.156015	ARPP21	0.997969	0 months
0.334801	6.92221	6.58741	1.77568	0.15044	4	-0.188693	0.858295	RP11.395M19.1	0.999846	12 months
-0.533129	14.1379	14.671	-1.77562	0.150451	4	-1.36676	0.300499	CD93	0.997969	0 months
-0.165854	6.0806	6.24645	-1.77537	0.150495	4	-0.425229	0.0935205	RP11.686D22.2	0.999846	12 months
0.0833785	7.93766	7.85428	1.7743	0.150682	4	-0.0470929	0.21385	RPL7P24	0.999846	12 months
0.174074	10.9176	10.7435	1.77428	0.150685	4	-0.0983215	0.44647	AP3M2	0.997969	0 months
0.0635935	13.807	13.7434	1.77427	0.150687	4	-0.03592	0.163107	AFF1	0.999846	12 months
-0.261297	8.01365	8.27495	-1.7742	0.1507	4	-0.670202	0.147607	UBQLNL	0.997969	0 months
0.348822	6.51838	6.16956	1.77186	0.151111	4	-0.197769	0.895413	RP11.401L13.4	0.999846	12 months
0.0805687	13.7687	13.6881	1.77109	0.151247	4	-0.0457347	0.206872	AFF1	0.997969	0 months
0.164366	10.0789	9.91456	1.77083	0.151294	4	-0.0933402	0.422071	MSRA	0.997969	0 months
0.101337	6.45891	6.35758	1.77062	0.15133	4	-0.0575656	0.26024	SERPINE3	0.999846	12 months
0.520556	14.2599	13.7393	1.76676	0.152012	4	-0.297491	1.3386	ITGB2	0.999846	12 months
-0.0641592	6.16313	6.22729	-1.76659	0.152043	4	-0.164994	0.036676	FLRT3	0.999846	12 months
0.0880267	12.1546	12.0666	1.76588	0.152169	4	-0.0503753	0.226429	DENND1A	0.999846	12 months
-0.0731166	5.94927	6.02239	-1.76583	0.152177	4	-0.188079	0.0418456	RP13.488H8.1	0.997969	0 months
-0.162835	12.402	12.5649	-1.76567	0.152206	4	-0.418886	0.0932159	CHFR	0.999846	12 months
-0.180265	6.23772	6.41798	-1.7655	0.152236	4	-0.463752	0.103222	C10orf90	0.999846	12 months
0.112437	8.26145	8.14901	1.76536	0.152261	4	-0.0643962	0.289269	AL049758.2	0.999846	12 months
0.0350306	11.1695	11.1344	1.7651	0.152307	4	-0.0200714	0.0901327	PPM1D	0.997969	0 months
-0.214868	6.23949	6.45436	-1.76479	0.152362	4	-0.552907	0.123171	MIP	0.997969	0 months
0.0116766	6.9079	6.89622	1.76413	0.152481	4	-0.00670048	0.0300538	CNTN1	0.999846	12 months
-0.382579	6.01429	6.39687	-1.76398	0.152507	4	-0.984745	0.219587	RP11.403N16.5	0.999846	12 months
0.00322544	9.38647	9.38324	1.76333	0.152623	4	-0.00185317	0.00830404	WHAMMP2	0.997969	0 months
-0.0958787	7.92394	8.01981	-1.76301	0.152679	4	-0.246871	0.055114	ZNF865	0.997969	0 months
-0.226247	7.30971	7.53596	-1.76239	0.15279	4	-0.582674	0.13018	ABHD1	0.999846	12 months
-0.305815	11.9508	12.2566	-1.76193	0.152871	4	-0.787715	0.176086	CMTM2	0.999846	12 months
-0.0676365	6.2885	6.35614	-1.76181	0.152893	4	-0.174225	0.0389519	HOXD11	0.999846	12 months
-0.282847	9.30814	9.59099	-1.76181	0.152893	4	-0.728586	0.162893	ZWILCH	0.997969	0 months
0.00157536	6.78285	6.78128	1.76129	0.152987	4	-0.000907994	0.00405872	ATP5A1P3	0.997969	0 months
0.0499807	7.60597	7.55598	1.76095	0.153047	4	-0.0288227	0.128784	DRD5	0.999846	12 months
-0.0803234	6.16021	6.24053	-1.76081	0.153071	4	-0.206977	0.0463303	PRPF38AP1	0.999846	12 months
0.0889093	10.0344	9.9455	1.76051	0.153125	4	-0.0513066	0.229125	RDH16	0.997969	0 months
0.0782847	6.35885	6.28057	1.7602	0.153181	4	-0.0451973	0.201767	PHBP9	0.997969	0 months
0.196393	8.1033	7.9069	1.75924	0.153352	4	-0.113555	0.506341	RP11.351I24.3	0.999846	12 months
0.0630365	9.61953	9.55649	1.75904	0.153389	4	-0.0364596	0.162533	PLA2G15	0.999846	12 months
-0.119837	11.8738	11.9937	-1.75864	0.15346	4	-0.309028	0.0693549	TADA2B	0.999846	12 months
0.121751	6.08097	5.95922	1.75852	0.153482	4	-0.0704763	0.313979	KRT18P29	0.997969	0 months
0.187709	7.53711	7.3494	1.7583	0.15352	4	-0.108692	0.48411	GOLGA6D	0.999846	12 months
-0.0616954	7.52512	7.58682	-1.75805	0.153565	4	-0.159129	0.0357384	FOXA3	0.997969	0 months
0.15576	10.3672	10.2115	1.75791	0.153592	4	-0.0902481	0.401768	TNFAIP8L2	0.997969	0 months
-0.187643	5.66095	5.84859	-1.75751	0.153664	4	-0.484073	0.108788	POLR2KP1	0.999846	12 months
0.33532	9.42644	9.09112	1.75665	0.153816	4	-0.194663	0.865304	FAM86DP	0.999846	12 months
-0.138862	5.66612	5.80498	-1.75649	0.153847	4	-0.35836	0.0806349	C9orf171	0.999846	12 months
-0.131675	6.09164	6.22331	-1.75636	0.15387	4	-0.339828	0.0764769	EGFL6	0.997969	0 months
-0.426444	6.42134	6.84779	-1.75617	0.153903	4	-1.10064	0.247749	SIGLEC18P	0.997969	0 months
0.615211	6.65081	6.03559	1.75587	0.153956	4	-0.35758	1.588	RSPH4A	0.999846	12 months
-0.0644989	7.68124	7.74574	-1.7558	0.15397	4	-0.166491	0.0374933	HMP19	0.997969	0 months
-0.105379	15.2641	15.3695	-1.75546	0.154032	4	-0.272046	0.0612891	CAP1	0.999846	12 months
-0.0966395	5.85201	5.94865	-1.75529	0.154062	4	-0.2495	0.056221	EIF1P1	0.999846	12 months
0.117674	12.261	12.1433	1.75488	0.154135	4	-0.0685015	0.30385	LGALS8	0.999846	12 months
0.302049	9.96879	9.66675	1.75451	0.154202	4	-0.175932	0.78003	CCDC174	0.997969	0 months
-0.491165	5.58647	6.07763	-1.75445	0.154213	4	-1.26844	0.286112	CTD.2325A15.3	0.999846	12 months
-0.0391891	5.841	5.88019	-1.75411	0.154273	4	-0.101218	0.0228402	PCDHB7	0.999846	12 months
0.124971	9.4142	9.28923	1.7527	0.154528	4	-0.0729949	0.322937	VAMP8	0.999846	12 months
0.156707	8.03869	7.88198	1.75266	0.154536	4	-0.0915382	0.404952	APCDD1	0.999846	12 months
-0.123262	6.68592	6.80918	-1.75257	0.154551	4	-0.318534	0.0720107	AGKP1	0.997969	0 months
-0.0771818	12.804	12.8811	-1.75229	0.154602	4	-0.199473	0.0451099	SHISA5	0.999846	12 months
-0.0513713	12.1636	12.2149	-1.75221	0.154616	4	-0.132771	0.0300284	PITPNA	0.999846	12 months
-0.00351298	8.24947	8.25299	-1.74998	0.15502	4	-0.00908652	0.00206057	ARL3	0.999846	12 months
-0.107803	13.8193	13.9271	-1.74961	0.155088	4	-0.278875	0.0632693	LPGAT1	0.999846	12 months
0.290317	7.96493	7.67461	1.7495	0.155107	4	-0.170414	0.751049	HIST2H2BD	0.999846	12 months
0.0504658	7.90384	7.85338	1.74914	0.155171	4	-0.0296395	0.130571	TPRXL	0.997969	0 months
-0.594413	5.68398	6.27839	-1.74871	0.15525	4	-1.53817	0.349343	AC003002.4	0.999846	12 months
0.168519	8.60425	8.43573	1.74777	0.155421	4	-0.0991844	0.436222	HEPACAM2	0.999846	12 months
0.093299	8.07671	7.98341	1.74721	0.155522	4	-0.0549597	0.241558	PMP22	0.999846	12 months
-0.216681	11.7913	12.008	-1.74698	0.155564	4	-0.561047	0.127686	FRYL	0.999846	12 months
0.00218264	10.4084	10.4062	1.74608	0.155727	4	-0.00128797	0.00565325	RP11.274B21.1	0.997969	0 months
-0.074551	12.0047	12.0793	-1.74598	0.155747	4	-0.193102	0.0439998	ZNF710	0.999846	12 months
-0.23437	11.5132	11.7476	-1.74551	0.155832	4	-0.607166	0.138425	EMILIN2	0.999846	12 months
-0.134117	6.46657	6.60068	-1.74545	0.155842	4	-0.347454	0.0792195	KRT8P15	0.999846	12 months
0.151107	8.61957	8.46846	1.74478	0.155964	4	-0.0893476	0.391562	SETD9	0.999846	12 months
-0.165152	11.7786	11.9437	-1.74419	0.156072	4	-0.428046	0.0977416	ZBTB7B	0.997969	0 months
0.0409184	7.62118	7.58026	1.74406	0.156095	4	-0.0242213	0.106058	RNF212B	0.997969	0 months
-0.308223	7.5667	7.87492	-1.74389	0.156126	4	-0.798943	0.182497	MAGEE1	0.997969	0 months
-0.13719	8.1514	8.28859	-1.74388	0.156128	4	-0.35561	0.0812307	IGHV1.24	0.997969	0 months
-0.100746	9.14996	9.25071	-1.74387	0.15613	4	-0.261144	0.0596528	USP6	0.999846	12 months
0.134335	10.9887	10.8544	1.74333	0.15623	4	-0.079609	0.34828	CHMP4B	0.999846	12 months
-0.19245	11.651	11.8434	-1.74312	0.156267	4	-0.498985	0.114085	CRLF3	0.999846	12 months
-0.117882	5.83086	5.94874	-1.7421	0.156454	4	-0.305755	0.0699908	AC024937.2	0.999846	12 months
-0.244223	9.13621	9.38044	-1.74164	0.156537	4	-0.633551	0.145105	UBOX5	0.999846	12 months
-0.225075	7.59821	7.82329	-1.74145	0.156572	4	-0.583917	0.133768	RP11.234B24.6	0.997969	0 months
-0.173835	14.4677	14.6415	-1.74122	0.156615	4	-0.451021	0.103352	TKT	0.999846	12 months
0.463116	11.7394	11.2762	1.74093	0.156667	4	-0.275462	1.20169	VPS37B	0.997969	0 months
-0.00691849	11.2121	11.219	-1.74063	0.156723	4	-0.017954	0.00411706	RXRB	0.997969	0 months
-0.167231	7.48472	7.65195	-1.73971	0.156891	4	-0.434119	0.099657	IL34	0.997969	0 months
0.0183436	7.91857	7.90023	1.73962	0.156908	4	-0.0109329	0.04762	COX7A2P1	0.997969	0 months
-0.0875066	14.9348	15.0224	-1.73896	0.157029	4	-0.227221	0.0522077	OGT	0.999846	12 months
-0.265554	7.09035	7.35591	-1.73844	0.157124	4	-0.689666	0.158559	ABC7.42391500H16.2	0.999846	12 months
0.81894	7.34796	6.52902	1.73721	0.15735	4	-0.489906	2.12779	ANK2	0.999846	12 months
-0.14689	7.6679	7.81479	-1.73666	0.157451	4	-0.381727	0.0879464	HSCB	0.997969	0 months
-0.111718	9.32702	9.43874	-1.73635	0.157509	4	-0.290356	0.0669205	C4orf36	0.999846	12 months
0.0107319	6.93431	6.92358	1.73613	0.15755	4	-0.00643073	0.0278945	IGHV3.35	0.999846	12 months
-0.101393	6.14377	6.24516	-1.73542	0.15768	4	-0.263609	0.0608228	AE000658.30	0.999846	12 months
-0.200193	11.1389	11.3391	-1.73418	0.157909	4	-0.520705	0.120319	POR	0.999846	12 months
0.229351	9.83443	9.60508	1.73358	0.158019	4	-0.137969	0.596672	KIAA1731NL	0.997969	0 months
-0.968579	5.40808	6.37666	-1.73346	0.158042	4	-2.51993	0.582774	RPL39P28	0.999846	12 months
-0.139296	8.30468	8.44397	-1.73319	0.158091	4	-0.362436	0.0838453	LGALS9B	0.999846	12 months
-0.370781	6.44117	6.81195	-1.73274	0.158175	4	-0.964898	0.223337	FEZF2	0.997969	0 months
0.0345655	10.4463	10.4118	1.73189	0.158333	4	-0.0208476	0.0899787	WTIP	0.997969	0 months
-0.187443	9.85881	10.0462	-1.73186	0.158337	4	-0.487943	0.113057	LILRB1	0.997969	0 months
0.0143821	10.6337	10.6193	1.73113	0.158472	4	-0.00868435	0.0374486	PGLS	0.999846	12 months
0.306922	9.66774	9.36082	1.73109	0.158481	4	-0.185341	0.799185	RAD51B	0.999846	12 months
-0.0665478	11.2803	11.3469	-1.73088	0.158519	4	-0.173295	0.0401991	ZNF317	0.997969	0 months
-0.277369	9.75397	10.0313	-1.73071	0.158551	4	-0.722332	0.167593	ANAPC13	0.999846	12 months
-0.275558	6.36408	6.63964	-1.73012	0.158661	4	-0.717767	0.16665	AC069257.6	0.997969	0 months
-0.270331	8.85279	9.12312	-1.72992	0.158698	4	-0.7042	0.163538	SERTAD3	0.999846	12 months
-0.0476778	12.5692	12.6168	-1.72965	0.158747	4	-0.12421	0.0288548	NUAK2	0.999846	12 months
-0.070345	7.02833	7.09867	-1.72916	0.158839	4	-0.183295	0.0426054	FUT2	0.999846	12 months
0.102814	7.84479	7.74197	1.72769	0.159113	4	-0.0624114	0.26804	RP11.569A2.2	0.997969	0 months
-0.00139716	7.04744	7.04884	-1.72713	0.159217	4	-0.00364316	0.000848843	C20orf202	0.999846	12 months
-0.524457	10.4127	10.9372	-1.72596	0.159434	4	-1.36812	0.319203	RP11.497H16.7	0.999846	12 months
-0.0716042	7.58895	7.66055	-1.72596	0.159435	4	-0.18679	0.0435812	AC037459.4	0.999846	12 months
0.309422	7.416	7.10658	1.72593	0.159439	4	-0.188334	0.807179	SHE	0.997969	0 months
-0.0371077	5.99689	6.03399	-1.72582	0.15946	4	-0.0968055	0.02259	RP11.536C10.25	0.999846	12 months
-0.000791909	6.15214	6.15294	-1.725	0.159614	4	-0.00206652	0.000482697	TPMTP2	0.999846	12 months
-0.105431	9.37416	9.47959	-1.72451	0.159706	4	-0.275174	0.0643122	S100Z	0.997969	0 months
0.12722	8.6171	8.48988	1.72443	0.159721	4	-0.0776127	0.332052	LYVE1	0.997969	0 months
0.0718903	7.17098	7.09909	1.72441	0.159723	4	-0.0438588	0.187639	AC009274.6	0.999846	12 months
-0.30623	6.56164	6.86787	-1.72398	0.159803	4	-0.799406	0.186947	PGAM2	0.999846	12 months
0.168045	10.2655	10.0975	1.72298	0.159992	4	-0.102747	0.438838	AGAP5	0.999846	12 months
-0.223552	10.6731	10.8967	-1.72248	0.160085	4	-0.583892	0.136789	FIG4	0.999846	12 months
0.0964314	7.60975	7.51332	1.72226	0.160126	4	-0.059025	0.251888	LXN	0.999846	12 months
0.0462146	13.8489	13.8027	1.72172	0.160227	4	-0.0283111	0.12074	TAOK1	0.999846	12 months
0.00128306	6.39978	6.3985	1.7212	0.160324	4	-0.000786624	0.00335274	FAM124A	0.999846	12 months
0.0352376	12.2195	12.1843	1.72074	0.160412	4	-0.0216191	0.0920943	SNN	0.999846	12 months
-0.132677	10.0427	10.1753	-1.71963	0.16062	4	-0.346891	0.081538	HIST2H3D	0.999846	12 months
-0.0590775	8.43793	8.49701	-1.71929	0.160683	4	-0.15448	0.0363254	XBP1P1	0.999846	12 months
-0.0688141	8.54885	8.61767	-1.71795	0.160936	4	-0.180027	0.0423991	PKP2	0.999846	12 months
0.0334429	6.69344	6.66	1.71781	0.160963	4	-0.0206099	0.0874957	RP11.330C7.4	0.999846	12 months
-0.0391587	8.72031	8.75947	-1.71757	0.161007	4	-0.102458	0.0241411	CLDN9	0.999846	12 months
-0.025991	6.39807	6.42406	-1.71751	0.161019	4	-0.0680067	0.0160248	UHRF2P1	0.997969	0 months
0.134683	9.2663	9.13162	1.71684	0.161145	4	-0.0831236	0.352489	GDPD3	0.997969	0 months
0.0339163	13.6942	13.6603	1.71673	0.161166	4	-0.0209362	0.0887688	SPAG9	0.997969	0 months
0.0423811	10.5722	10.5298	1.71633	0.161242	4	-0.0261775	0.11094	HIRA	0.999846	12 months
0.165708	15.768	15.6023	1.71611	0.161283	4	-0.102386	0.433802	FCGR2A	0.997969	0 months
0.0421048	6.31813	6.27602	1.71589	0.161324	4	-0.0260241	0.110234	RP11.290D2.5	0.999846	12 months
0.120357	10.4046	10.2843	1.71587	0.161328	4	-0.0743923	0.315106	TIAF1	0.999846	12 months
0.0823614	6.80764	6.72528	1.71454	0.161579	4	-0.0510107	0.215734	TMEM262	0.997969	0 months
-0.0218563	7.87777	7.89963	-1.71451	0.161586	4	-0.05725	0.0135375	IGSF11	0.997969	0 months
-0.00740795	5.61235	5.61976	-1.71329	0.161815	4	-0.0194128	0.00459687	AC000078.5	0.997969	0 months
0.0856709	10.2264	10.1407	1.71319	0.161835	4	-0.0531697	0.224511	LRIG2	0.997969	0 months
-0.00189831	10.1115	10.1134	-1.71267	0.161934	4	-0.00497571	0.00117908	MIEF1	0.999846	12 months
0.173923	5.64172	5.4678	1.71222	0.162019	4	-0.108101	0.455947	GSTA6P	0.997969	0 months
0.0140451	10.6267	10.6126	1.71183	0.162093	4	-0.0087349	0.0368251	ATG16L1	0.999846	12 months
0.0276509	8.3846	8.35695	1.71147	0.162162	4	-0.017206	0.0725079	P2RY11	0.997969	0 months
-0.0579735	11.1671	11.2251	-1.71127	0.162199	4	-0.152033	0.0360855	GBA	0.997969	0 months
-0.0468751	12.0973	12.1442	-1.71088	0.162274	4	-0.122945	0.0291948	TRIOBP	0.999846	12 months
0.204051	11.8211	11.617	1.71063	0.16232	4	-0.127134	0.535237	ARL11	0.997969	0 months
-0.221357	8.79976	9.02112	-1.71037	0.16237	4	-0.580684	0.137971	KDELR1	0.997969	0 months
-0.307574	5.42123	5.72881	-1.71022	0.162398	4	-0.806902	0.191754	GJA10	0.999846	12 months
0.231018	11.7844	11.5533	1.71017	0.162408	4	-0.144038	0.606075	GABARAPL1	0.997969	0 months
0.00219577	7.04915	7.04695	1.70993	0.162454	4	-0.00136954	0.00576109	C20orf202	0.997969	0 months
0.245869	8.16773	7.92186	1.70978	0.162483	4	-0.153388	0.645126	IQCH	0.997969	0 months
-0.119524	11.4087	11.5282	-1.70818	0.162787	4	-0.313795	0.0747477	GAB1	0.997969	0 months
-0.0971966	6.1035	6.20069	-1.70776	0.162868	4	-0.255217	0.0608239	ABC14.1080714F14.1	0.999846	12 months
-0.19014	10.5909	10.7811	-1.70726	0.162962	4	-0.499357	0.119077	LMBR1	0.999846	12 months
-0.422392	7.30486	7.72726	-1.70619	0.163168	4	-1.10974	0.264959	KIR2DL1	0.999846	12 months
-0.180738	5.76178	5.94252	-1.70459	0.163473	4	-0.475124	0.113649	AB019438.66	0.997969	0 months
-0.571974	5.69002	6.262	-1.70426	0.163537	4	-1.50379	0.359841	SLC15A1	0.997969	0 months
0.224825	11.2735	11.0487	1.70414	0.163559	4	-0.141467	0.591118	TM9SF4	0.999846	12 months
-0.0718849	6.23385	6.30573	-1.70316	0.163747	4	-0.18907	0.0452999	HSPD1P9	0.999846	12 months
-0.0747029	10.5702	10.645	-1.70239	0.163895	4	-0.196536	0.0471305	RP11.33B1.1	0.999846	12 months
0.144113	10.4976	10.3534	1.70227	0.163918	4	-0.0909383	0.379163	ZNF429	0.997969	0 months
0.0309141	5.66605	5.63513	1.70163	0.164041	4	-0.0195265	0.0813547	STRA6	0.997969	0 months
0.0766873	12.0606	11.9839	1.70043	0.164272	4	-0.0485267	0.201901	AMPD3	0.997969	0 months
0.104708	11.4496	11.3449	1.70038	0.164281	4	-0.0662628	0.275679	POU2F2	0.999846	12 months
0.0853255	10.3608	10.2755	1.70037	0.164283	4	-0.0539977	0.224649	FO538757.2	0.997969	0 months
0.219062	12.4884	12.2694	1.70037	0.164285	4	-0.138634	0.576759	CDC27	0.999846	12 months
0.108655	8.62345	8.5148	1.70017	0.164322	4	-0.0687829	0.286094	LIPG	0.997969	0 months
-0.1632	7.4589	7.6221	-1.69999	0.164358	4	-0.429742	0.103341	MANSC4	0.997969	0 months
0.0362236	7.62424	7.58802	1.69926	0.164498	4	-0.0229628	0.0954099	RP11.554D14.2	0.997969	0 months
0.218113	7.43215	7.21404	1.6991	0.164528	4	-0.138298	0.574523	HLA.J	0.997969	0 months
-0.370028	6.06408	6.43411	-1.699	0.164548	4	-0.974715	0.23466	RNASE10	0.997969	0 months
0.236013	8.42578	8.18977	1.69887	0.164572	4	-0.1497	0.621726	SATB2	0.999846	12 months
0.185753	12.3012	12.1155	1.69832	0.164679	4	-0.11792	0.489426	DENND2D	0.997969	0 months
-0.054967	10.6759	10.7309	-1.69783	0.164773	4	-0.144854	0.0349199	RAVER1	0.999846	12 months
-0.0481966	6.26566	6.31386	-1.69672	0.164988	4	-0.127063	0.0306703	RP11.393I2.2	0.999846	12 months
0.186393	7.91163	7.72524	1.69649	0.165033	4	-0.118655	0.49144	RP11.720N19.1	0.997969	0 months
0.137006	6.57999	6.44298	1.69648	0.165035	4	-0.0872171	0.361229	GNRHR	0.997969	0 months
-0.16749	8.77576	8.94325	-1.69623	0.165082	4	-0.441642	0.106663	MT.ND4L	0.997969	0 months
-0.0253535	10.8361	10.8615	-1.69563	0.165199	4	-0.0668676	0.0161606	VTI1A	0.997969	0 months
0.209944	7.87353	7.66359	1.6954	0.165243	4	-0.133866	0.553754	RP11.443F16.1	0.999846	12 months
0.0518549	8.20293	8.15107	1.69494	0.165333	4	-0.0330876	0.136797	NANOGP5	0.999846	12 months
0.214571	6.45563	6.24106	1.6947	0.165378	4	-0.136962	0.566103	AC144568.4	0.999846	12 months
-0.0847638	12.0946	12.1793	-1.6947	0.165379	4	-0.223633	0.0541054	PKD1	0.999846	12 months
0.227898	9.69777	9.46988	1.69446	0.165426	4	-0.145523	0.601319	CH17.258A22.4	0.999846	12 months
0.0853645	11.4892	11.4039	1.69408	0.165499	4	-0.0545402	0.225269	BBIP1	0.997969	0 months
-0.00717386	6.54664	6.55381	-1.69397	0.165521	4	-0.0189319	0.00458421	AC112198.1	0.999846	12 months
0.171886	7.57217	7.40029	1.69255	0.165796	4	-0.110074	0.453845	GPR4	0.999846	12 months
-0.263911	6.27608	6.53999	-1.69249	0.165808	4	-0.696843	0.169021	CICP14	0.997969	0 months
-0.475498	5.89844	6.37393	-1.69218	0.165868	4	-1.25567	0.304676	DSTNP1	0.999846	12 months
0.0117406	7.62743	7.61569	1.69209	0.165886	4	-0.00752386	0.0310051	RP13.93L13.2	0.999846	12 months
0.265045	7.90862	7.64357	1.69178	0.165947	4	-0.169932	0.700022	IGSF23	0.997969	0 months
0.148994	12.4016	12.2526	1.69112	0.166076	4	-0.0956218	0.393609	PTPN12	0.997969	0 months
0.0261186	8.18675	8.16063	1.69092	0.166113	4	-0.0167673	0.0690045	PIP5KL1	0.999846	12 months
-0.31158	5.70709	6.01867	-1.69082	0.166134	4	-0.823216	0.200057	PRMT1P1	0.999846	12 months
-0.0872985	5.66835	5.75565	-1.69049	0.166197	4	-0.230677	0.0560797	RP11.1113L8.2	0.997969	0 months
0.191098	8.04793	7.85683	1.68998	0.166296	4	-0.122854	0.50505	OR52T1P	0.997969	0 months
-0.0650766	6.15971	6.22479	-1.6892	0.16645	4	-0.17204	0.0418864	DIRAS2	0.999846	12 months
-0.0968599	12.8124	12.9093	-1.68739	0.166803	4	-0.256234	0.0625143	ANKLE2	0.999846	12 months
0.0560999	12.1562	12.1001	1.68642	0.166993	4	-0.0362605	0.14846	DENND1A	0.997969	0 months
0.0953914	5.83599	5.7406	1.68544	0.167184	4	-0.0617476	0.25253	PRR33	0.999846	12 months
-0.00735404	8.02478	8.03214	-1.68541	0.16719	4	-0.0194686	0.00476054	DAGLA	0.997969	0 months
0.127875	10.7781	10.6502	1.68488	0.167294	4	-0.0828448	0.338595	AHCYL1	0.999846	12 months
-0.150395	9.42003	9.57043	-1.68439	0.16739	4	-0.398296	0.0975062	ACVR1B	0.999846	12 months
0.161667	8.43884	8.27717	1.68433	0.167402	4	-0.104824	0.428159	SLC9A4	0.999846	12 months
0.0691881	10.2267	10.1575	1.68432	0.167405	4	-0.0448623	0.183238	UBE2E3	0.997969	0 months
-0.0611873	9.1033	9.16449	-1.68385	0.167496	4	-0.162077	0.0397022	OGG1	0.999846	12 months
0.0929765	8.12658	8.0336	1.68323	0.167619	4	-0.0603859	0.246339	RP11.670E13.3	0.999846	12 months
-0.17981	5.99453	6.17434	-1.68285	0.167692	4	-0.476469	0.116848	ART1	0.999846	12 months
0.135058	7.70488	7.56982	1.68239	0.167784	4	-0.0878281	0.357943	AIF1L	0.997969	0 months
-0.255795	10.5397	10.7955	-1.68208	0.167845	4	-0.678011	0.166421	TMEM91	0.999846	12 months
0.0471577	6.92918	6.88202	1.68132	0.167995	4	-0.0307162	0.125032	DNAJC12	0.999846	12 months
-0.112195	7.99188	8.10407	-1.68128	0.168003	4	-0.297474	0.0730828	RP11.64C12.3	0.999846	12 months
0.11824	11.2451	11.1268	1.67996	0.168262	4	-0.0771732	0.313653	CS	0.997969	0 months
-0.0120918	6.24666	6.25875	-1.6798	0.168295	4	-0.0320777	0.00789409	LRRC14B	0.997969	0 months
0.00918006	13.7491	13.74	1.67939	0.168375	4	-0.00599682	0.0243569	PUM2	0.999846	12 months
-0.00313298	6.68833	6.69146	-1.6789	0.168472	4	-0.00831408	0.00204811	IGKV3.7	0.999846	12 months
0.321652	8.27616	7.95451	1.67856	0.16854	4	-0.210382	0.853686	KIR3DX1	0.999846	12 months
-0.0409939	5.74919	5.79018	-1.67837	0.168576	4	-0.108808	0.0268201	GALR3	0.999846	12 months
-0.0966235	13.9475	14.0441	-1.67761	0.168728	4	-0.256536	0.0632889	WDFY4	0.999846	12 months
-0.15596	6.14047	6.29643	-1.6773	0.168788	4	-0.414121	0.102201	RFPL3	0.999846	12 months
-0.18598	13.3025	13.4885	-1.67621	0.169005	4	-0.494034	0.122074	NCF4	0.999846	12 months
-0.036738	6.25728	6.29402	-1.67582	0.169082	4	-0.0976043	0.0241283	AC092798.2	0.999846	12 months
0.127163	7.994	7.86684	1.67553	0.169141	4	-0.0835538	0.33788	HSPA8P3	0.999846	12 months
-0.00245564	12.1837	12.1862	-1.67542	0.169162	4	-0.00652505	0.00161377	ATG7	0.999846	12 months
0.235488	12.5027	12.2672	1.67503	0.16924	4	-0.154845	0.625821	SRXN1	0.999846	12 months
0.220377	12.1444	11.924	1.67462	0.169321	4	-0.144999	0.585754	MRVI1	0.997969	0 months
-0.196095	10.2997	10.4958	-1.67366	0.169512	4	-0.521398	0.129209	TTC9C	0.997969	0 months
-0.0887024	11.6702	11.7589	-1.67343	0.169557	4	-0.235872	0.0584669	TMEM183A	0.999846	12 months
-0.150812	6.20424	6.35505	-1.6732	0.169603	4	-0.401063	0.0994394	CTD.2501B8.1	0.999846	12 months
-0.0537798	11.5949	11.6486	-1.6725	0.169743	4	-0.143057	0.0354979	NFYC	0.999846	12 months
-0.0891083	8.50738	8.59648	-1.67246	0.16975	4	-0.237037	0.0588201	TAS2R60	0.999846	12 months
-0.00963752	9.06091	9.07054	-1.67183	0.169876	4	-0.0256428	0.00636774	RSC1A1	0.999846	12 months
-0.137806	7.36955	7.50736	-1.67159	0.169924	4	-0.366697	0.0910846	LY6G5C	0.999846	12 months
0.164939	8.99803	8.83309	1.67091	0.17006	4	-0.10913	0.439007	RPH3AL	0.999846	12 months
0.00355257	11.9524	11.9489	1.6706	0.170122	4	-0.00235162	0.00945676	RNF216	0.999846	12 months
-0.0119867	9.41065	9.42263	-1.67048	0.170145	4	-0.0319094	0.00793598	PEF1	0.997969	0 months
-0.0611694	8.56099	8.62216	-1.66957	0.170326	4	-0.162892	0.0405532	MED11	0.997969	0 months
0.0483954	13.8419	13.7935	1.66936	0.17037	4	-0.0320949	0.128886	H2AFY	0.999846	12 months
-0.0689036	5.8943	5.9632	-1.66921	0.170399	4	-0.183513	0.0457055	UGT2A1	0.999846	12 months
0.06204	11.5153	11.4533	1.66908	0.170425	4	-0.0411609	0.165241	KCMF1	0.999846	12 months
-0.0828454	10.6421	10.7249	-1.66868	0.170506	4	-0.220689	0.0549978	KAT8	0.997969	0 months
-0.060243	5.95913	6.01937	-1.66833	0.170576	4	-0.1605	0.0400141	AC007041.2	0.999846	12 months
0.0202718	14.2145	14.1942	1.6677	0.170701	4	-0.0134773	0.0540209	LRRFIP1	0.999846	12 months
0.0801097	10.0145	9.93441	1.66754	0.170733	4	-0.0532724	0.213492	PPOX	0.999846	12 months
0.151957	8.45531	8.30335	1.6668	0.170883	4	-0.101163	0.405078	RPL7L1P3	0.999846	12 months
0.0111175	7.47258	7.46146	1.66671	0.170899	4	-0.00740228	0.0296374	C16orf86	0.997969	0 months
-0.553539	5.75924	6.31278	-1.66667	0.170908	4	-1.47566	0.368583	KNG1	0.999846	12 months
-0.151415	14.9586	15.11	-1.66632	0.170978	4	-0.403703	0.100874	TMEM154	0.997969	0 months
-0.0625246	7.73802	7.80055	-1.666	0.171042	4	-0.166724	0.0416744	CASQ1	0.997969	0 months
-0.36042	5.82253	6.18295	-1.66579	0.171084	4	-0.961148	0.240307	RPL6P9	0.999846	12 months
0.166599	14.3472	14.1806	1.66539	0.171165	4	-0.111146	0.444343	TAGAP	0.999846	12 months
0.139802	12.5399	12.4001	1.66465	0.171315	4	-0.0933725	0.372977	CHFR	0.997969	0 months
-0.106247	7.77545	7.8817	-1.66446	0.171353	4	-0.283474	0.0709813	AUNIP	0.997969	0 months
0.317601	6.72325	6.40565	1.66411	0.171424	4	-0.212294	0.847496	FABP5P3	0.999846	12 months
0.097362	7.65851	7.56114	1.66405	0.171435	4	-0.0650852	0.259809	RBMXP2	0.997969	0 months
-0.184185	5.57783	5.76201	-1.66404	0.171437	4	-0.491496	0.123127	RP11.32B5.2	0.999846	12 months
-0.155906	6.62793	6.78384	-1.66345	0.171556	4	-0.416127	0.104315	CROCCP1	0.997969	0 months
0.0699279	10.0693	9.99935	1.66296	0.171654	4	-0.0468223	0.186678	LRRC37A15P	0.997969	0 months
0.0358181	6.05182	6.016	1.66277	0.171693	4	-0.0239901	0.0956263	SHH	0.999846	12 months
0.0921024	7.52152	7.42942	1.66255	0.171738	4	-0.0617083	0.245913	POC1A	0.999846	12 months
0.0115475	6.31779	6.30624	1.66243	0.171761	4	-0.00773811	0.0308331	LL22NC03.80A10.11	0.999846	12 months
-0.256072	12.7863	13.0423	-1.66151	0.171947	4	-0.683979	0.171835	JARID2	0.999846	12 months
-0.0646757	9.67081	9.73549	-1.66033	0.172185	4	-0.172828	0.0434766	CCDC137	0.999846	12 months
0.0755145	8.38796	8.31244	1.65988	0.172277	4	-0.0507973	0.201826	TSPAN15	0.997969	0 months
0.110536	7.8022	7.69166	1.65975	0.172302	4	-0.0743692	0.295441	ABHD17AP4	0.999846	12 months
0.104732	9.09718	8.99244	1.65975	0.172303	4	-0.0704651	0.27993	SLCO1A2	0.999846	12 months
0.0262624	8.49278	8.46652	1.65786	0.172685	4	-0.0177196	0.0702443	CPOX	0.997969	0 months
0.158777	9.43209	9.27331	1.65762	0.172735	4	-0.107168	0.424723	HIGD2A	0.999846	12 months
0.165403	6.14397	5.97856	1.65734	0.172792	4	-0.111687	0.442492	H3F3BP1	0.997969	0 months
0.10056	10.3734	10.2729	1.65718	0.172824	4	-0.0679192	0.26904	DDX46	0.999846	12 months
0.2516	11.0987	10.8471	1.65698	0.172865	4	-0.169984	0.673184	IL1R1	0.997969	0 months
0.138404	13.2763	13.1379	1.65605	0.173053	4	-0.0936365	0.370444	KLHL21	0.997969	0 months
-0.0599986	8.03044	8.09044	-1.65553	0.17316	4	-0.160621	0.0406237	EEF1A1P19	0.999846	12 months
0.248106	10.591	10.3429	1.65517	0.173233	4	-0.168077	0.664289	RPS16	0.997969	0 months
-0.013828	6.40337	6.41719	-1.65485	0.173298	4	-0.0370281	0.00937212	RP3.405J10.2	0.997969	0 months
-0.095063	8.66655	8.76161	-1.6546	0.173349	4	-0.25458	0.0644544	DFFBP1	0.999846	12 months
-0.0330666	6.54791	6.58098	-1.65363	0.173546	4	-0.0885854	0.0224522	DDAH1	0.999846	12 months
-0.0748843	5.85395	5.92884	-1.65315	0.173644	4	-0.200652	0.0508829	SLC35G6	0.999846	12 months
0.142257	11.4331	11.2908	1.6531	0.173653	4	-0.0966682	0.381182	UPP1	0.997969	0 months
0.0480925	12.6163	12.5682	1.65291	0.173693	4	-0.0326901	0.128875	FNBP1	0.999846	12 months
0.092352	12.9711	12.8787	1.65204	0.17387	4	-0.0628562	0.24756	CGGBP1	0.999846	12 months
-0.00068413	6.39218	6.39286	-1.65186	0.173906	4	-0.00183401	0.000465753	LNP1	0.999846	12 months
0.191057	10.2114	10.0203	1.65135	0.174011	4	-0.13017	0.512283	RP11.176H8.1	0.999846	12 months
[truncated: 11,337 more rows]

## Sheet: Monocytes
estimate	estimate1	estimate2	statistic	p.value	parameter	conf.low	conf.high	Gene	p.adj.fdr	TIMEPOINT
1.35578	7.0231	5.66731	21.8125	2.61379e-05	4	1.18321	1.52836	NXPE2	0.0993519	12 months
0.552474	6.42317	5.8707	18.4999	5.02412e-05	4	0.469559	0.635389	GPHA2	0.0993519	12 months
-0.121554	9.93336	10.0549	-14.9006	0.000118144	4	-0.144203	-0.0989046	MTIF3	0.467259	0 months
1.28504	7.0108	5.72576	13.8333	0.000158296	4	1.02712	1.54296	SLC5A8	0.129439	12 months
-0.258267	11.8038	12.0621	-13.7766	0.00016087	4	-0.310316	-0.206218	SURF4	0.129439	12 months
0.537833	6.40808	5.87025	13.2786	0.000185908	4	0.425377	0.65029	CYP2A13	0.129439	12 months
0.133805	6.81249	6.67869	12.2073	0.000258517	4	0.103372	0.164238	CCDC185	0.129439	12 months
-0.420441	8.31957	8.74001	-12.1853	0.00026035	4	-0.51624	-0.324643	COPRS	0.129439	12 months
0.280139	7.49067	7.21053	11.828	0.000292477	4	0.214381	0.345898	ADIPOQ	0.129439	12 months
0.345904	7.27814	6.93224	11.8066	0.000294551	4	0.264561	0.427247	AC116050.1	0.129439	12 months
0.13069	8.06495	7.93426	11.0875	0.000376374	4	0.0979637	0.163416	CSTL1	0.148856	12 months
0.11557	7.03568	6.92011	10.7221	0.0004288	4	0.0856437	0.145496	NRK	0.154162	12 months
-0.0423141	10.0704	10.1127	-10.6026	0.000447894	4	-0.0533947	-0.0312336	SPATA5L1	0.88571	0 months
0.381971	7.46697	7.085	10.4849	0.000467749	4	0.280823	0.483119	FTH1P10	0.154162	12 months
0.147857	7.08046	6.93261	10.1905	0.000522383	4	0.107573	0.188141	DUOXA1	0.158925	12 months
0.341389	8.22806	7.88667	9.74977	0.000619887	4	0.244171	0.438606	ZNF750	0.168514	12 months
-0.0470427	7.81004	7.85708	-9.67299	0.000639118	4	-0.0605454	-0.03354	TMIE	0.168514	12 months
0.243252	6.85815	6.6149	9.31496	0.000739221	4	0.170747	0.315756	SOX10	0.182726	12 months
0.277597	6.49869	6.2211	9.00493	0.000842059	4	0.192007	0.363186	LDOC1	0.99978	0 months
0.408881	7.30828	6.8994	8.74197	0.000943513	4	0.279021	0.538742	LRRN4	0.214899	12 months
0.0559188	6.8736	6.81768	8.55021	0.00102717	4	0.0377607	0.0740769	RP11.190C22.1	0.214899	12 months
0.53601	6.42658	5.89057	8.44738	0.00107582	4	0.359837	0.712183	AC012363.10	0.214899	12 months
0.487208	7.82378	7.33658	8.42513	0.00108672	4	0.326652	0.647764	HOXD9	0.214899	12 months
-0.520949	9.96241	10.4834	-8.14679	0.00123536	4	-0.69849	-0.343408	TPM1	0.99978	0 months
0.127579	7.59861	7.47103	7.94515	0.00135899	4	0.0829966	0.172162	PALM3	0.244521	12 months
0.720237	6.68718	5.96694	7.94333	0.00136017	4	0.468491	0.971982	MCIDAS	0.244521	12 months
0.112285	9.75854	9.64625	7.50384	0.0016876	4	0.0707392	0.153831	MRPL23	0.290194	12 months
0.208768	6.82214	6.61338	7.41594	0.00176438	4	0.130608	0.286929	NPM1P50	0.290756	12 months
-0.0581528	11.5127	11.5709	-7.22945	0.00194209	4	-0.0804862	-0.0358194	SLC24A4	0.299462	12 months
-0.399227	8.46222	8.86144	-7.14149	0.00203356	4	-0.554437	-0.244017	MYO1A	0.299462	12 months
-0.0124421	10.2032	10.2157	-7.13142	0.00204437	4	-0.0172861	-0.00759804	TGFBRAP1	0.299462	12 months
-0.251579	11.7912	12.0428	-7.13104	0.00204478	4	-0.349531	-0.153628	POLK	0.99978	0 months
0.125588	6.48384	6.35826	6.88692	0.00232994	4	0.0749577	0.176219	IGHV3.22	0.329105	12 months
0.16302	11.9009	11.7379	6.75725	0.00250138	4	0.0960377	0.230002	ETS2	0.99978	0 months
0.527661	7.63724	7.10958	6.69492	0.00258932	4	0.308835	0.746487	PLA2G12AP1	0.35038	12 months
-0.102275	11.521	11.6233	-6.65857	0.00264236	4	-0.144921	-0.059629	MAPKAP1	0.99978	0 months
0.321342	6.27971	5.95837	6.64819	0.00265775	4	0.187142	0.455542	RP11.57G22.1	0.35038	12 months
-0.177917	7.85509	8.03301	-6.54205	0.00282164	4	-0.253425	-0.102409	DCAF4L1	0.99978	0 months
0.450242	7.60153	7.15129	6.53378	0.00283493	4	0.258918	0.641567	GRM5	0.354386	12 months
0.209183	7.20499	6.99581	6.5138	0.00286735	4	0.120021	0.298346	KIR3DP1	0.354386	12 months
0.228845	7.02994	6.8011	6.43863	0.00299348	4	0.130163	0.327527	ZIC5	0.358421	12 months
0.248663	7.55174	7.30308	6.38456	0.00308845	4	0.140527	0.356799	TBX15	0.358421	12 months
1.32831	7.07497	5.74666	6.32748	0.00319274	4	0.745458	1.91116	PCDH20	0.358421	12 months
0.301924	9.5012	9.19927	6.27725	0.00328813	4	0.168382	0.435465	COX17	0.358421	12 months
0.119928	8.07202	7.95209	6.24404	0.00335312	4	0.0666013	0.173254	RP11.253E3.1	0.358421	12 months
0.361843	7.40723	7.04539	6.10405	0.00364511	4	0.197257	0.526428	RP11.382B18.6	0.369698	12 months
-0.0513512	5.96389	6.01524	-6.10384	0.00364557	4	-0.0747093	-0.0279932	ARHGDIG	0.369698	12 months
-0.0959545	11.6338	11.7297	-6.02607	0.00382131	4	-0.140165	-0.0517445	RMDN1	0.99978	0 months
-0.397844	7.56868	7.96652	-5.96981	0.00395495	4	-0.582873	-0.212814	KY	0.38421	12 months
0.796863	10.3227	9.52586	5.90943	0.00410484	4	0.42247	1.17126	WBP1	0.38421	12 months
-0.198983	11.6923	11.8913	-5.9064	0.00411255	4	-0.29252	-0.105446	PDIA6	0.38421	12 months
0.108328	7.06051	6.95219	5.85862	0.0042364	4	0.0569905	0.159665	CLDN14	0.38421	12 months
0.276722	9.36241	9.08569	5.8443	0.00427439	4	0.14526	0.408183	ADAMTS5	0.38421	12 months
1.3643	7.43405	6.06976	5.8057	0.00437897	4	0.711851	2.01674	IGHVIII.47.1	0.384863	12 months
-0.249461	6.96095	7.21041	-5.75268	0.00452772	4	-0.369859	-0.129062	FAM92A1P2	0.389285	12 months
-0.116459	9.69616	9.81261	-5.68585	0.00472418	4	-0.173326	-0.059591	SPTSSA	0.99978	0 months
0.390495	7.40819	7.01769	5.65558	0.00481662	4	0.198793	0.582197	WBSCR17	0.394072	12 months
0.278778	8.21489	7.93612	5.63988	0.00486542	4	0.141539	0.416018	KRT36	0.394072	12 months
-0.4359	9.55366	9.98956	-5.61919	0.00493067	4	-0.651279	-0.220522	INSIG1	0.99978	0 months
-0.193694	6.97302	7.16672	-5.59339	0.00501353	4	-0.289839	-0.0975481	RNASE10	0.394072	12 months
0.397621	7.63229	7.23467	5.57801	0.00506376	4	0.199706	0.595536	HIST3H3	0.394072	12 months
0.118041	7.42555	7.30751	5.56051	0.00512164	4	0.0591013	0.176981	TBX5	0.394072	12 months
0.919782	8.36469	7.44491	5.55444	0.00514191	4	0.460019	1.37954	GPRC5C	0.99978	0 months
-0.239402	7.20031	7.43972	-5.54284	0.00518089	4	-0.35932	-0.119484	TPT1P14	0.99978	0 months
0.896019	7.6942	6.79818	5.4964	0.00534072	4	0.443405	1.34863	HNRNPA1P53	0.394072	12 months
0.314987	10.1224	9.80742	5.48718	0.00537319	4	0.155607	0.474366	BRIP1	0.99978	0 months
-0.17935	10.4762	10.6556	-5.44214	0.0055352	4	-0.27085	-0.0878501	RP11.673C5.1	0.394072	12 months
0.483855	6.39432	5.91046	5.39466	0.00571249	4	0.234832	0.732879	TMED10P2	0.394072	12 months
-0.283713	7.30943	7.59314	-5.37795	0.00577653	4	-0.430184	-0.137242	LRFN2	0.394072	12 months
0.124101	10.8999	10.7758	5.33501	0.00594521	4	0.0595162	0.188685	MRPS34	0.99978	0 months
0.5308	7.85171	7.32091	5.3272	0.00597652	4	0.254156	0.807445	WT1	0.394072	12 months
0.823269	6.75505	5.93178	5.3245	0.0059874	4	0.393978	1.25256	CYCSP32	0.394072	12 months
0.0262732	6.97383	6.94756	5.31656	0.00601952	4	0.0125526	0.0399937	HAPLN2	0.394072	12 months
0.325417	6.92006	6.59465	5.2849	0.00614967	4	0.154458	0.496377	CTD.2576D5.3	0.394072	12 months
0.266201	7.48201	7.21581	5.25721	0.00626636	4	0.125614	0.406787	PMCHL2	0.394072	12 months
0.0888423	10.6933	10.6044	5.21832	0.00643485	4	0.0415731	0.136111	RARG	0.394072	12 months
0.383989	9.53913	9.15514	5.18914	0.00656494	4	0.178536	0.589443	PF4V1	0.394072	12 months
0.603374	6.61793	6.01456	5.18901	0.00656549	4	0.280532	0.926217	CTB.75G16.1	0.394072	12 months
0.745831	6.75121	6.00538	5.1879	0.00657053	4	0.346679	1.14498	RAD1P2	0.394072	12 months
0.354651	10.2907	9.93608	5.15926	0.00670146	4	0.163796	0.545506	TRAPPC3	0.394072	12 months
0.239336	7.5366	7.29726	5.14098	0.00678666	4	0.11008	0.368592	HOXD10	0.394072	12 months
0.400705	7.43172	7.03102	5.13558	0.00681209	4	0.184072	0.617338	SOWAHB	0.394072	12 months
-0.0119735	10.1499	10.1619	-5.12714	0.0068521	4	-0.0184574	-0.00548962	MRPS7	0.394072	12 months
0.597109	7.43126	6.83416	5.06827	0.00713906	4	0.270007	0.924211	FOXD4L4	0.99978	0 months
0.190407	7.46142	7.27101	5.06614	0.00714972	4	0.0860562	0.294757	NIFKP9	0.99978	0 months
0.489549	7.41252	6.92297	5.06454	0.00715775	4	0.221172	0.757927	OR52X1P	0.394072	12 months
0.311216	6.30745	5.99624	5.06037	0.0071787	4	0.140462	0.481969	PFN1P4	0.394072	12 months
0.161581	6.76406	6.60248	5.057	0.00719567	4	0.072868	0.250293	CCDC42B	0.394072	12 months
0.5477	7.33019	6.78249	5.05347	0.00721351	4	0.246786	0.848614	RP5.981L23.2	0.394072	12 months
0.0162258	7.2112	7.19497	5.04999	0.00723115	4	0.00730497	0.0251466	CYP8B1	0.99978	0 months
0.673925	6.9877	6.31378	5.04165	0.00727364	4	0.302793	1.04506	OR2T29	0.394072	12 months
-0.117293	10.1484	10.2657	-5.00825	0.00744689	4	-0.182317	-0.0522688	STX5	0.398006	12 months
-0.110818	8.14871	8.25953	-4.99281	0.00752866	4	-0.172442	-0.0491932	SFR1	0.99978	0 months
0.102905	11.8152	11.7123	4.94938	0.00776461	4	0.0451784	0.160631	HDAC9	0.405273	12 months
0.102358	7.06703	6.96467	4.93827	0.00782642	4	0.0448094	0.159907	PSMC1P7	0.99978	0 months
-0.0291271	6.58716	6.61629	-4.93121	0.00786603	4	-0.0455267	-0.0127275	HOXB5	0.405273	12 months
0.346162	6.47503	6.12887	4.92691	0.00789028	4	0.15109	0.541233	PSKH2	0.405273	12 months
0.217945	12.7222	12.5043	4.89341	0.00808219	4	0.0942864	0.341604	PRKD3	0.407958	12 months
0.697028	7.44705	6.75002	4.87066	0.0082158	4	0.299698	1.09436	TMEM100	0.407958	12 months
0.622348	7.9206	7.29825	4.85381	0.00831646	4	0.266356	0.97834	ATP5L2	0.407958	12 months
-0.161199	11.6607	11.8219	-4.8474	0.00835514	4	-0.253528	-0.0688689	ALDH3B1	0.407958	12 months
0.246186	8.81669	8.57051	4.82238	0.0085083	4	0.104446	0.387925	WNT16	0.41037	12 months
-0.00955291	7.70056	7.71011	-4.82154	0.00851349	4	-0.0150539	-0.00405194	VPS26BP1	0.99978	0 months
-0.0464	9.31559	9.36199	-4.81509	0.00855353	4	-0.0731549	-0.0196451	NUDT14	0.99978	0 months
0.372091	7.21254	6.84045	4.77926	0.0087803	4	0.15593	0.588252	FBXL7	0.412448	12 months
-0.00264091	6.79285	6.79549	-4.77788	0.00878914	4	-0.00417555	-0.00110627	HOXC13	0.412448	12 months
0.275065	9.6924	9.41733	4.76986	0.00884101	4	0.114955	0.435175	MANF	0.99978	0 months
-0.0233328	7.17105	7.19438	-4.76628	0.00886425	4	-0.0369246	-0.009741	NDUFA4L2	0.412448	12 months
0.579617	10.1997	9.6201	4.7528	0.00895248	4	0.241022	0.918213	COMMD3.BMI1	0.99978	0 months
0.271643	7.50699	7.23535	4.71933	0.00917612	4	0.111832	0.431454	SOX9	0.421534	12 months
0.195148	9.35478	9.15963	4.69969	0.00931055	4	0.07986	0.310436	MEMO1	0.421534	12 months
0.230133	8.11187	7.88174	4.68978	0.00937927	4	0.0938895	0.366376	DMRT1	0.421534	12 months
-0.235466	9.65093	9.8864	-4.64578	0.00969202	4	-0.376187	-0.094745	NDUFS3	0.99978	0 months
0.0991307	6.77114	6.67201	4.64108	0.00972613	4	0.0398275	0.158434	MRPS18CP6	0.427472	12 months
-0.0260401	6.0515	6.07754	-4.62433	0.00984906	4	-0.0416746	-0.0104056	CTD.2325P2.2	0.427472	12 months
0.569705	7.70814	7.13844	4.61012	0.00995474	4	0.2266	0.91281	RHCG	0.427472	12 months
0.127544	7.20441	7.07687	4.60539	0.00999027	4	0.0506519	0.204437	RP11.699A7.1	0.427472	12 months
0.290634	7.04254	6.7519	4.59724	0.0100518	4	0.115109	0.466158	NR2E1	0.427472	12 months
0.312231	9.21947	8.90724	4.58956	0.0101102	4	0.123347	0.501115	XCL1	0.99978	0 months
0.0856243	7.04124	6.95562	4.55362	0.010389	4	0.0334172	0.137831	GRM3	0.436804	12 months
0.144538	7.3865	7.24197	4.54062	0.0104921	4	0.0561579	0.232919	RP11.434D2.10	0.436804	12 months
-0.517524	10.7026	11.2201	-4.49658	0.010851	4	-0.837074	-0.197975	GLE1	0.443413	12 months
0.276344	7.77761	7.50127	4.4951	0.0108632	4	0.105658	0.447031	PDE6G	0.99978	0 months
0.229369	9.44098	9.21161	4.49368	0.0108751	4	0.0876521	0.371087	BOD1	0.443413	12 months
-0.104434	5.89178	5.99622	-4.4629	0.0111354	4	-0.169405	-0.0394641	FGF23	0.99978	0 months
0.823736	6.7793	5.95556	4.44997	0.011247	4	0.309786	1.33769	FAM71E1	0.453897	12 months
-0.152088	8.76551	8.9176	-4.44469	0.0112929	4	-0.247092	-0.0570838	MRTO4	0.99978	0 months
0.17141	8.27587	8.10446	4.41929	0.0115172	4	0.0637207	0.279099	AC007395.4	0.459839	12 months
0.0924409	11.693	11.6005	4.41456	0.0115596	4	0.0343021	0.15058	RIT1	0.99978	0 months
1.04195	7.22913	6.18718	4.40533	0.0116428	4	0.385264	1.69864	PABPC1P2	0.459839	12 months
0.467742	7.20426	6.73652	4.36836	0.0119834	4	0.170455	0.76503	SIX2	0.459839	12 months
0.117758	7.11004	6.99229	4.35884	0.0120731	4	0.0427498	0.192766	RPL7P19	0.459839	12 months
-0.277794	7.89691	8.17471	-4.35305	0.012128	4	-0.454976	-0.100613	RGS7	0.459839	12 months
-0.189185	7.25642	7.4456	-4.34145	0.012239	4	-0.310173	-0.0681973	MECOM	0.99978	0 months
0.462529	7.50945	7.04693	4.34036	0.0122495	4	0.166658	0.758401	RP13.147D17.2	0.459839	12 months
0.565511	7.33683	6.77132	4.31625	0.0124842	4	0.201744	0.929278	RP11.97O12.3	0.459839	12 months
0.234123	9.12019	8.88607	4.31393	0.0125072	4	0.0834413	0.384805	BATF3	0.99978	0 months
0.495832	8.89404	8.39821	4.31346	0.0125118	4	0.17668	0.814985	PON2	0.459839	12 months
0.58095	6.4721	5.89115	4.31032	0.0125429	4	0.206737	0.955162	CITED1	0.459839	12 months
0.276807	10.807	10.5302	4.30334	0.0126123	4	0.0982156	0.455399	TMEM261	0.459839	12 months
-0.926767	8.37394	9.30071	-4.30146	0.012631	4	-1.52496	-0.328571	RSC1A1	0.99978	0 months
0.182593	7.15274	6.97014	4.28002	0.0128475	4	0.0641452	0.301042	AC019109.1	0.459839	12 months
0.576992	7.66619	7.08919	4.266	0.0129914	4	0.201468	0.952516	CTD.2233C11.3	0.459839	12 months
0.0594934	5.96587	5.90638	4.26257	0.0130269	4	0.0207421	0.0982447	RP3.337H4.6	0.99978	0 months
0.400934	8.27284	7.8719	4.24804	0.0131787	4	0.13889	0.662977	URGCP.MRPS24	0.459839	12 months
0.259917	8.28571	8.0258	4.23678	0.0132977	4	0.0895884	0.430245	HR	0.459839	12 months
0.056366	8.26354	8.20717	4.23504	0.0133162	4	0.0194131	0.0933189	CD109	0.459839	12 months
0.157527	6.95185	6.79433	4.22236	0.0134521	4	0.0539439	0.26111	CTB.102L5.4	0.459839	12 months
-0.600009	10.4664	11.0664	-4.20303	0.0136624	4	-0.996364	-0.203654	GZF1	0.99978	0 months
-0.0709958	7.04954	7.12054	-4.19374	0.0137649	4	-0.117998	-0.0239934	WIPF3	0.99978	0 months
0.451493	6.24553	5.79404	4.19052	0.0138007	4	0.152355	0.750632	RPL21P28	0.459839	12 months
0.271075	7.56692	7.29585	4.18406	0.0138728	4	0.0911959	0.450955	IL21	0.459839	12 months
-0.130552	6.53994	6.67049	-4.17951	0.0139238	4	-0.217278	-0.0438264	RP11.47A17.2	0.459839	12 months
0.44009	7.98597	7.54588	4.17402	0.0139857	4	0.147354	0.732827	TMEM186	0.99978	0 months
0.275733	7.43645	7.16072	4.16487	0.0140895	4	0.0919198	0.459546	OR2R1P	0.459839	12 months
0.546018	7.40046	6.85444	4.16035	0.0141412	4	0.181628	0.910407	CTAGE12P	0.459839	12 months
0.396266	7.0133	6.61704	4.1464	0.014302	4	0.130925	0.661608	CCNO	0.459839	12 months
0.0138891	6.55429	6.5404	4.14345	0.0143363	4	0.00458227	0.0231958	TLX1	0.459839	12 months
0.464499	7.87036	7.40586	4.14022	0.014374	4	0.153004	0.775994	RP11.556O9.3	0.459839	12 months
0.0398602	9.88375	9.84389	4.13621	0.0144209	4	0.0131039	0.0666165	MRPL30	0.99978	0 months
0.209826	11.5459	11.336	4.13539	0.0144305	4	0.0689516	0.350701	TTC17	0.459839	12 months
0.359694	8.60411	8.24442	4.13067	0.014486	4	0.117924	0.601463	TRIM51BP	0.459839	12 months
0.025066	8.73437	8.7093	4.12027	0.0146092	4	0.00817529	0.0419567	PDCL3	0.99978	0 months
-0.165834	10.1545	10.3203	-4.11653	0.0146538	4	-0.277682	-0.0539852	PGM1	0.99978	0 months
0.921035	8.74001	7.81897	4.11314	0.0146944	4	0.29932	1.54275	TIMM10	0.99978	0 months
0.0919432	7.34247	7.25053	4.11314	0.0146945	4	0.0298798	0.154007	PGF	0.459839	12 months
-0.246568	12.0244	12.2709	-4.11196	0.0147086	4	-0.413053	-0.0800824	YWHAH	0.99978	0 months
0.447044	7.63528	7.18824	4.11154	0.0147137	4	0.145164	0.748925	SMCO2	0.459839	12 months
0.089537	6.88375	6.79421	4.0895	0.0149812	4	0.0287485	0.150325	CD164L2	0.459839	12 months
0.405964	6.96392	6.55796	4.08123	0.0150832	4	0.129788	0.68214	RP11.632K20.6	0.459839	12 months
-0.390828	10.0911	10.4819	-4.08081	0.0150884	4	-0.656735	-0.124922	PDHA1	0.459839	12 months
-0.799099	9.36807	10.1672	-4.07634	0.0151439	4	-1.34337	-0.254823	SPIN1	0.99978	0 months
0.201239	8.13367	7.93243	4.07416	0.015171	4	0.0640993	0.338379	VTN	0.459839	12 months
-0.089848	8.05775	8.1476	-4.07189	0.0151993	4	-0.151111	-0.0285846	RP1.85D24.1	0.99978	0 months
0.368122	9.36401	8.99588	4.06935	0.0152311	4	0.116959	0.619285	POP5	0.459839	12 months
0.0441429	9.77836	9.73422	4.04565	0.0155313	4	0.0138486	0.0744372	ZC4H2	0.462802	12 months
-0.585932	8.91313	9.49906	-4.04359	0.0155578	4	-0.98825	-0.183615	ZNF16	0.99978	0 months
-0.138333	8.37388	8.51222	-4.03608	0.0156546	4	-0.233494	-0.043173	DOC2A	0.462802	12 months
-0.217122	7.97139	8.18851	-4.0341	0.0156803	4	-0.366555	-0.0676892	C19orf67	0.462802	12 months
-0.472252	7.23255	7.7048	-4.00404	0.016076	4	-0.799716	-0.144787	RP11.1166P10.1	0.467313	12 months
-0.0199971	7.1152	7.1352	-3.99708	0.0161693	4	-0.0338875	-0.00610676	HSPA8P14	0.467313	12 months
-0.0515609	7.06258	7.11415	-3.99572	0.0161876	4	-0.0873882	-0.0157336	HHLA3	0.467313	12 months
0.0365057	8.79901	8.76251	3.98122	0.0163844	4	0.0110472	0.0619643	LSM11	0.467754	12 months
-0.179564	10.9827	11.1623	-3.97721	0.0164394	4	-0.304916	-0.0542124	DNAJC15	0.467754	12 months
0.451976	9.3191	8.86712	3.96718	0.0165777	4	0.135659	0.768294	SLC9A4	0.99978	0 months
0.770569	6.71343	5.94286	3.96171	0.0166538	4	0.230539	1.3106	DPPA2P3	0.47047	12 months
0.732049	7.86669	7.13464	3.95315	0.0167737	4	0.217904	1.2462	RP11.712B9.4	0.470495	12 months
-0.178594	8.5265	8.70509	-3.93063	0.017094	4	-0.304747	-0.0524421	MRPS12	0.472775	12 months
-0.111071	8.07045	8.18153	-3.93063	0.017094	4	-0.189527	-0.0326146	METTL7B	0.472775	12 months
0.242008	8.11031	7.86831	3.91995	0.0172485	4	0.0705971	0.41342	NOL4	0.473734	12 months
0.191117	8.84135	8.65024	3.91539	0.0173148	4	0.055594	0.32664	ZNF727	0.99978	0 months
0.300947	8.23483	7.93389	3.89903	0.0175558	4	0.086647	0.515246	TRGV5P	0.478849	12 months
0.176645	7.27492	7.09827	3.89487	0.0176178	4	0.0507242	0.302566	EEF1A1P17	0.99978	0 months
0.278758	8.16202	7.88327	3.85609	0.0182079	4	0.0780477	0.479469	VPS25P1	0.493234	12 months
-0.0223021	7.78874	7.81105	-3.84045	0.0184525	4	-0.0384253	-0.00617882	SYNPO2L	0.49646	12 months
-0.223693	7.26064	7.48434	-3.81586	0.018845	4	-0.386454	-0.0609327	SYTL5	0.500025	12 months
0.0647718	8.69785	8.63308	3.80967	0.0189455	4	0.0175668	0.111977	ZNF513	0.500025	12 months
0.233634	11.0618	10.8281	3.79061	0.0192588	4	0.0625078	0.40476	ACADM	0.500025	12 months
0.308947	7.39542	7.08647	3.78961	0.0192754	4	0.082598	0.535296	MTMR9LP	0.99978	0 months
0.128712	8.38324	8.25453	3.7893	0.0192806	4	0.0344037	0.22302	CYP21A1P	0.99978	0 months
0.436345	11.6008	11.1644	3.78745	0.0193112	4	0.116476	0.756213	PANK2	0.99978	0 months
0.253365	8.09868	7.84532	3.77355	0.0195444	4	0.0669477	0.439781	TMSB4XP1	0.500025	12 months
-0.0495755	10.6319	10.6815	-3.7709	0.0195892	4	-0.0860771	-0.013074	ARHGAP24	0.500025	12 months
0.00856774	13.1781	13.1695	3.77089	0.0195894	4	0.00225945	0.014876	RPS3	0.99978	0 months
0.220829	8.22095	8.00012	3.76803	0.0196379	4	0.0581128	0.383546	RP11.23J9.6	0.500025	12 months
-0.110123	12.5406	12.6508	-3.76771	0.0196433	4	-0.191273	-0.0289729	HNRNPH2	0.500025	12 months
0.291881	7.06769	6.77581	3.76675	0.0196596	4	0.0767377	0.507023	OR7E126P	0.500025	12 months
0.13848	9.43545	9.29697	3.76304	0.0197229	4	0.0363069	0.240654	TIGD6	0.500025	12 months
0.115701	11.339	11.2233	3.7534	0.0198884	4	0.0301151	0.201286	ZNF271P	0.500145	12 months
-0.0309407	7.8407	7.87164	-3.75245	0.0199047	4	-0.0538338	-0.00804763	TCEAL4	0.99978	0 months
0.465524	6.59119	6.12567	3.74807	0.0199805	4	0.120679	0.810369	ASCL1	0.500145	12 months
-0.122782	8.74665	8.86944	-3.73723	0.0201696	4	-0.213999	-0.0315654	PAK3	0.99978	0 months
0.148636	8.07288	7.92425	3.73288	0.0202461	4	0.0380834	0.259189	EPHA5	0.501601	12 months
0.0719949	7.76411	7.69212	3.72959	0.0203041	4	0.0183992	0.125591	FAM35DP	0.99978	0 months
0.479369	7.58245	7.10308	3.72489	0.0203874	4	0.122059	0.83668	FIBIN	0.501601	12 months
-0.452086	9.11029	9.56237	-3.72311	0.0204191	4	-0.789222	-0.11495	DNAL4	0.501601	12 months
0.0323348	7.52984	7.49751	3.69921	0.0208498	4	0.0080659	0.0566037	AC005077.12	0.505034	12 months
0.289334	7.29336	7.00403	3.69416	0.0209423	4	0.0718773	0.506791	ACTG1P12	0.99978	0 months
0.397387	12.5216	12.1243	3.68765	0.021062	4	0.098193	0.69658	GLUD1	0.505034	12 months
-0.344216	11.0443	11.3885	-3.68383	0.0211328	4	-0.603646	-0.0847858	FBXO34	0.99978	0 months
0.208712	8.084	7.87528	3.68331	0.0211424	4	0.0513869	0.366038	KRT18P16	0.505034	12 months
0.155387	10.1046	9.94922	3.68263	0.021155	4	0.038236	0.272537	CTIF	0.505034	12 months
0.420234	7.24285	6.82262	3.67021	0.0213872	4	0.102335	0.738133	PSMB11	0.505034	12 months
0.096789	7.81178	7.71499	3.66676	0.0214521	4	0.0235011	0.170077	RPL23AP53	0.99978	0 months
0.188549	9.34194	9.1534	3.66661	0.021455	4	0.0457751	0.331322	SNX33	0.505034	12 months
0.291293	6.99386	6.70257	3.66228	0.021537	4	0.0704582	0.512128	RP11.738O11.13	0.505034	12 months
-0.184351	8.06831	8.25266	-3.65776	0.021623	4	-0.324284	-0.0444181	AC007040.11	0.505034	12 months
0.328759	7.68679	7.35803	3.6533	0.0217082	4	0.0789078	0.57861	C2CD4A	0.505034	12 months
-0.132971	7.55173	7.6847	-3.64711	0.021827	4	-0.234197	-0.0317438	PTGFR	0.99978	0 months
-0.44382	11.7299	12.1738	-3.63578	0.0220468	4	-0.78274	-0.104899	SCPEP1	0.99978	0 months
-0.152343	10.9328	11.0852	-3.63481	0.0220658	4	-0.26871	-0.0359759	PGLS	0.510351	12 months
0.0266674	11.3342	11.3075	3.63026	0.0221548	4	0.00627199	0.0470628	SEP15	0.99978	0 months
-0.17756	8.02642	8.20398	-3.59757	0.0228074	4	-0.314593	-0.0405271	F7	0.99978	0 months
0.748486	7.28321	6.53472	3.59525	0.0228546	4	0.170465	1.32651	GGT6	0.99978	0 months
0.458634	7.09491	6.63628	3.58117	0.0231435	4	0.10306	0.814209	OR2T5	0.532165	12 months
-0.00760546	10.143	10.1506	-3.57679	0.0232342	4	-0.0135091	-0.0017018	ZW10	0.99978	0 months
0.0343528	6.95163	6.91727	3.57265	0.0233203	4	0.00765593	0.0610496	ADAMTS8	0.533132	12 months
-0.0466344	6.6619	6.70853	-3.56889	0.0233991	4	-0.082914	-0.0103548	AC104451.2	0.99978	0 months
-0.0445157	7.03226	7.07678	-3.56584	0.023463	4	-0.0791766	-0.00985474	PMEL	0.99978	0 months
0.201312	8.13185	7.93054	3.56131	0.0235584	4	0.0443663	0.358257	C9orf173	0.53548	12 months
-0.0543396	6.96838	7.02272	-3.55844	0.023619	4	-0.0967375	-0.0119416	TMEM262	0.99978	0 months
0.136805	7.15383	7.01703	3.55444	0.0237039	4	0.0299439	0.243665	CPXM1	0.535633	12 months
-0.0962375	10.1833	10.2796	-3.54811	0.023839	4	-0.171545	-0.0209304	FAM173A	0.99978	0 months
0.340815	7.16657	6.82575	3.54104	0.0239909	4	0.0735904	0.60804	LDHAP7	0.99978	0 months
-0.472285	7.61726	8.08954	-3.5376	0.0240654	4	-0.842953	-0.101617	RP5.1053E7.3	0.535633	12 months
0.439778	11.7292	11.2894	3.5366	0.024087	4	0.0945257	0.785031	KLRB1	0.535633	12 months
0.167888	10.5038	10.3359	3.5361	0.0240978	4	0.0360671	0.299709	RCN1	0.99978	0 months
0.511771	8.28463	7.77286	3.53568	0.0241069	4	0.109895	0.913646	EIF4EP2	0.535633	12 months
0.264607	8.13944	7.87483	3.51697	0.024517	4	0.0557151	0.473499	CCL24	0.541702	12 months
0.113695	7.19849	7.0848	3.50861	0.0247029	4	0.0237256	0.203664	RP11.474L23.3	0.542777	12 months
-0.27521	8.15286	8.42807	-3.49932	0.0249115	4	-0.493568	-0.0568518	GRM4	0.99978	0 months
0.256352	7.47263	7.21628	3.49815	0.0249379	4	0.0528882	0.459816	GPR158	0.544538	12 months
0.13001	8.81764	8.68763	3.49283	0.0250584	4	0.0266653	0.233355	ZNF727	0.544538	12 months
0.174854	8.17285	7.998	3.492	0.0250773	4	0.0358298	0.313878	GBX2	0.99978	0 months
-0.0497342	11.2375	11.2873	-3.4898	0.0251273	4	-0.0893022	-0.0101663	SRSF6	0.99978	0 months
0.340694	7.72691	7.38621	3.47348	0.0255028	4	0.0683679	0.613021	GAPDHP33	0.550069	12 months
0.108454	11.1317	11.0233	3.46611	0.0256745	4	0.0215793	0.195328	NGDN	0.550069	12 months
-0.0992885	9.56343	9.66272	-3.46056	0.0258047	4	-0.178949	-0.0196282	TCEA2	0.550069	12 months
-0.0464225	6.88277	6.9292	-3.4539	0.0259618	4	-0.0837396	-0.00910541	NUTM2HP	0.99978	0 months
-0.109275	8.02616	8.13544	-3.44796	0.0261031	4	-0.197268	-0.0212821	RP1.281H8.3	0.99978	0 months
0.0828712	7.10455	7.02168	3.44135	0.0262613	4	0.0160116	0.149731	MASP1	0.550069	12 months
-0.330282	8.75191	9.08219	-3.44099	0.02627	4	-0.596778	-0.0637857	BRIX1	0.99978	0 months
0.169431	7.38345	7.21402	3.44031	0.0262863	4	0.0326944	0.306167	H1FNT	0.550069	12 months
2.89425	8.35195	5.45769	3.44022	0.0262884	4	0.558434	5.23007	TAS2R19	0.550069	12 months
-0.150528	8.11216	8.26269	-3.43507	0.0264127	4	-0.272194	-0.0288614	NGEF	0.550069	12 months
0.42431	7.1949	6.77059	3.43454	0.0264256	4	0.0813022	0.767318	IRS4	0.550069	12 months
0.300866	7.42885	7.12798	3.42403	0.0266813	4	0.0569026	0.544829	LL22NC03.80A10.11	0.552485	12 months
0.467181	7.36241	6.89523	3.41752	0.0268413	4	0.0876357	0.846725	RPS12P21	0.552903	12 months
-0.112445	9.83066	9.94311	-3.40874	0.0270586	4	-0.204032	-0.0208577	TAX1BP3	0.554492	12 months
0.369287	7.19865	6.82937	3.39798	0.0273281	4	0.0675473	0.671026	SLC5A1	0.556661	12 months
0.24785	7.38359	7.13574	3.39156	0.0274905	4	0.0449515	0.450749	RBMX2P1	0.556661	12 months
0.216569	8.18021	7.96364	3.38777	0.0275867	4	0.03908	0.394058	PDE10A	0.556661	12 months
0.163086	6.72953	6.56645	3.37557	0.0278994	4	0.028946	0.297225	ACTC1	0.560113	12 months
0.366695	7.69283	7.32613	3.36881	0.0280745	4	0.0644793	0.668911	RP11.792A8.1	0.560782	12 months
0.944564	8.95446	8.0099	3.35078	0.028548	4	0.161903	1.72723	PFDN6	0.99978	0 months
0.43625	7.52053	7.08428	3.35069	0.0285505	4	0.074765	0.797735	ADAMTS18	0.565797	12 months
0.27655	8.19561	7.91906	3.34839	0.0286117	4	0.0472377	0.505862	CYSRT1	0.565797	12 months
0.000356504	7.59396	7.5936	3.34178	0.0287881	4	6.03101e-05	0.000652697	RP11.804F13.2	0.566453	12 months
-0.00531255	9.08485	9.09017	-3.30817	0.0297053	4	-0.0097712	-0.00085389	HYLS1	0.581606	12 months
0.235446	9.75219	9.51674	3.29235	0.0301491	4	0.0368937	0.433999	SPTSSA	0.585121	12 months
0.396651	8.22598	7.82933	3.29123	0.0301807	4	0.0620404	0.731262	RP11.1275J23.3	0.585121	12 months
0.280946	11.976	11.6951	3.2838	0.030392	4	0.043407	0.518486	CLINT1	0.586342	12 months
-0.122506	10.9131	11.0356	-3.27959	0.0305124	4	-0.226217	-0.0187945	UHRF1BP1	0.99978	0 months
0.886322	7.33187	6.44555	3.27896	0.0305305	4	0.135833	1.63681	KIR2DL4	0.99978	0 months
-0.043243	6.57572	6.61897	-3.27705	0.0305856	4	-0.0798802	-0.00660581	EIF4BP7	0.99978	0 months
0.0426035	10.2234	10.1808	3.27041	0.0307771	4	0.00643491	0.0787721	SMIM15	0.99978	0 months
0.21193	7.4377	7.22577	3.27033	0.0307795	4	0.0320059	0.391855	HNRNPA1P26	0.589369	12 months
0.251372	8.70279	8.45142	3.27009	0.0307866	4	0.0379463	0.464797	TRBV10.2	0.99978	0 months
-0.0932318	8.19739	8.29062	-3.26801	0.0308469	4	-0.17244	-0.0140237	RP13.401N8.3	0.589369	12 months
0.113678	9.86301	9.74933	3.26401	0.0309634	4	0.0169809	0.210376	KCNMB1	0.99978	0 months
-0.0540355	12.2917	12.3457	-3.25977	0.0310876	4	-0.100059	-0.00801179	BICD2	0.591113	12 months
0.118002	10.4009	10.2829	3.25039	0.0313642	4	0.017206	0.218797	AAGAB	0.99978	0 months
0.10189	7.3674	7.26551	3.24963	0.0313866	4	0.0148365	0.188943	RP1.97D16.1	0.593942	12 months
-0.338925	11.0108	11.3497	-3.23563	0.0318052	4	-0.629752	-0.0480991	PPM1G	0.597338	12 months
-0.125894	12.6318	12.7577	-3.23355	0.0318681	4	-0.233991	-0.0177968	CD2BP2	0.597338	12 months
-0.0351512	11.4909	11.526	-3.22497	0.0321286	4	-0.0654136	-0.00488877	KLHL24	0.99978	0 months
0.295549	7.46017	7.16462	3.22459	0.0321402	4	0.0410743	0.550024	HHATL	0.99978	0 months
-0.155879	11.1879	11.3438	-3.22402	0.0321574	4	-0.290117	-0.02164	NOP9	0.599917	12 months
-0.0678822	8.79244	8.86032	-3.21053	0.0325725	4	-0.126586	-0.00917814	F12	0.99978	0 months
-0.120803	7.645	7.7658	-3.21047	0.0325744	4	-0.225275	-0.0163314	RP3.354N19.3	0.602454	12 months
0.128037	9.61305	9.48502	3.20971	0.032598	4	0.017283	0.23879	CTD.2311B13.9	0.602454	12 months
0.203969	7.25224	7.04827	3.20446	0.0327614	4	0.0272436	0.380693	CT45A11P	0.99978	0 months
0.190765	9.0447	8.85394	3.20431	0.0327661	4	0.0254723	0.356058	ZNRF3	0.99978	0 months
-0.230413	8.00915	8.23956	-3.20089	0.0328729	4	-0.430273	-0.0305532	KLK2	0.99978	0 months
-0.0984099	7.18514	7.28355	-3.19833	0.0329532	4	-0.183839	-0.0129811	RP11.531A21.2	0.605651	12 months
-0.284283	10.3022	10.5865	-3.18981	0.0332223	4	-0.531726	-0.0368398	RRP36	0.99978	0 months
0.332373	7.49747	7.1651	3.18893	0.0332502	4	0.042992	0.621754	RP11.261B23.1	0.605651	12 months
0.0256891	8.24094	8.21525	3.18848	0.0332643	4	0.00331973	0.0480584	RHBDD3	0.99978	0 months
0.0852731	7.04639	6.96111	3.18826	0.0332713	4	0.0110145	0.159532	TMEM262	0.605651	12 months
0.116105	7.85416	7.73805	3.18474	0.0333836	4	0.0148851	0.217325	KB.226F1.4	0.605651	12 months
0.0575236	8.27623	8.21871	3.18171	0.0334806	4	0.0073269	0.10772	SOX15	0.99978	0 months
-0.387179	12.8073	13.1945	-3.17896	0.0335686	4	-0.725335	-0.049024	HNRNPU	0.606228	12 months
0.053333	7.05798	7.00465	3.17677	0.0336391	4	0.00672079	0.0999452	RPL7P19	0.99978	0 months
-0.281724	8.77316	9.05489	-3.17125	0.0338173	4	-0.528375	-0.0350732	HSD17B1	0.99978	0 months
-0.438947	11.337	11.7759	-3.16944	0.033876	4	-0.823467	-0.0544271	GPI	0.99978	0 months
0.00729954	8.79835	8.79105	3.16395	0.0340548	4	0.000894006	0.0137051	TCN2	0.612213	12 months
0.295128	7.00466	6.70953	3.15325	0.0344065	4	0.0352667	0.55499	ATP5G1P6	0.613633	12 months
0.0157023	7.42396	7.40826	3.14918	0.0345411	4	0.00185853	0.0295461	ELFN1	0.613633	12 months
0.62995	9.54724	8.91729	3.14743	0.0345993	4	0.0742524	1.18565	ZNF16	0.613633	12 months
-0.367233	10.2259	10.5931	-3.13482	0.035022	4	-0.692483	-0.0419825	TPM1	0.618152	12 months
0.246217	8.15541	7.90919	3.13055	0.0351667	4	0.0278501	0.464584	PAX6	0.618152	12 months
0.116472	8.16086	8.04439	3.12167	0.0354694	4	0.0128805	0.220064	LRRC69	0.99978	0 months
0.897209	7.703	6.80579	3.11773	0.0356047	4	0.0982137	1.6962	AC011718.4	0.620108	12 months
0.0329957	12.4571	12.4241	3.11297	0.0357689	4	0.00356699	0.0624243	GSK3B	0.620108	12 months
0.18998	6.97935	6.78937	3.11265	0.0357801	4	0.0205201	0.35944	NACAP3	0.99978	0 months
-0.0674214	7.74085	7.80827	-3.1109	0.0358406	4	-0.127594	-0.00724856	GATA6	0.620108	12 months
0.181223	7.05346	6.87224	3.10904	0.0359051	4	0.0193869	0.34306	KRT8P7	0.620108	12 months
-0.2447	8.73335	8.97805	-3.09759	0.0363059	4	-0.46403	-0.0253695	HMGB3	0.99978	0 months
0.140069	10.507	10.3669	3.09719	0.0363199	4	0.0145057	0.265633	SLC16A1	0.623395	12 months
0.153755	8.08375	7.92999	3.09143	0.0365236	4	0.015666	0.291844	MROH5	0.623395	12 months
-0.0811992	10.4155	10.4967	-3.08965	0.0365867	4	-0.154167	-0.00823139	RCAN1	0.623395	12 months
-0.209463	8.15708	8.36655	-3.08253	0.036841	4	-0.398127	-0.0207987	SNRNP25	0.623395	12 months
0.399514	10.2286	9.82911	3.08052	0.0369131	4	0.0394351	0.759593	SLC31A1	0.623395	12 months
0.294927	11.5356	11.2407	3.07884	0.0369733	4	0.0289669	0.560888	QARS	0.99978	0 months
-0.0487578	6.92479	6.97355	-3.07381	0.0371548	4	-0.0927987	-0.00471689	CLEC14A	0.99978	0 months
-0.016234	6.63014	6.64638	-3.07133	0.0372447	4	-0.0309093	-0.00155865	EN1	0.623395	12 months
0.131939	8.13423	8.00229	3.07079	0.0372644	4	0.0126466	0.251231	RPL27AP5	0.623395	12 months
0.164369	7.40777	7.2434	3.0705	0.0372749	4	0.0157411	0.312997	C11orf94	0.99978	0 months
0.111065	7.48618	7.37511	3.06826	0.0373564	4	0.010563	0.211567	PCDHA12	0.623395	12 months
-0.253093	7.98119	8.23429	-3.06653	0.0374192	4	-0.482244	-0.0239421	SLCO2A1	0.99978	0 months
0.19796	7.11522	6.91726	3.0623	0.0375742	4	0.0184786	0.377442	RP11.382A18.3	0.99978	0 months
-0.0608832	10.2281	10.289	-3.05619	0.0377988	4	-0.116193	-0.00557291	MRPL19	0.99978	0 months
0.403042	7.43708	7.03404	3.04601	0.038177	4	0.0356679	0.770415	HMX1	0.634413	12 months
0.186305	7.34773	7.16142	3.04231	0.0383154	4	0.0162812	0.35633	TSNAXIP1	0.99978	0 months
0.0595579	6.75458	6.69503	3.0395	0.0384209	4	0.00515454	0.113961	PCDHB12	0.635793	12 months
-0.161446	11.4799	11.6413	-3.02363	0.0390238	4	-0.309694	-0.0131984	DNAJC21	0.99978	0 months
0.0167618	6.8636	6.84684	3.01918	0.0391948	4	0.00134761	0.0321759	HCN1	0.645898	12 months
0.122378	8.16095	8.03857	3.0077	0.03964	4	0.00940934	0.235347	CCDC184	0.649886	12 months
0.0281245	13.1685	13.1404	3.0009	0.0399065	4	0.0021036	0.0541453	BCLAF1	0.649886	12 months
0.26628	7.02834	6.76206	3.0006	0.0399185	4	0.0198917	0.512667	RASSF8	0.99978	0 months
0.238042	7.38402	7.14598	2.9963	0.0400879	4	0.0174667	0.458617	CRHR1	0.649886	12 months
0.286206	7.30051	7.0143	2.99404	0.0401777	4	0.0208	0.551612	HSPD1P9	0.649886	12 months
0.150453	8.12118	7.97072	2.98828	0.0404066	4	0.0106655	0.290241	SLC17A7	0.649886	12 months
0.151402	8.08726	7.93585	2.9875	0.0404379	4	0.0106959	0.292109	AL050303.12	0.649886	12 months
-0.103998	6.56354	6.66754	-2.98354	0.0405966	4	-0.200778	-0.00721866	LL22NC03.48A11.14	0.649886	12 months
0.717385	7.14221	6.42482	2.98198	0.0406593	4	0.0494454	1.38533	SYNPR	0.99978	0 months
0.00554374	7.15586	7.15032	2.97969	0.0407514	4	0.000378138	0.0107093	MTND1P10	0.649886	12 months
-0.0303252	8.24457	8.2749	-2.97776	0.0408291	4	-0.0586002	-0.00205021	MTX2	0.99978	0 months
0.0593146	6.90818	6.84887	2.96788	0.0412308	4	0.00382594	0.114803	RAET1G	0.99978	0 months
-0.223368	9.73839	9.96176	-2.96513	0.0413435	4	-0.432522	-0.0142139	HP	0.99978	0 months
-0.131561	8.15164	8.2832	-2.95647	0.0417005	4	-0.255112	-0.00801091	AC003080.4	0.662351	12 months
0.20286	8.38877	8.18591	2.95058	0.0419451	4	0.0119724	0.393748	ZSCAN12P1	0.663571	12 months
-0.198416	7.16186	7.36027	-2.9489	0.0420154	4	-0.385228	-0.0116035	RP11.712B9.5	0.99978	0 months
-0.0447287	6.92309	6.96782	-2.94255	0.0422815	4	-0.0869325	-0.00252496	RP11.49K24.9	0.99978	0 months
0.150728	7.43761	7.28688	2.9369	0.0425202	4	0.00823494	0.293222	CYP1A1	0.99978	0 months
0.00189597	8.5183	8.5164	2.93373	0.0426547	4	0.00010165	0.00369029	ZKSCAN4	0.99978	0 months
0.141592	6.66903	6.52744	2.9332	0.0426773	4	0.00756701	0.275616	EIF4BP7	0.67143	12 months
-0.339438	8.73033	9.06977	-2.93251	0.0427067	4	-0.660811	-0.0180647	NDUFA8	0.99978	0 months
0.2858	10.7356	10.4498	2.9265	0.0429637	4	0.0146541	0.556947	CLEC10A	0.67143	12 months
0.134206	6.67072	6.53651	2.92418	0.0430632	4	0.00678041	0.261632	TMEM35	0.67143	12 months
-0.11549	7.19806	7.31355	-2.92284	0.0431209	4	-0.225196	-0.00578452	CKMT2	0.67143	12 months
-0.00284335	9.22406	9.2269	-2.91573	0.0434284	4	-0.00555087	-0.000135828	NXT2	0.673567	12 months
0.179347	12.6975	12.5182	2.91371	0.0435162	4	0.00844909	0.350244	FKBP15	0.99978	0 months
0.28715	7.15619	6.86904	2.90718	0.0438016	4	0.0129132	0.561387	RP11.373N24.2	0.6767	12 months
0.481061	9.96594	9.48488	2.90228	0.044017	4	0.0208581	0.941264	SLC45A3	0.677383	12 months
0.469821	7.3112	6.84138	2.89864	0.0441782	4	0.0198056	0.919836	VHLL	0.99978	0 months
-0.0225007	10.3031	10.3256	-2.89654	0.0442715	4	-0.0440686	-0.000932887	CHCHD3	0.678658	12 months
-0.0785027	10.8181	10.8966	-2.89472	0.0443521	4	-0.153798	-0.00320761	SRSF9	0.99978	0 months
0.0947171	10.7251	10.6304	2.89125	0.0445069	4	0.00376109	0.185673	SNRNP40	0.679632	12 months
0.00595993	12.9779	12.9719	2.88885	0.0446146	4	0.000231891	0.011688	TMED10	0.99978	0 months
0.116629	7.16477	7.04814	2.88826	0.0446409	4	0.00451506	0.228743	AL353662.3	0.99978	0 months
-0.445779	7.11815	7.56393	-2.88564	0.0447587	4	-0.874689	-0.016868	TMEM221	0.99978	0 months
0.000902318	7.06182	7.06092	2.88469	0.0448012	4	3.38591e-05	0.00177078	MYO1H	0.679819	12 months
0.0644966	8.67139	8.6069	2.88419	0.0448236	4	0.0024095	0.126584	ARL3	0.99978	0 months
-0.0726877	10.9033	10.976	-2.88332	0.0448629	4	-0.142681	-0.00269436	PPIF	0.679819	12 months
0.199924	10.7226	10.5226	2.8778	0.045113	4	0.00704109	0.392807	SDHB	0.680999	12 months
0.67504	5.96595	5.29091	2.87579	0.0452041	4	0.02332	1.32676	COL21A1	0.99978	0 months
-0.217511	8.42523	8.64274	-2.87226	0.0453653	4	-0.427766	-0.00725568	C9orf64	0.99978	0 months
-0.0222045	7.76604	7.78824	-2.86891	0.0455188	4	-0.0436933	-0.000715618	RP9P	0.684512	12 months
0.119057	7.0277	6.90864	2.861	0.0458831	4	0.00351867	0.234595	RP11.294C11.2	0.99978	0 months
0.306088	7.24728	6.94119	2.86008	0.0459258	4	0.00895051	0.603225	PNCK	0.99978	0 months
-0.125508	12.2645	12.39	-2.85636	0.0460985	4	-0.247505	-0.0035115	TSPO	0.690605	12 months
-0.219503	10.0565	10.276	-2.847	0.0465369	4	-0.433566	-0.00543958	CXCL16	0.694541	12 months
0.248953	7.05754	6.80858	2.84467	0.0466467	4	0.00597054	0.491936	MYLK2	0.99978	0 months
0.113609	6.08174	5.96813	2.84307	0.046722	4	0.0026625	0.224556	CTA.246H3.8	0.99978	0 months
-0.159058	7.01369	7.17275	-2.82573	0.0475506	4	-0.315341	-0.00277426	EEF1A1P39	0.99978	0 months
0.378991	7.72145	7.34245	2.82389	0.0476396	4	0.0063673	0.751616	PPM1E	0.708326	12 months
-0.10508	8.74707	8.85215	-2.82032	0.0478123	4	-0.208524	-0.00163487	MAFF	0.99978	0 months
0.0776459	6.70351	6.62586	2.81158	0.0482393	4	0.000970314	0.154321	TRBV5.7	0.713419	12 months
0.135268	7.11216	6.97689	2.80947	0.0483429	4	0.00159013	0.268947	SLC7A10	0.713419	12 months
0.613521	10.3552	9.74171	2.80525	0.0485512	4	0.00629947	1.22074	NDUFS2	0.99978	0 months
0.319755	7.48304	7.16329	2.8039	0.0486179	4	0.0031311	0.636379	AC093063.2	0.99978	0 months
0.00555286	10.1499	10.1444	2.8033	0.0486478	4	5.31893e-05	0.0110525	ZW10	0.71525	12 months
0.519151	7.23772	6.71857	2.79244	0.0491892	4	0.00297435	1.03533	HNRNPA1P63	0.71856	12 months
0.331508	11.6585	11.3269	2.7915	0.0492364	4	0.00178841	0.661228	CHM	0.71856	12 months
-0.104521	11.3491	11.4537	-2.78877	0.0493738	4	-0.208581	-0.000462082	GTF2E2	0.99978	0 months
0.150907	7.53356	7.38265	2.78638	0.0494947	4	0.000538082	0.301276	RP11.328P23.3	0.719073	12 months
0.0304022	9.60877	9.57837	2.78361	0.0496351	4	7.82219e-05	0.0607263	P4HA1	0.719073	12 months
-0.0225215	9.951	9.97352	-2.77943	0.0498477	4	-0.0450189	-2.416e-05	TIMMDC1	0.99978	0 months
-0.26389	6.35477	6.61866	-2.77878	0.0498809	4	-0.527558	-0.000221379	CTXN2	0.99978	0 months
-0.110202	8.14265	8.25285	-2.77382	0.0501347	4	-0.220509	0.000104433	NKX6.1	0.72366	12 months
0.503194	10.6206	10.1174	2.77204	0.0502261	4	-0.000800071	1.00719	CLTB	0.99978	0 months
-0.145258	6.93073	7.07599	-2.77164	0.0502466	4	-0.290768	0.000251904	RP11.1113L8.2	0.99978	0 months
-0.116847	11.6054	11.7223	-2.76713	0.0504794	4	-0.234087	0.000393487	NDUFB11	0.99978	0 months
-0.169711	7.18419	7.3539	-2.75759	0.0509756	4	-0.340582	0.0011605	C4orf19	0.99978	0 months
0.100157	7.26256	7.16241	2.75701	0.0510058	4	-0.000705983	0.201019	RP11.814E24.3	0.99978	0 months
0.229338	9.19081	8.96147	2.75391	0.0511683	4	-0.00187633	0.460553	CACNB3	0.733279	12 months
-0.085576	6.91632	7.0019	-2.75131	0.0513053	4	-0.171934	0.000781761	MDH1B	0.733279	12 months
0.150998	8.10171	7.95072	2.74951	0.0514005	4	-0.0014794	0.303476	KRT19	0.733279	12 months
-0.148566	9.6019	9.75047	-2.74613	0.051579	4	-0.298771	0.00163984	RP11.737O24.3	0.733279	12 months
-0.0995759	8.28378	8.38335	-2.74051	0.0518785	4	-0.200458	0.00130583	HUNK	0.733279	12 months
0.0532832	7.09522	7.04194	2.73985	0.0519135	4	-0.000711683	0.107278	TACR2	0.733279	12 months
0.8497	11.6839	10.8342	2.72689	0.0526116	4	-0.0154425	1.71484	MED17	0.734357	12 months
-0.0791657	7.40829	7.48746	-2.72611	0.0526537	4	-0.159793	0.00146165	YBX1P8	0.734357	12 months
-0.0686221	8.29637	8.36499	-2.72431	0.0527517	4	-0.138557	0.00131326	SDS	0.99978	0 months
0.113102	8.02249	7.90939	2.7187	0.0530582	4	-0.00240237	0.228606	TBX4	0.734357	12 months
0.442793	7.58473	7.14194	2.71406	0.0533128	4	-0.0101772	0.895763	AE000658.30	0.734357	12 months
0.112733	6.00356	5.89082	2.71042	0.0535139	4	-0.00274606	0.228212	PABPC1P12	0.99978	0 months
0.0614551	7.99988	7.93842	2.70976	0.0535505	4	-0.00151235	0.124423	ZGLP1	0.734357	12 months
-0.127458	9.94347	10.0709	-2.7071	0.053698	4	-0.258181	0.00326489	FAM200B	0.99978	0 months
-0.154085	11.294	11.4481	-2.70604	0.053757	4	-0.312178	0.0040089	ANKIB1	0.99978	0 months
-0.341049	6.96513	7.30617	-2.69636	0.0542989	4	-0.692228	0.0101299	ADRA2B	0.99978	0 months
0.0676999	12.3885	12.3208	2.6946	0.054398	4	-0.00205633	0.137456	MDFIC	0.734357	12 months
0.539181	6.29323	5.75405	2.69456	0.0544002	4	-0.0163854	1.09475	ARL2.SNX15	0.734357	12 months
-0.190124	10.2671	10.4572	-2.69319	0.0544775	4	-0.386126	0.00587729	ZNF428	0.734357	12 months
-0.0899268	7.11063	7.20056	-2.68943	0.0546906	4	-0.182763	0.00290965	CPXM1	0.99978	0 months
0.126428	7.0519	6.92547	2.68903	0.0547129	4	-0.00410975	0.256965	RGPD4	0.734357	12 months
-0.0536903	10.1072	10.1609	-2.68877	0.0547278	4	-0.109131	0.00175071	CINP	0.734357	12 months
-0.153626	14.4192	14.5729	-2.68647	0.0548589	4	-0.312398	0.00514545	PKM	0.99978	0 months
0.103347	8.01864	7.91529	2.68609	0.0548803	4	-0.00347638	0.21017	NPAP1P4	0.734357	12 months
-0.254433	10.883	11.1374	-2.68306	0.0550534	4	-0.517722	0.00885583	STX12	0.99978	0 months
0.517534	6.94072	6.42319	2.67905	0.0552832	4	-0.018815	1.05388	AC009313.2	0.734357	12 months
-0.0105385	6.62486	6.6354	-2.67865	0.0553063	4	-0.0214617	0.000384762	RBM11P1	0.734357	12 months
0.323231	6.68934	6.36611	2.67778	0.0553559	4	-0.0119091	0.658371	LHX9	0.734357	12 months
0.2358	7.06708	6.83128	2.67731	0.0553835	4	-0.0087316	0.480332	RP11.434C1.4	0.734357	12 months
-0.412609	10.5368	10.9494	-2.67558	0.0554831	4	-0.840773	0.0155551	IMPACT	0.99978	0 months
-0.010412	8.09762	8.10803	-2.67487	0.055524	4	-0.0212193	0.000395389	AK3P3	0.99978	0 months
-0.0566599	7.02097	7.07763	-2.67368	0.0555929	4	-0.115498	0.00217786	SUSD5	0.734357	12 months
0.464543	8.10558	7.64103	2.67141	0.0557243	4	-0.0182656	0.947351	RP11.381O7.6	0.734357	12 months
0.199568	8.00006	7.80049	2.66998	0.0558071	4	-0.00795773	0.407093	CGB8	0.734357	12 months
0.0681197	6.78709	6.71897	2.66878	0.0558772	4	-0.00274824	0.138988	PSG8	0.99978	0 months
0.455929	7.55709	7.10116	2.66848	0.0558941	4	-0.018446	0.930305	RP11.460N20.3	0.99978	0 months
-0.222611	9.15734	9.37995	-2.66823	0.0559092	4	-0.45425	0.00902877	HGD	0.99978	0 months
0.0133095	11.5958	11.5825	2.66776	0.0559364	4	-0.000542242	0.0271612	YWHAE	0.734357	12 months
0.118126	10.721	10.6029	2.6669	0.0559867	4	-0.00485236	0.241105	FAM118B	0.734357	12 months
-0.0434794	6.47685	6.52033	-2.66459	0.0561214	4	-0.0887841	0.00182523	GDPD2	0.734357	12 months
-0.2042	9.53427	9.73847	-2.6599	0.0563963	4	-0.417347	0.00894717	OPRL1	0.734357	12 months
-0.00436002	11.4812	11.4856	-2.65675	0.0565815	4	-0.00891646	0.000196424	FAM105A	0.99978	0 months
-0.126321	11.6386	11.765	-2.65444	0.0567183	4	-0.258448	0.00580602	BRMS1	0.734357	12 months
-0.259819	11.9773	12.2372	-2.65106	0.0569186	4	-0.531927	0.0122882	ANO6	0.99978	0 months
-0.00341719	12.422	12.4255	-2.64766	0.0571214	4	-0.0070006	0.000166219	GTF3A	0.99978	0 months
-0.0649195	6.77961	6.84453	-2.64186	0.0574688	4	-0.133146	0.00330734	PCDH7	0.99978	0 months
-0.121483	9.93513	10.0566	-2.63961	0.057604	4	-0.249265	0.00629768	TOR2A	0.734357	12 months
-0.113538	5.94748	6.06102	-2.63897	0.0576426	4	-0.232991	0.00591482	CENPUP2	0.734357	12 months
0.0312457	8.70553	8.67428	2.63086	0.0581336	4	-0.00172901	0.0642204	LARP4P	0.734357	12 months
6.45297e-05	9.34215	9.34208	2.63086	0.0581341	4	-3.57101e-06	0.00013263	NDUFS4	0.734357	12 months
0.0455579	7.09093	7.04537	2.62971	0.0582038	4	-0.00254207	0.0936579	CCDC105	0.734357	12 months
0.202967	12.5835	12.3806	2.62879	0.0582598	4	-0.0114001	0.417334	FKBP15	0.734357	12 months
-0.127499	7.00375	7.13125	-2.6275	0.058339	4	-0.262226	0.00722771	DUOXA1	0.99978	0 months
0.010908	6.13174	6.12084	2.62675	0.0583848	4	-0.000621644	0.0224377	SYCN	0.99978	0 months
0.500924	9.88776	9.38684	2.62539	0.0584682	4	-0.0288219	1.03067	SLC25A13	0.734357	12 months
0.0749614	12.6765	12.6016	2.62201	0.0586753	4	-0.00441505	0.154338	POGK	0.734357	12 months
-0.169847	10.7089	10.8787	-2.62128	0.0587203	4	-0.349748	0.0100538	SPNS1	0.99978	0 months
0.379886	8.63901	8.25912	2.62124	0.0587229	4	-0.0224931	0.782265	WNT7B	0.734357	12 months
0.373332	7.03642	6.66309	2.62092	0.0587429	4	-0.022154	0.768819	TRIM50	0.734357	12 months
0.205499	7.40536	7.19986	2.61458	0.0591348	4	-0.0127221	0.423721	RP11.322D14.1	0.99978	0 months
-0.062342	14.202	14.2643	-2.61298	0.0592346	4	-0.128584	0.00390017	TMBIM6	0.99978	0 months
0.125706	6.86515	6.73945	2.61178	0.0593091	4	-0.00792547	0.259337	MTND6P4	0.734357	12 months
0.245606	10.4407	10.1951	2.61145	0.0593293	4	-0.0155173	0.506728	SMG8	0.734357	12 months
0.00839519	9.88357	9.87517	2.61063	0.059381	4	-0.00053324	0.0173236	PEF1	0.99978	0 months
-0.338143	6.92013	7.25827	-2.60861	0.0595065	4	-0.69804	0.021755	APOC1P1	0.99978	0 months
0.125546	7.06614	6.94059	2.60852	0.0595124	4	-0.00808202	0.259173	TAL2	0.734357	12 months
-0.704202	6.94329	7.64749	-2.60591	0.0596762	4	-1.45449	0.0460852	RPL3P2	0.99978	0 months
-0.144263	5.51236	5.65663	-2.60315	0.0598492	4	-0.298129	0.00960352	FGL1	0.734357	12 months
0.208443	7.39036	7.18192	2.60228	0.0599043	4	-0.0139507	0.430837	TRPC7	0.734357	12 months
0.0699935	5.98167	5.91168	2.59821	0.0601614	4	-0.00480151	0.144788	RP3.337H4.6	0.734357	12 months
0.266809	7.14407	6.87726	2.59243	0.0605289	4	-0.0189389	0.552558	C9orf171	0.734357	12 months
0.316569	7.44387	7.1273	2.5845	0.061037	4	-0.0235112	0.656649	XXbac.B476C20.10	0.734357	12 months
0.391533	7.69033	7.2988	2.58414	0.0610598	4	-0.0291363	0.812203	C6orf201	0.734357	12 months
0.184428	11.6309	11.4465	2.58073	0.0612802	4	-0.0139865	0.382842	GORASP1	0.99978	0 months
0.217554	7.28225	7.0647	2.57997	0.0613295	4	-0.0165678	0.451676	EEF1A1P17	0.734357	12 months
-0.0480022	9.94711	9.99511	-2.57957	0.0613555	4	-0.099668	0.00366364	CHID1	0.734357	12 months
-0.101714	12.0173	12.119	-2.5778	0.0614703	4	-0.211267	0.00783825	MFNG	0.734357	12 months
0.492328	7.33679	6.84446	2.57452	0.0616831	4	-0.0386135	1.02327	AC012066.1	0.734357	12 months
0.156348	7.06765	6.9113	2.57234	0.061826	4	-0.0124059	0.325102	USP8P1	0.734357	12 months
0.0576125	7.13426	7.07665	2.57219	0.0618356	4	-0.004575	0.1198	RP11.121C6.4	0.99978	0 months
0.159269	7.37011	7.21084	2.57121	0.0618996	4	-0.0127129	0.331251	bP.2189O9.4	0.734357	12 months
-0.206742	13.1662	13.373	-2.57049	0.0619467	4	-0.430049	0.0165648	AIF1	0.734357	12 months
-0.209548	5.8333	6.04285	-2.56949	0.0620119	4	-0.435974	0.0168773	RP11.56P9.10	0.734357	12 months
-0.184133	10.469	10.6531	-2.56925	0.0620277	4	-0.383114	0.014849	MRPL52	0.99978	0 months
0.0684947	9.11518	9.04669	2.56905	0.062041	4	-0.00552943	0.142519	FAM210A	0.734357	12 months
-0.106632	6.92859	7.03522	-2.56879	0.0620582	4	-0.221883	0.00861992	HOXC9	0.99978	0 months
0.116576	7.22438	7.1078	2.5687	0.062064	4	-0.00942813	0.24258	RPL7P34	0.99978	0 months
0.152816	8.69468	8.54187	2.5679	0.0621163	4	-0.0124103	0.318042	CLDN7	0.734357	12 months
0.149608	9.29259	9.14298	2.56719	0.0621634	4	-0.0121949	0.31141	BEND5	0.99978	0 months
0.215263	8.00632	7.79106	2.5671	0.062169	4	-0.0175544	0.448081	MYOM3	0.99978	0 months
0.12096	10.4774	10.3564	2.56366	0.0623961	4	-0.0100399	0.25196	SNRPG	0.734357	12 months
0.527402	10.4367	9.90933	2.56303	0.0624377	4	-0.0439158	1.09872	SLC33A1	0.734357	12 months
-0.837378	6.08605	6.92343	-2.56286	0.0624489	4	-1.74454	0.0697869	NXPH1	0.734357	12 months
-0.0509237	7.84564	7.89656	-2.56168	0.0625268	4	-0.106117	0.00426934	CTC.359D24.3	0.99978	0 months
0.106262	8.67576	8.5695	2.55994	0.0626417	4	-0.0089868	0.22151	ENHO	0.734357	12 months
0.526907	7.83037	7.30347	2.55902	0.062703	4	-0.0447678	1.09858	ZNF174	0.734357	12 months
-0.245033	8.16954	8.41457	-2.55623	0.0628885	4	-0.511175	0.0211088	LYPD6B	0.99978	0 months
-0.000509059	10.2285	10.229	-2.55529	0.0629512	4	-0.00106217	4.40573e-05	ZNF438	0.99978	0 months
0.0886059	10.679	10.5903	2.55229	0.0631517	4	-0.0077817	0.184994	ALKBH7	0.99978	0 months
-0.114929	7.6956	7.81053	-2.55126	0.0632211	4	-0.240002	0.0101443	RPL39L	0.99978	0 months
-0.0524001	6.86326	6.91566	-2.5502	0.0632922	4	-0.109449	0.00464883	RP11.496H1.1	0.99978	0 months
1.06285	7.07882	6.01598	2.54954	0.0633365	4	-0.094593	2.22029	RP13.488H8.1	0.99978	0 months
0.129149	6.87609	6.74694	2.54884	0.0633837	4	-0.0115329	0.26983	IFIT6P	0.734357	12 months
0.841142	7.11089	6.26975	2.54426	0.0636919	4	-0.07676	1.75904	PABPC1P2	0.99978	0 months
0.267551	7.07615	6.8086	2.54398	0.0637114	4	-0.0244489	0.55955	TFAP2B	0.734357	12 months
0.134789	7.16199	7.0272	2.53983	0.0639924	4	-0.0125571	0.282135	C16orf59	0.99978	0 months
-0.0130156	6.84814	6.86116	-2.53678	0.0642003	4	-0.0272609	0.00122967	CADPS2	0.99978	0 months
-0.0066307	11.5836	11.5902	-2.53513	0.0643126	4	-0.0138925	0.000631155	YWHAE	0.99978	0 months
-0.256422	7.31126	7.56768	-2.53465	0.0643457	4	-0.537306	0.0244616	OIT3	0.99978	0 months
-0.512308	7.20735	7.71966	-2.53338	0.0644328	4	-1.07377	0.0491538	DPRXP2	0.734357	12 months
-0.2231	9.89833	10.1214	-2.53203	0.0645252	4	-0.467736	0.0215357	PMAIP1	0.734357	12 months
-0.263437	9.81445	10.0779	-2.52705	0.0648677	4	-0.552872	0.0259982	ATPAF1	0.99978	0 months
0.000739582	6.64745	6.64671	2.52668	0.0648932	4	-7.3107e-05	0.00155227	CIDEA	0.99978	0 months
-0.300206	10.6879	10.9881	-2.52452	0.0650432	4	-0.630371	0.0299585	RDH11	0.734357	12 months
0.122976	10.2688	10.1458	2.52268	0.0651703	4	-0.0123704	0.258322	SYS1	0.734357	12 months
-0.185812	6.16945	6.35526	-2.51952	0.0653903	4	-0.390572	0.0189481	RP11.474L11.5	0.734357	12 months
0.14237	9.535	9.39263	2.51886	0.0654361	4	-0.014559	0.2993	PROCA1	0.734357	12 months
0.16717	8.56871	8.40154	2.51848	0.0654628	4	-0.0171231	0.351462	C11orf74	0.99978	0 months
0.0435248	10.404	10.3605	2.51642	0.0656067	4	-0.00449751	0.0915472	TTC1	0.734357	12 months
0.280103	7.77372	7.49362	2.51581	0.0656493	4	-0.0290184	0.589224	LAMB2	0.734357	12 months
0.117275	6.13199	6.01472	2.51391	0.0657823	4	-0.0122473	0.246797	HNRNPA3P15	0.734357	12 months
0.00517773	7.02366	7.01848	2.50855	0.0661596	4	-0.000552942	0.0109084	RP11.395M19.1	0.734357	12 months
0.00745604	8.89346	8.886	2.50804	0.0661959	4	-0.000797939	0.01571	ST6GALNAC3	0.99978	0 months
-0.104353	14.3722	14.4766	-2.50797	0.0662006	4	-0.219878	0.0111709	DOCK2	0.99978	0 months
-0.430067	6.35805	6.78811	-2.50723	0.0662532	4	-0.906313	0.0461794	CTC.563A5.4	0.99978	0 months
0.161243	6.98164	6.8204	2.50706	0.066265	4	-0.0173257	0.339812	RP11.388B24.4	0.734357	12 months
0.00712272	8.41411	8.40698	2.5066	0.0662977	4	-0.000766795	0.0150122	GPR124	0.99978	0 months
0.0325099	7.57856	7.54605	2.50642	0.0663102	4	-0.00350238	0.0685221	ZNF703	0.734357	12 months
-0.148487	10.8904	11.0389	-2.50573	0.0663591	4	-0.313017	0.0160424	UHRF1BP1	0.734357	12 months
0.290536	10.0427	9.75217	2.50443	0.066451	4	-0.0315556	0.612627	CTSL	0.99978	0 months
0.0233311	6.71016	6.68683	2.50161	0.066652	4	-0.00256326	0.0492254	AC104451.2	0.734357	12 months
0.427448	7.32397	6.89653	2.50055	0.0667274	4	-0.0471621	0.902057	FAM90A14P	0.734357	12 months
-0.00128301	6.02421	6.0255	-2.50046	0.0667336	4	-0.00270762	0.000141609	LKAAEAR1	0.734357	12 months
0.313881	7.20947	6.89559	2.49881	0.0668513	4	-0.0348739	0.662636	GPR37	0.734357	12 months
0.418723	7.66039	7.24167	2.49477	0.067141	4	-0.0472767	0.884722	HTR1B	0.99978	0 months
0.254559	8.27515	8.02059	2.49421	0.067181	4	-0.0288047	0.537922	SPSB2	0.734357	12 months
0.21156	12.1561	11.9445	2.49407	0.0671915	4	-0.0239529	0.447073	DNAJA1	0.734357	12 months
0.0549693	7.35599	7.30102	2.49402	0.0671947	4	-0.00622477	0.116163	C1orf226	0.99978	0 months
0.0055452	10.3127	10.3071	2.49372	0.0672163	4	-0.000628685	0.0117191	TJP2	0.734357	12 months
0.155555	9.19503	9.03948	2.4936	0.0672249	4	-0.0176443	0.328753	ISPD	0.734357	12 months
-0.0949643	8.08047	8.17543	-2.49254	0.0673013	4	-0.200745	0.0108166	B3GAT2	0.99978	0 months
0.914877	7.39229	6.47741	2.49209	0.0673334	4	-0.104389	1.93414	RP11.956J14.2	0.734357	12 months
0.101414	10.6788	10.5774	2.49053	0.0674461	4	-0.0116425	0.214471	HS1BP3	0.99978	0 months
-0.0380253	9.64551	9.68354	-2.48878	0.0675725	4	-0.0804457	0.00439513	UTP23	0.99978	0 months
0.0254853	7.23712	7.21163	2.48844	0.0675975	4	-0.00294965	0.0539202	AC243981.1	0.734357	12 months
-0.117247	8.00059	8.11784	-2.48743	0.0676706	4	-0.248118	0.0136232	INMT	0.734357	12 months
0.118517	11.0966	10.9781	2.48699	0.0677022	4	-0.0137939	0.250827	IGBP1	0.99978	0 months
0.240874	11.3647	11.1239	2.48678	0.0677172	4	-0.028057	0.509804	R3HCC1L	0.734357	12 months
0.081914	8.41973	8.33782	2.48602	0.0677725	4	-0.00956941	0.173397	GLRA3	0.734357	12 months
-0.195064	7.26566	7.46073	-2.48399	0.0679204	4	-0.413094	0.0229664	ADAMTS18	0.99978	0 months
-0.0401729	6.78169	6.82186	-2.48308	0.0679867	4	-0.0850921	0.00474634	PCDH7	0.734665	12 months
0.00341622	9.83466	9.83125	2.48038	0.0681833	4	-0.000407769	0.00724021	YIF1A	0.99978	0 months
-0.198569	8.43199	8.63056	-2.47817	0.0683448	4	-0.421038	0.0238997	TRIM47	0.99978	0 months
-0.0229281	7.16338	7.18631	-2.47718	0.0684179	4	-0.0486262	0.00276995	PCDHGA1	0.99978	0 months
0.840288	7.37796	6.53767	2.47515	0.0685669	4	-0.102287	1.78286	AE000661.36	0.99978	0 months
0.129778	8.17376	8.04398	2.47492	0.0685836	4	-0.0158111	0.275367	HOMER2P1	0.737668	12 months
0.105651	10.1075	10.0019	2.47419	0.0686376	4	-0.0129068	0.224209	TSPAN4	0.737668	12 months
-0.0266157	7.31495	7.34156	-2.47077	0.0688896	4	-0.0565242	0.00329277	RBBP8P1	0.99978	0 months
0.123936	7.08037	6.95644	2.468	0.0690946	4	-0.0154889	0.263361	RP11.241F15.1	0.739276	12 months
0.296517	6.43347	6.13695	2.46702	0.0691677	4	-0.0371905	0.630224	RP11.178D12.2	0.739276	12 months
0.129681	7.71795	7.58827	2.46605	0.0692399	4	-0.0163226	0.275684	RP11.44M6.3	0.99978	0 months
0.0571233	10.0446	9.9875	2.46339	0.069438	4	-0.00725941	0.121506	SNAP29	0.739276	12 months
0.00698905	7.09515	7.08816	2.46209	0.0695349	4	-0.000892342	0.0148704	GPR149	0.739276	12 months
0.543485	10.564	10.0205	2.45911	0.0697585	4	-0.070135	1.1571	ENY2	0.739665	12 months
0.114411	9.73537	9.62096	2.45849	0.0698046	4	-0.0147966	0.243618	TEX10	0.99978	0 months
0.356223	7.55706	7.20084	2.45678	0.0699332	4	-0.0463501	0.758796	CBLC	0.99978	0 months
0.030964	9.40546	9.3745	2.45588	0.0700006	4	-0.00404166	0.0659697	AIFM3	0.99978	0 months
0.427582	7.08437	6.65679	2.45477	0.0700842	4	-0.0560298	0.911194	RP11.169E6.3	0.741131	12 months
-0.0150011	9.15572	9.17073	-2.45202	0.0702922	4	-0.031987	0.00198478	ZNF668	0.99978	0 months
-0.263058	13.9625	14.2256	-2.44863	0.0705492	4	-0.561334	0.0352173	PGK1	0.99978	0 months
-0.0587691	12.5321	12.5909	-2.43993	0.0712139	4	-0.125644	0.00810547	EDF1	0.751069	12 months
-0.131766	8.10965	8.24142	-2.4358	0.0715317	4	-0.281959	0.0184273	WNT8B	0.99978	0 months
0.0749479	7.01101	6.93606	2.43558	0.0715488	4	-0.0104892	0.160385	HDGFL1	0.99978	0 months
0.176042	6.66333	6.48729	2.43414	0.0716604	4	-0.0247565	0.37684	HS3ST2	0.752148	12 months
0.337994	9.39852	9.06053	2.43378	0.071688	4	-0.0475884	0.723577	MRPL4	0.99978	0 months
-0.117552	8.48016	8.59771	-2.43367	0.0716965	4	-0.251661	0.0165569	LINC00116	0.752148	12 months
-0.540773	7.3139	7.85468	-2.43131	0.0718793	4	-1.15831	0.0767655	RPL23AP60	0.99978	0 months
0.144231	7.20003	7.0558	2.42908	0.0720529	4	-0.0206257	0.309087	RP11.330C7.4	0.753886	12 months
0.138751	13.2509	13.1121	2.42108	0.0726781	4	-0.0203658	0.297868	SLK	0.757582	12 months
0.0882742	8.09278	8.00451	2.41967	0.0727892	4	-0.0130159	0.189564	PKMP3	0.757582	12 months
0.319874	11.6025	11.2826	2.41633	0.0730526	4	-0.0476723	0.68742	AP1B1	0.99978	0 months
-0.491791	6.31108	6.80287	-2.41509	0.0731508	4	-1.05717	0.0735843	DRD1	0.99978	0 months
-0.436196	10.5548	10.991	-2.41494	0.0731627	4	-0.937688	0.0652971	UBE2G1	0.757952	12 months
0.0395444	6.78192	6.74237	2.41436	0.073208	4	-0.00593045	0.0850193	GDF1	0.757952	12 months
-0.212804	7.58955	7.80235	-2.40667	0.073821	4	-0.458305	0.0326969	GAPDHP47	0.759729	12 months
-0.182276	7.16999	7.35227	-2.4057	0.0738983	4	-0.392644	0.0280909	RPL39P36	0.99978	0 months
0.00950317	9.0716	9.06209	2.40544	0.0739188	4	-0.00146571	0.0204721	FICD	0.759729	12 months
-0.370773	7.30244	7.67321	-2.40498	0.0739559	4	-0.798814	0.0572683	MOGAT3	0.759729	12 months
0.164428	8.02976	7.86533	2.4013	0.0742516	4	-0.025688	0.354544	TULP1	0.760617	12 months
-0.13366	11.6262	11.7599	-2.39999	0.0743573	4	-0.288287	0.0209657	ALDH3B1	0.99978	0 months
0.335758	7.1615	6.82575	2.39858	0.0744712	4	-0.0528949	0.724412	TMEM221	0.760617	12 months
-1.33017e-05	7.03472	7.03473	-2.39675	0.0746193	4	-2.87107e-05	2.1073e-06	GTF2A1L	0.760617	12 months
-0.115856	6.59702	6.71287	-2.38737	0.0753827	4	-0.250592	0.0188812	PIGCP2	0.99978	0 months
0.157325	11.0462	10.8889	2.38598	0.0754967	4	-0.0257461	0.340395	IGBP1	0.767583	12 months
-0.318928	7.00868	7.32761	-2.38477	0.075596	4	-0.690237	0.0523806	RP11.318A15.7	0.99978	0 months
0.0976189	6.90512	6.8075	2.38343	0.0757062	4	-0.0160968	0.211334	FANCD2OS	0.99978	0 months
0.0597326	9.79847	9.73874	2.38087	0.0759171	4	-0.00992431	0.12939	ASB6	0.99978	0 months
0.127963	8.09208	7.96411	2.37938	0.0760405	4	-0.0213542	0.277281	MUC6	0.771128	12 months
-0.288319	8.3484	8.63672	-2.37395	0.0764915	4	-0.625522	0.048884	FAM92A1	0.773718	12 months
0.209705	9.19872	8.98901	2.37312	0.0765605	4	-0.0356407	0.45505	LRRC3	0.99978	0 months
0.214052	7.98902	7.77497	2.37072	0.076761	4	-0.0366333	0.464738	RP11.122G18.7	0.774464	12 months
0.0885636	8.57849	8.48993	2.3697	0.0768457	4	-0.0152012	0.192328	TMEM171	0.99978	0 months
0.0919648	6.37003	6.27806	2.36847	0.0769488	4	-0.015841	0.199771	RND3	0.99978	0 months
0.160594	11.0223	10.8617	2.36134	0.0775495	4	-0.0282312	0.349419	GBGT1	0.99978	0 months
0.0673657	12.3139	12.2465	2.36117	0.0775638	4	-0.011848	0.146579	ICAM2	0.779462	12 months
0.0688278	8.43732	8.3685	2.36094	0.0775834	4	-0.0121131	0.149769	GLRA3	0.99978	0 months
-0.287861	6.55319	6.84105	-2.35878	0.0777668	4	-0.626694	0.0509717	OR51B2	0.779462	12 months
0.296949	11.4233	11.1264	2.35587	0.0780138	4	-0.0530122	0.64691	KLHL18	0.779462	12 months
0.362355	7.18643	6.82408	2.35474	0.0781096	4	-0.0648926	0.789603	RP11.340I6.6	0.779462	12 months
0.536868	8.38153	7.84466	2.35319	0.0782419	4	-0.0965622	1.1703	RP11.22B23.1	0.779462	12 months
0.750698	7.04644	6.29574	2.35289	0.0782681	4	-0.135138	1.63653	FTLP10	0.99978	0 months
-0.0181398	7.82552	7.84366	-2.35229	0.0783196	4	-0.0395506	0.00327094	TMIE	0.99978	0 months
0.0644742	7.43349	7.36902	2.3496	0.0785499	4	-0.0117129	0.140661	OR10AC1	0.99978	0 months
0.117732	11.1671	11.0494	2.34765	0.0787173	4	-0.0215037	0.256968	PTER	0.99978	0 months
0.264693	6.97902	6.71433	2.34732	0.0787454	4	-0.0483895	0.577775	STXBP5L	0.781291	12 months
0.10121	6.60873	6.50752	2.34724	0.0787522	4	-0.0185067	0.220927	DUSP15	0.99978	0 months
-0.129075	8.19455	8.32362	-2.34427	0.0790083	4	-0.281946	0.0237954	QRFP	0.99978	0 months
-0.0951968	10.543	10.6382	-2.34245	0.0791658	4	-0.208031	0.0176374	GGCX	0.99978	0 months
0.216914	6.74386	6.52695	2.34229	0.0791799	4	-0.0402063	0.474035	RP11.306K13.1	0.99978	0 months
0.312805	7.45523	7.14243	2.34016	0.0793641	4	-0.0583167	0.683926	CCDC177	0.99978	0 months
-0.121081	11.3894	11.5105	-2.34002	0.0793766	4	-0.264745	0.0225823	KAT8	0.781291	12 months
0.0235184	9.48808	9.46456	2.33894	0.0794704	4	-0.00439917	0.0514359	GSS	0.781291	12 months
0.252146	7.47275	7.22061	2.33779	0.0795707	4	-0.047312	0.551604	ORM2	0.99978	0 months
0.153501	10.3981	10.2446	2.33634	0.079697	4	-0.0289158	0.335918	TP53	0.781291	12 months
0.26789	7.37231	7.10442	2.33464	0.0798454	4	-0.0506954	0.586476	LRCOL1	0.781291	12 months
0.229643	11.4381	11.2085	2.33347	0.0799479	4	-0.0435946	0.50288	ZNF600	0.781291	12 months
0.1077	9.75453	9.64683	2.33243	0.0800386	4	-0.0205023	0.235902	MFSD2A	0.781291	12 months
-0.514269	7.53544	8.04971	-2.33172	0.080101	4	-1.12662	0.0980856	LRRFIP1P1	0.781291	12 months
-0.0217041	7.29086	7.31256	-2.33114	0.080152	4	-0.0475543	0.00414603	HIST2H2BB	0.99978	0 months
0.218522	8.17638	7.95785	2.3305	0.0802081	4	-0.0418145	0.478857	TENM3	0.781291	12 months
0.103973	8.65933	8.55536	2.33048	0.0802096	4	-0.0198964	0.227843	MRPS12	0.99978	0 months
-0.294376	7.08995	7.38432	-2.32849	0.0803853	4	-0.645385	0.0566327	RP1.274L7.4	0.99978	0 months
0.0303082	7.49262	7.46231	2.32831	0.0804009	4	-0.0058335	0.0664499	RP11.536C10.25	0.781291	12 months
-0.76261	6.37369	7.1363	-2.32774	0.0804509	4	-1.67222	0.147003	ANP32D	0.99978	0 months
0.221375	6.90565	6.68427	2.3262	0.0805872	4	-0.0428484	0.485599	CCNO	0.99978	0 months
-0.0253983	9.46789	9.49329	-2.32414	0.0807695	4	-0.0557396	0.00494287	GSS	0.99978	0 months
0.0198066	12.5871	12.5673	2.32188	0.0809696	4	-0.00387763	0.0434908	CYHR1	0.99978	0 months
-0.113165	12.0304	12.1436	-2.32098	0.0810494	4	-0.248537	0.0222072	ARL6IP4	0.785662	12 months
0.25392	10.1224	9.8685	2.32093	0.081054	4	-0.0498355	0.557676	UGGT2	0.99978	0 months
0.101839	11.921	11.8191	2.31242	0.0818143	4	-0.0204355	0.224114	USP33	0.787092	12 months
0.0641215	8.57802	8.51389	2.3112	0.081924	4	-0.0129076	0.141151	LRP1B	0.787092	12 months
-0.177412	7.06553	7.24294	-2.31106	0.0819369	4	-0.390551	0.0357262	PKDREJ	0.787092	12 months
0.128535	14.192	14.0635	2.30873	0.0821467	4	-0.0260391	0.283108	ACAP2	0.99978	0 months
0.00154611	8.22908	8.22754	2.30813	0.0822009	4	-0.000313701	0.00340591	IL31RA	0.99978	0 months
0.170268	8.12798	7.95771	2.30686	0.0823161	4	-0.0346601	0.375196	ZIC1	0.787092	12 months
0.110615	6.83398	6.72337	2.3056	0.0824303	4	-0.0225898	0.243819	RP11.274B21.12	0.787092	12 months
0.00210949	11.183	11.1809	2.30467	0.0825146	4	-0.000431826	0.00465081	TRAF7	0.787092	12 months
-0.0469155	7.00188	7.0488	-2.30383	0.08259	4	-0.103455	0.00962428	CTBP2P3	0.787092	12 months
-0.0512944	8.37036	8.42165	-2.30286	0.0826787	4	-0.113138	0.0105488	SKOR1	0.99978	0 months
0.170203	8.62802	8.45781	2.29956	0.0829792	4	-0.0352969	0.375703	AC104809.3	0.7889	12 months
0.349209	11.9225	11.5733	2.29289	0.0835906	4	-0.0736457	0.772063	SURF4	0.99978	0 months
-0.0564725	12.1706	12.227	-2.29152	0.0837172	4	-0.124896	0.0119507	AGTPBP1	0.99978	0 months
-0.132481	11.4293	11.5617	-2.29132	0.083735	4	-0.293012	0.0280492	PBRM1	0.794178	12 months
0.00179732	11.4002	11.3984	2.29002	0.0838548	4	-0.000381767	0.00397642	GPALPP1	0.99978	0 months
-0.197543	10.9452	11.1428	-2.28723	0.0841129	4	-0.437338	0.042252	TOM1	0.795237	12 months
-0.0456816	7.16423	7.20991	-2.28646	0.0841852	4	-0.101153	0.00978959	DMBT1	0.99978	0 months
-0.048541	7.13962	7.18816	-2.28577	0.0842489	4	-0.107502	0.0104201	RP11.40H19.1	0.795237	12 months
-0.217252	12.8485	13.0657	-2.28481	0.0843377	4	-0.481252	0.046747	ARPC3	0.99978	0 months
-0.270432	8.68606	8.95649	-2.28276	0.0845285	4	-0.599348	0.0584848	ADSSL1	0.99978	0 months
-0.107216	7.27182	7.37903	-2.28262	0.0845421	4	-0.237628	0.0231955	NOS2P3	0.99978	0 months
-0.222647	7.05641	7.27906	-2.28213	0.0845876	4	-0.49352	0.0482258	C20orf202	0.99978	0 months
0.109576	7.44776	7.33819	2.28043	0.0847467	4	-0.023834	0.242985	RP11.163G10.2	0.99978	0 months
-0.268769	10.1417	10.4105	-2.28017	0.084771	4	-0.596036	0.0584977	SPRED1	0.99978	0 months
1.38636	8.24689	6.86052	2.27901	0.0848789	4	-0.302597	3.07532	GPSM1	0.99978	0 months
0.0760719	11.7011	11.625	2.2777	0.0850023	4	-0.0166575	0.168801	CHPF2	0.798741	12 months
-0.0383212	8.9358	8.97412	-2.27633	0.085131	4	-0.0850617	0.00841934	C1orf35	0.99978	0 months
0.672342	7.09821	6.42587	2.27533	0.0852245	4	-0.148075	1.49276	OR51B8P	0.99978	0 months
0.185626	8.0429	7.85727	2.27476	0.0852782	4	-0.0409387	0.41219	KIF12	0.798741	12 months
0.0258803	11.3306	11.3047	2.27381	0.0853677	4	-0.00572096	0.0574817	SEP15	0.798741	12 months
0.0521808	8.03367	7.98149	2.27317	0.0854279	4	-0.0115527	0.115914	RP1.281H8.3	0.798741	12 months
-0.0919405	8.65641	8.74835	-2.26639	0.0860699	4	-0.204572	0.0206912	bP.21201H5.1	0.99978	0 months
0.152215	8.11508	7.96286	2.26486	0.0862161	4	-0.0343823	0.338812	OSR1	0.799149	12 months
-0.253739	7.27701	7.53075	-2.26429	0.0862705	4	-0.564871	0.0573929	G0S2	0.99978	0 months
0.42062	10.7405	10.3198	2.26417	0.0862817	4	-0.0951665	0.936407	SAP30BP	0.99978	0 months
-0.0978863	11.6429	11.7407	-2.26411	0.086287	4	-0.217923	0.02215	GORASP1	0.799149	12 months
0.443726	6.68111	6.23738	2.26068	0.0866153	4	-0.101234	0.988686	RLIMP1	0.99978	0 months
0.227972	11.0532	10.8252	2.26014	0.0866671	4	-0.052078	0.508023	ATP6V1H	0.799149	12 months
-0.0232425	6.81291	6.83616	-2.25932	0.0867461	4	-0.0518049	0.00531992	APOA5	0.799149	12 months
-0.287647	8.44303	8.73068	-2.25875	0.0868006	4	-0.641222	0.0659277	HBZ	0.799149	12 months
0.103953	8.15788	8.05393	2.25736	0.0869338	4	-0.023904	0.231809	B3GAT2	0.799149	12 months
0.125445	8.11434	7.98889	2.25544	0.087119	4	-0.0289778	0.279868	GSTTP2	0.99978	0 months
0.107679	10.8617	10.754	2.25543	0.0871195	4	-0.0248742	0.240233	UQCRQ	0.799149	12 months
-0.138286	7.56142	7.6997	-2.25362	0.0872943	4	-0.308653	0.0320812	RP3.354N19.3	0.99978	0 months
-0.00374739	8.48008	8.48383	-2.25274	0.0873794	4	-0.00836595	0.000871169	SMAD1	0.99978	0 months
0.145322	7.30977	7.16445	2.25204	0.0874469	4	-0.0338391	0.324484	AC132008.1	0.799149	12 months
-0.120055	9.66148	9.78153	-2.25117	0.0875316	4	-0.268122	0.0280128	PHF5A	0.799149	12 months
0.437336	10.5928	10.1554	2.25086	0.087562	4	-0.10212	0.976792	C5orf24	0.799149	12 months
0.0657066	11.7304	11.6647	2.24949	0.0876942	4	-0.0153919	0.146805	POLI	0.799149	12 months
-0.00760806	9.75754	9.76515	-2.24948	0.087696	4	-0.0169984	0.00178228	PLA2G7	0.99978	0 months
0.0320234	7.73253	7.70051	2.24817	0.0878226	4	-0.00752478	0.0715715	MGC50722	0.99978	0 months
-0.137068	7.47035	7.60742	-2.24521	0.0881114	4	-0.306568	0.0324314	AHNAK2	0.99978	0 months
-0.0797486	7.05781	7.13756	-2.24029	0.0885937	4	-0.178583	0.0190859	ASTN1	0.99978	0 months
0.2597	8.13694	7.87724	2.2401	0.0886124	4	-0.0621802	0.581581	ZNF804A	0.99978	0 months
0.0536298	7.45243	7.3988	2.23929	0.0886914	4	-0.0128645	0.120124	NTRK2	0.804783	12 months
0.0714431	8.66076	8.58932	2.23901	0.0887194	4	-0.0171487	0.160035	TRIM45	0.804783	12 months
0.53188	7.41179	6.87991	2.23649	0.0889679	4	-0.128412	1.19217	PCDHA6	0.805163	12 months
0.301113	9.61768	9.31656	2.23426	0.0891886	4	-0.0730715	0.675298	DUSP5	0.805163	12 months
0.36156	7.94271	7.58115	2.2336	0.0892534	4	-0.0878719	0.810991	PKD1L3	0.99978	0 months
0.0574624	6.41431	6.35685	2.22909	0.0897012	4	-0.0141099	0.129035	RP4.799G3.2	0.805163	12 months
-0.247252	10.202	10.4492	-2.2274	0.0898701	4	-0.555451	0.0609467	PRUNE	0.99978	0 months
-0.103373	10.8857	10.9891	-2.22708	0.0899016	4	-0.232246	0.0254994	CDK9	0.805163	12 months
0.556617	13.2429	12.6863	2.22694	0.0899162	4	-0.137348	1.25058	CTSC	0.805163	12 months
-0.00921879	7.13567	7.14489	-2.2242	0.09019	4	-0.0207265	0.00228892	APELA	0.805163	12 months
0.179595	7.30057	7.12098	2.22055	0.0905572	4	-0.0449602	0.404149	SPEF1	0.805163	12 months
-0.115967	12.8382	12.9542	-2.21943	0.0906695	4	-0.261038	0.0291044	GLIPR1	0.805163	12 months
0.056654	8.13553	8.07888	2.21882	0.0907311	4	-0.014238	0.127546	OTUB2	0.805163	12 months
-0.135815	11.2154	11.3512	-2.21817	0.0907971	4	-0.305813	0.0341825	PDAP1	0.805163	12 months
0.320113	7.66077	7.34066	2.21264	0.0913576	4	-0.0815689	0.721794	LSMEM2	0.99978	0 months
0.178305	11.2574	11.0791	2.21099	0.0915247	4	-0.0456007	0.402211	CLIP4	0.808552	12 months
0.643263	7.61491	6.97165	2.20915	0.0917129	4	-0.165186	1.45171	AC018696.1	0.99978	0 months
0.189485	11.2955	11.106	2.20902	0.0917258	4	-0.048672	0.427641	ATP6V0A1	0.99978	0 months
0.0403985	7.08305	7.04265	2.20702	0.0919305	4	-0.010423	0.09122	ANKRD20A17P	0.808552	12 months
0.384075	7.33804	6.95396	2.20654	0.0919803	4	-0.0991998	0.86735	SLC18A3	0.808552	12 months
-0.0608282	10.2421	10.303	-2.20454	0.092185	4	-0.137437	0.0157801	TBC1D12	0.99978	0 months
0.595295	7.30596	6.71066	2.20437	0.092202	4	-0.154489	1.34508	C1QTNF7	0.99978	0 months
-0.115486	7.79693	7.91241	-2.20254	0.0923906	4	-0.261062	0.0300914	CTC.359D24.3	0.808552	12 months
-0.0799272	10.33	10.4099	-2.20197	0.0924493	4	-0.180707	0.0208523	SLC38A6	0.99978	0 months
-0.176398	7.1717	7.3481	-2.20133	0.092515	4	-0.398882	0.0460851	HMGB1P30	0.99978	0 months
0.0120777	10.4025	10.3904	2.19994	0.0926593	4	-0.00316506	0.0273205	PSMB6	0.808552	12 months
0.190214	7.39509	7.20488	2.19993	0.0926596	4	-0.0498473	0.430275	RP11.152C15.1	0.99978	0 months
-0.00526119	6.64795	6.65322	-2.19836	0.0928223	4	-0.0119059	0.0013835	EMILIN3	0.808552	12 months
0.431039	6.56305	6.13201	2.19725	0.0929371	4	-0.113622	0.9757	INHA	0.99978	0 months
0.287136	7.34833	7.06119	2.1944	0.0932334	4	-0.0761608	0.650434	VWA3A	0.99978	0 months
0.394819	9.67659	9.28177	2.19428	0.0932461	4	-0.104751	0.894389	RNASE4	0.99978	0 months
0.0617711	11.1093	11.0475	2.19197	0.0934865	4	-0.0164709	0.140013	RBBP5	0.99978	0 months
-0.223134	5.89163	6.11477	-2.19151	0.0935338	4	-0.505823	0.0595559	RP11.56P9.10	0.99978	0 months
0.0692871	7.51936	7.45008	2.19136	0.0935501	4	-0.0184995	0.157074	RP11.466C23.5	0.99978	0 months
-0.0855234	9.43629	9.52181	-2.19041	0.0936491	4	-0.193928	0.0228814	MRPL57	0.99978	0 months
0.681977	6.45841	5.77643	2.18765	0.0939386	4	-0.183552	1.54751	TPBGL	0.808552	12 months
-0.223921	10.0619	10.2858	-2.18748	0.0939555	4	-0.508132	0.0602888	NRROS	0.808552	12 months
0.140745	8.87538	8.73463	2.18657	0.0940515	4	-0.037969	0.319459	ZBTB45	0.99978	0 months
0.267694	10.0928	9.82506	2.18498	0.0942183	4	-0.0724629	0.607851	YIF1B	0.99978	0 months
0.192972	10.99	10.797	2.18374	0.0943497	4	-0.0523763	0.43832	STX12	0.808552	12 months
-0.319029	13.1403	13.4593	-2.18096	0.0946431	4	-0.725165	0.0871073	ARFGEF1	0.808552	12 months
-0.234539	8.03057	8.26511	-2.18035	0.0947079	4	-0.533201	0.0641224	CDH13	0.808552	12 months
0.241535	12.0125	11.7709	2.1798	0.0947658	4	-0.0661122	0.549183	USF1	0.99978	0 months
0.0753248	8.00664	7.93131	2.17933	0.094816	4	-0.0206385	0.171288	AC007386.3	0.808552	12 months
-0.282394	7.03995	7.32235	-2.17925	0.0948237	4	-0.642175	0.0773861	RP11.585F1.8	0.808552	12 months
0.00580394	12.5742	12.5684	2.17783	0.0949747	4	-0.00159532	0.0132032	RASSF4	0.99978	0 months
-0.0370006	8.20937	8.24637	-2.1776	0.0949991	4	-0.0841764	0.0101752	NTAN1P2	0.99978	0 months
-0.43824	11.4126	11.8508	-2.17735	0.0950258	4	-0.997062	0.120582	NR1H2	0.808552	12 months
-0.197486	11.974	12.1714	-2.17632	0.095135	4	-0.449429	0.054457	RCBTB2	0.99978	0 months
-0.560795	11.2298	11.7906	-2.17607	0.0951618	4	-1.27631	0.154723	SETD3	0.808552	12 months
-0.0338437	13.1121	13.146	-2.17349	0.095437	4	-0.0770761	0.00938873	COPE	0.808552	12 months
0.11892	8.66266	8.54374	2.17237	0.0955563	4	-0.0330682	0.270908	PTRF	0.808552	12 months
0.289731	7.35382	7.06409	2.17052	0.0957543	4	-0.0808817	0.660344	CICP6	0.808552	12 months
0.0257206	9.5711	9.54538	2.16963	0.09585	4	-0.00719373	0.058635	UAP1L1	0.808552	12 months
0.128673	7.09805	6.96938	2.1693	0.0958852	4	-0.0360131	0.293359	CCDC181	0.808552	12 months
-0.317661	7.23732	7.55498	-2.16926	0.0958898	4	-0.724238	0.0889152	KAZALD1	0.99978	0 months
0.347975	7.64648	7.2985	2.16703	0.0961295	4	-0.0978585	0.793808	SMCO2	0.99978	0 months
0.0210557	10.4024	10.3814	2.16678	0.0961558	4	-0.0059244	0.0480359	C20orf194	0.808552	12 months
-0.186579	9.30046	9.48704	-2.16593	0.0962479	4	-0.42575	0.0525917	TACC2	0.808552	12 months
0.405663	6.48561	6.07995	2.16517	0.0963294	4	-0.114527	0.925854	DNAJB8	0.99978	0 months
0.0220338	10.9466	10.9246	2.16403	0.096453	4	-0.00623553	0.050303	ATP5C1	0.99978	0 months
-0.0681752	9.62801	9.69619	-2.16281	0.0965851	4	-0.155693	0.0193429	UTP23	0.808552	12 months
0.340797	11.3732	11.0324	2.16189	0.0966836	4	-0.0968766	0.77847	GPI	0.808552	12 months
0.44372	7.26734	6.82362	2.16081	0.0968013	4	-0.12642	1.01386	RP11.270B14.1	0.808552	12 months
0.236901	7.33303	7.09613	2.15814	0.0970912	4	-0.0678718	0.541674	PKDREJ	0.99978	0 months
0.154442	8.04267	7.88823	2.1576	0.0971505	4	-0.0442977	0.353183	ALDH1A3	0.808552	12 months
-0.28894	7.81814	8.10708	-2.15705	0.0972101	4	-0.66085	0.0829691	USF1P1	0.808552	12 months
0.229599	13.6084	13.3788	2.15528	0.0974033	4	-0.0661723	0.525371	CPVL	0.808552	12 months
-0.259166	10.2281	10.4872	-2.1547	0.0974663	4	-0.593116	0.074783	FBXL17	0.99978	0 months
0.0897523	8.98681	8.89705	2.15369	0.0975769	4	-0.0259525	0.205457	DHRS4L2	0.808552	12 months
0.118397	11.2846	11.1662	2.1534	0.0976081	4	-0.0342555	0.271049	PSMD8	0.808552	12 months
0.164592	10.3108	10.1462	2.15238	0.0977201	4	-0.0477218	0.376906	BTBD3	0.99978	0 months
-0.497158	9.93391	10.4311	-2.15232	0.0977268	4	-1.13848	0.144165	POLR2J	0.808552	12 months
0.135337	6.17166	6.03633	2.15182	0.0977814	4	-0.0392851	0.309959	RP11.715G18.3	0.808552	12 months
-0.13422	9.86283	9.99705	-2.14922	0.098067	4	-0.30761	0.0391702	ESF1	0.99978	0 months
0.175211	9.62261	9.44739	2.14919	0.0980712	4	-0.0511369	0.401558	PNPLA4	0.99978	0 months
0.180426	9.10229	8.92186	2.14777	0.0982273	4	-0.0528127	0.413664	RP11.402K9.1	0.808552	12 months
0.514651	7.70022	7.18556	2.14637	0.0983814	4	-0.151078	1.18038	FAM183A	0.99978	0 months
0.0475717	12.1852	12.1376	2.14571	0.098455	4	-0.0139839	0.109127	CEP170	0.808552	12 months
-0.190031	7.21245	7.40248	-2.14524	0.098506	4	-0.435975	0.0559133	PCDHB3	0.808552	12 months
-0.153425	7.35375	7.50717	-2.14472	0.0985636	4	-0.352042	0.045191	GRM5	0.99978	0 months
0.0424004	7.44163	7.39923	2.14427	0.0986134	4	-0.0125004	0.0973012	RPL3P7	0.99978	0 months
0.0881051	9.5816	9.49349	2.14315	0.0987382	4	-0.026035	0.202245	RAB39A	0.808552	12 months
0.341489	8.35417	8.01268	2.14027	0.0990581	4	-0.101505	0.784483	PDE1C	0.808552	12 months
-0.0594723	11.2936	11.3531	-2.13966	0.0991251	4	-0.136644	0.0176994	C17orf59	0.99978	0 months
-0.0591268	12.2367	12.2958	-2.13848	0.0992577	4	-0.135893	0.0176393	HADHA	0.808552	12 months
0.0809974	7.16497	7.08397	2.13839	0.0992674	4	-0.0241682	0.186163	MNX1	0.808552	12 months
-0.175294	8.01386	8.18915	-2.13727	0.0993918	4	-0.403012	0.0524234	MMP16	0.99978	0 months
0.2863	7.15227	6.86597	2.13621	0.0995102	4	-0.085805	0.658405	RP11.294C11.2	0.808552	12 months
0.569586	8.39147	7.82188	2.13495	0.0996519	4	-0.171146	1.31032	TIMM10	0.808552	12 months
0.337692	12.0927	11.755	2.13393	0.0997657	4	-0.101677	0.777061	SLFN11	0.808552	12 months
-0.192457	14.7127	14.9052	-2.12689	0.100559	4	-0.443692	0.0587771	PTMA	0.99978	0 months
0.760793	6.4948	5.73401	2.12538	0.10073	4	-0.233053	1.75464	EN2	0.812997	12 months
-0.141063	8.05622	8.19728	-2.12457	0.100822	4	-0.325407	0.0432816	AC104057.1	0.99978	0 months
0.562709	6.31165	5.74894	2.12319	0.100979	4	-0.173134	1.29855	AC007229.3	0.812997	12 months
0.410174	6.76422	6.35404	2.12136	0.101187	4	-0.126664	0.947012	RP11.56P9.5	0.812997	12 months
0.200135	9.58079	9.38066	2.12125	0.1012	4	-0.0618163	0.462086	DUSP8	0.99978	0 months
-0.180765	7.32481	7.50557	-2.12122	0.101203	4	-0.417367	0.0558365	ELF5	0.99978	0 months
-0.126335	8.06273	8.18907	-2.12088	0.101242	4	-0.291721	0.0390502	RP11.683L23.1	0.99978	0 months
-0.0130634	8.49877	8.51183	-2.11976	0.101369	4	-0.0301737	0.00404693	EEF1DP2	0.812997	12 months
-0.0723856	7.63702	7.70941	-2.11882	0.101477	4	-0.167238	0.0224665	TCF24	0.99978	0 months
-0.110441	8.30131	8.41175	-2.11812	0.101557	4	-0.255207	0.0343254	ATOH8	0.99978	0 months
-0.12326	12.3502	12.4735	-2.11681	0.101706	4	-0.28493	0.0384098	SNN	0.812997	12 months
0.302885	7.53264	7.22976	2.11506	0.101907	4	-0.0947125	0.700482	RP11.386I23.1	0.812997	12 months
0.391532	7.57743	7.1859	2.11415	0.102012	4	-0.122655	0.905718	EIF4EP1	0.99978	0 months
0.416131	7.64271	7.22658	2.11187	0.102275	4	-0.130951	0.963213	OIT3	0.812997	12 months
-0.197957	11.5367	11.7347	-2.11062	0.102419	4	-0.458364	0.062449	KAT5	0.99978	0 months
0.226527	7.03789	6.81137	2.10802	0.10272	4	-0.0718288	0.524883	PDIA2	0.812997	12 months
0.313907	8.28647	7.97256	2.10714	0.102821	4	-0.0997079	0.727521	AC009487.6	0.812997	12 months
-0.0114488	9.00038	9.01183	-2.10605	0.102948	4	-0.0265419	0.00364435	ARMC2	0.99978	0 months
-0.124902	10.8897	11.0146	-2.10521	0.103045	4	-0.289629	0.0398243	PLIN3	0.812997	12 months
-0.245978	6.63972	6.8857	-2.10461	0.103115	4	-0.570478	0.0785208	RP11.632K21.7	0.99978	0 months
0.0722281	10.0581	9.98588	2.10366	0.103226	4	-0.0230996	0.167556	DHX16	0.99978	0 months
-0.147195	6.75065	6.89784	-2.10363	0.103229	4	-0.341468	0.0470781	KRT81	0.99978	0 months
0.221134	7.59401	7.37288	2.10319	0.103281	4	-0.0707876	0.513056	PCDHGC4	0.812997	12 months
0.107259	9.18619	9.07894	2.10285	0.103321	4	-0.034358	0.248877	RALGAPA1P	0.812997	12 months
0.528365	7.87045	7.34208	2.10044	0.103602	4	-0.170049	1.22678	RPL3P6	0.812997	12 months
1.07706	8.05687	6.97981	2.09892	0.10378	4	-0.347674	2.50179	SPSB1	0.99978	0 months
-0.174114	7.26738	7.4415	-2.09827	0.103855	4	-0.404501	0.0562742	FAM187B	0.99978	0 months
-0.0977294	6.8732	6.97093	-2.09597	0.104126	4	-0.227187	0.0317285	CTB.102L5.4	0.99978	0 months
-0.0254747	7.74796	7.77344	-2.09591	0.104133	4	-0.0592209	0.00827155	RFTN2	0.99978	0 months
0.258138	6.88844	6.6303	2.09589	0.104135	4	-0.0838197	0.600096	RP11.640M9.4	0.812997	12 months
0.458406	7.68043	7.22202	2.09472	0.104273	4	-0.149187	1.066	PKD1L3	0.812997	12 months
-0.324338	6.10592	6.43026	-2.09465	0.104281	4	-0.754245	0.105569	PCDHB7	0.99978	0 months
0.202382	7.28673	7.08435	2.09206	0.104587	4	-0.0662058	0.470969	ANXA9	0.812997	12 months
-0.0676915	9.86269	9.93038	-2.09094	0.104719	4	-0.157575	0.0221922	TAX1BP3	0.99978	0 months
0.429469	8.17504	7.74557	2.09017	0.10481	4	-0.141009	0.999948	ZNF57	0.99978	0 months
-0.184385	12.8162	13.0006	-2.09016	0.104812	4	-0.429311	0.0605409	TRIO	0.812997	12 months
0.321643	7.27935	6.9577	2.09011	0.104818	4	-0.105619	0.748905	C10orf90	0.812997	12 months
-0.145833	8.42155	8.56738	-2.08951	0.104889	4	-0.339609	0.0479431	GGPS1	0.812997	12 months
-0.00323424	12.3098	12.313	-2.08831	0.105031	4	-0.0075342	0.00106573	AFTPH	0.812997	12 months
0.537402	7.22721	6.68981	2.08715	0.105169	4	-0.17748	1.25228	WNT9B	0.99978	0 months
-0.0343516	12.0698	12.1041	-2.08696	0.105192	4	-0.0800524	0.0113491	LRP1	0.99978	0 months
-0.25454	7.96313	8.21767	-2.08667	0.105226	4	-0.59322	0.0841411	POC1A	0.812997	12 months
-0.203168	7.18365	7.38682	-2.08514	0.105409	4	-0.473694	0.0673584	CCIN	0.99978	0 months
-0.11847	8.06155	8.18002	-2.08503	0.105422	4	-0.276225	0.0392859	CDH15	0.99978	0 months
0.0833973	10.4745	10.3911	2.08034	0.105982	4	-0.0279057	0.1947	ZC3H10	0.99978	0 months
-0.321666	6.79306	7.11472	-2.08012	0.106008	4	-0.751009	0.107678	RP11.456J20.1	0.99978	0 months
0.0800292	8.65908	8.57905	2.07982	0.106044	4	-0.0268053	0.186864	WASH4P	0.812997	12 months
-0.391808	7.28612	7.67793	-2.07937	0.106099	4	-0.914965	0.131348	CX3CL1	0.812997	12 months
-0.0888466	6.16283	6.25167	-2.07914	0.106126	4	-0.207491	0.0297973	POTEG	0.99978	0 months
0.2102	7.38292	7.17272	2.07767	0.106302	4	-0.070695	0.491094	AC132008.1	0.99978	0 months
0.0561912	10.385	10.3288	2.07378	0.106772	4	-0.0190395	0.131422	DDX59	0.812997	12 months
0.326707	7.20264	6.87594	2.07169	0.107025	4	-0.11114	0.764554	OVOL2	0.812997	12 months
-0.158516	6.87691	7.03543	-2.07133	0.107068	4	-0.370993	0.0539612	PASD1	0.812997	12 months
-0.053502	11.1048	11.1583	-2.07102	0.107107	4	-0.125228	0.0182238	SETD7	0.99978	0 months
0.0838814	9.54914	9.46526	2.06722	0.107568	4	-0.028778	0.196541	FAM160A1	0.99978	0 months
-0.599959	6.98457	7.58453	-2.0663	0.10768	4	-1.40611	0.206192	PDE6G	0.812997	12 months
1.01407	5.77814	4.76407	2.06617	0.107696	4	-0.348601	2.37675	CYP4X1	0.99978	0 months
0.102854	6.7124	6.60954	2.06588	0.107732	4	-0.0353767	0.241084	IGHVII.33.1	0.812997	12 months
0.342046	6.72728	6.38523	2.0657	0.107753	4	-0.117687	0.801779	RP11.505K9.3	0.812997	12 months
-0.135825	10.646	10.7818	-2.06484	0.107859	4	-0.31846	0.0468094	RPUSD1	0.99978	0 months
0.0461552	7.25254	7.20638	2.06463	0.107884	4	-0.0159126	0.108223	DOK5	0.812997	12 months
0.0075947	11.3153	11.3077	2.06446	0.107905	4	-0.00261924	0.0178086	KIAA0141	0.812997	12 months
-0.306871	8.816	9.12287	-2.06417	0.107941	4	-0.719632	0.10589	MGMT	0.812997	12 months
-0.0509545	8.56782	8.61878	-2.06341	0.108034	4	-0.119517	0.017608	PFN1P2	0.99978	0 months
-0.0627667	8.7105	8.77326	-2.06284	0.108104	4	-0.147247	0.0217132	RP11.484D2.3	0.812997	12 months
0.150399	6.94532	6.79492	2.06281	0.108107	4	-0.0520307	0.352828	GATA5	0.812997	12 months
0.379294	7.37944	7.00014	2.06208	0.108198	4	-0.1314	0.889988	YIPF7	0.812997	12 months
0.0404302	6.76791	6.72748	2.0615	0.108268	4	-0.0140215	0.0948818	MEI4	0.99978	0 months
-0.141479	13.2093	13.3508	-2.06124	0.1083	4	-0.332047	0.0490895	APLP2	0.812997	12 months
-0.142581	5.9384	6.08098	-2.05897	0.108579	4	-0.334846	0.0496841	RP5.1128N12.2	0.812997	12 months
0.12278	8.02306	7.90027	2.05661	0.10887	4	-0.0429742	0.288535	FAM90A11P	0.812997	12 months
-0.0631647	7.55165	7.61481	-2.0544	0.109144	4	-0.14853	0.0222002	SLC2A4	0.812997	12 months
0.720055	6.82846	6.10841	2.05419	0.10917	4	-0.253174	1.69328	SFRP4	0.99978	0 months
-0.00646692	8.40662	8.41309	-2.05288	0.109333	4	-0.0152132	0.00227936	GPR124	0.812997	12 months
0.00102207	13.0955	13.0945	2.05096	0.109571	4	-0.000361538	0.00240569	NAGK	0.812997	12 months
0.0636262	7.85466	7.79103	2.05019	0.109667	4	-0.022539	0.149791	RANP3	0.99978	0 months
-0.176811	12.78	12.9568	-2.04999	0.109691	4	-0.416278	0.0626562	MEF2C	0.99978	0 months
-0.38541	11.6619	12.0473	-2.04958	0.109743	4	-0.907504	0.136683	SLC8A1	0.99978	0 months
-0.15129	7.67685	7.82814	-2.04459	0.110367	4	-0.356733	0.0541541	DSG2	0.99978	0 months
0.142868	7.00502	6.86215	2.04296	0.110571	4	-0.0512939	0.337029	NXPE1	0.812997	12 months
-0.380648	8.31043	8.69108	-2.04258	0.110619	4	-0.898057	0.136761	ZNF738	0.812997	12 months
0.811905	7.24098	6.42908	2.04219	0.110668	4	-0.291916	1.91573	AC108448.2	0.812997	12 months
0.0692898	15.5614	15.4921	2.04213	0.110676	4	-0.0249155	0.163495	SAMHD1	0.812997	12 months
-0.00921314	9.4976	9.50681	-2.04131	0.110778	4	-0.0217442	0.0033179	CCP110	0.812997	12 months
0.121885	11.6686	11.5467	2.04067	0.110859	4	-0.0439463	0.287717	KLHL36	0.812997	12 months
-0.0139865	12.1877	12.2016	-2.04048	0.110883	4	-0.0330177	0.00504468	TMEM33	0.99978	0 months
0.289615	10.9264	10.6368	2.03748	0.111262	4	-0.105039	0.684268	CPNE8	0.812997	12 months
0.013441	6.66156	6.64812	2.03677	0.111352	4	-0.00488127	0.0317633	POU5F1P3	0.99978	0 months
0.0107623	8.84328	8.83252	2.03596	0.111454	4	-0.00391426	0.0254388	CHRNB1	0.99978	0 months
0.989765	11.5287	10.539	2.03291	0.111842	4	-0.362006	2.34154	HDAC1	0.812997	12 months
0.074473	10.6765	10.602	2.03194	0.111965	4	-0.0272869	0.176233	HS1BP3	0.812997	12 months
-0.0212477	9.21556	9.23681	-2.03136	0.112039	4	-0.0502889	0.00779345	MFSD7	0.812997	12 months
-0.0807912	9.76653	9.84732	-2.03116	0.112065	4	-0.191227	0.0296444	AASS	0.99978	0 months
0.119859	9.83735	9.71749	2.02869	0.11238	4	-0.0441784	0.283896	RFC4	0.99978	0 months
-0.0108791	12.8907	12.9016	-2.02851	0.112403	4	-0.0257694	0.00401122	SPEN	0.99978	0 months
0.456776	7.29052	6.83375	2.02795	0.112475	4	-0.16859	1.08214	RP11.893G17.4	0.99978	0 months
0.0346146	9.84882	9.81421	2.02759	0.112521	4	-0.0127843	0.0820136	IDH3G	0.99978	0 months
0.496847	7.15134	6.6545	2.02536	0.112807	4	-0.184251	1.17794	RP11.156P1.2	0.812997	12 months
-0.0996171	10.0377	10.1373	-2.02403	0.112978	4	-0.236266	0.0370316	FBXL12	0.812997	12 months
-0.0247499	11.1539	11.1787	-2.02159	0.113293	4	-0.0587414	0.00924158	STX18	0.99978	0 months
-0.397468	10.2216	10.6191	-2.01854	0.113686	4	-0.944173	0.149237	DNAJC9	0.812997	12 months
-0.188372	6.73195	6.92032	-2.01685	0.113906	4	-0.447688	0.0709453	PTCHD3P2	0.812997	12 months
0.071097	6.77482	6.70373	2.01677	0.113916	4	-0.0267808	0.168975	RP11.274B21.12	0.99978	0 months
0.0777065	9.31198	9.23428	2.01628	0.11398	4	-0.0292964	0.184709	VENTX	0.812997	12 months
0.114384	10.3313	10.2169	2.01515	0.114126	4	-0.0432123	0.27198	LSM7	0.99978	0 months
0.214547	7.3833	7.16875	2.01475	0.114179	4	-0.0811111	0.510204	RP11.640N20.1	0.812997	12 months
0.241752	9.34966	9.10791	2.0142	0.11425	4	-0.0914869	0.57499	ESCO2	0.812997	12 months
0.188075	7.4908	7.30272	2.01342	0.114352	4	-0.0712742	0.447424	RAB26	0.99978	0 months
0.0685591	7.87574	7.80718	2.01284	0.114428	4	-0.0260092	0.163127	MALL	0.99978	0 months
-0.2638	8.53697	8.80077	-2.01282	0.114431	4	-0.627681	0.100081	MYO1A	0.99978	0 months
-0.0570859	11.4898	11.5469	-2.01163	0.114585	4	-0.135876	0.0217038	DFFA	0.812997	12 months
-0.0608609	6.00986	6.07072	-2.01111	0.114654	4	-0.144883	0.023161	PCDH15	0.812997	12 months
-0.345829	12.3001	12.646	-2.00914	0.114912	4	-0.823733	0.132075	GLUD1	0.99978	0 months
-0.100626	6.95034	7.05096	-2.00826	0.115027	4	-0.239742	0.0384904	RP11.314A15.3	0.99978	0 months
0.0937295	10.5297	10.436	2.00706	0.115185	4	-0.0359302	0.223389	GYG1	0.99978	0 months
0.0971381	11.8052	11.708	2.00637	0.115275	4	-0.0372827	0.231559	FXR1	0.812997	12 months
-0.205812	8.01447	8.22029	-2.00507	0.115447	4	-0.490803	0.0791791	SDSL	0.812997	12 months
0.336469	6.39761	6.06114	2.00442	0.115532	4	-0.129595	0.802533	GJA10	0.812997	12 months
0.637351	7.10166	6.46431	2.00366	0.115632	4	-0.245818	1.52052	HHATL	0.812997	12 months
-0.0682667	6.98726	7.05553	-2.00182	0.115875	4	-0.16295	0.0264165	KRTAP10.1	0.99978	0 months
0.245436	10.8965	10.651	2.00182	0.115876	4	-0.094974	0.585845	BARD1	0.812997	12 months
0.279759	7.24437	6.96461	2.00161	0.115904	4	-0.108297	0.667815	ZSCAN1	0.812997	12 months
0.389542	7.40685	7.01731	2.0003	0.116077	4	-0.151149	0.930232	C1QL3	0.99978	0 months
-0.0897156	10.1101	10.1998	-1.99913	0.116232	4	-0.214315	0.0348839	RNF5	0.812997	12 months
-0.0526084	8.23203	8.28464	-1.99763	0.116431	4	-0.125727	0.0205103	PCDH17	0.812997	12 months
0.220253	9.61746	9.39721	1.99744	0.116457	4	-0.0858998	0.526406	ZNF618	0.99978	0 months
0.507529	7.78969	7.28216	1.99715	0.116495	4	-0.198039	1.2131	PSPHP1	0.99978	0 months
0.209772	7.33145	7.12167	1.99711	0.116501	4	-0.0818603	0.501405	EGFL6	0.812997	12 months
0.0597645	9.23112	9.17135	1.99595	0.116655	4	-0.0233704	0.142899	COIL	0.99978	0 months
-0.132786	6.80821	6.941	-1.99519	0.116756	4	-0.317567	0.0519949	BANF1P2	0.812997	12 months
0.218123	8.07145	7.85333	1.994	0.116914	4	-0.0855906	0.521836	FAM90A10P	0.812997	12 months
-0.507331	6.59259	7.09992	-1.99246	0.117121	4	-1.21429	0.199624	RPSAP57	0.812997	12 months
0.618018	8.07759	7.45957	1.98989	0.117466	4	-0.24429	1.48033	METTL1	0.99978	0 months
0.138306	8.04564	7.90734	1.98926	0.11755	4	-0.0547297	0.331341	SLC22A11	0.812997	12 months
-0.0632089	10.649	10.7122	-1.98837	0.11767	4	-0.15147	0.0250523	RFXANK	0.812997	12 months
-0.0116948	6.98341	6.9951	-1.98795	0.117726	4	-0.0280283	0.00463862	RP11.761B3.1	0.812997	12 months
0.368738	6.74985	6.38111	1.98755	0.11778	4	-0.146359	0.883835	PHLDA2	0.99978	0 months
0.213605	9.83499	9.62138	1.98592	0.118	4	-0.0850294	0.51224	PREB	0.812997	12 months
0.161705	8.96424	8.80253	1.98441	0.118204	4	-0.0645416	0.387951	ATF3	0.812997	12 months
-0.0347663	7.00978	7.04455	-1.98431	0.118218	4	-0.0834113	0.0138788	CNN2P9	0.99978	0 months
0.835532	7.65528	6.81975	1.98354	0.118321	4	-0.333997	2.00506	MMP14	0.99978	0 months
-0.115036	9.96564	10.0807	-1.98313	0.118376	4	-0.27609	0.0460178	ANKRD42	0.812997	12 months
-0.0973195	6.91091	7.00823	-1.98199	0.118531	4	-0.233648	0.0390092	CES5A	0.99978	0 months
0.259869	7.78421	7.52434	1.97967	0.118846	4	-0.104591	0.624329	HLA.H	0.99978	0 months
0.08348	8.54925	8.46577	1.97737	0.11916	4	-0.0337353	0.200695	RP11.11N7.5	0.812997	12 months
-0.036558	7.59852	7.63508	-1.97711	0.119195	4	-0.0878961	0.0147802	TMED6	0.99978	0 months
0.0253021	10.1474	10.1221	1.97679	0.119238	4	-0.0102352	0.0608395	SUPT7L	0.812997	12 months
0.190325	8.00536	7.81503	1.97616	0.119325	4	-0.0770761	0.457727	NT5C1B	0.812997	12 months
-0.0055484	9.50158	9.50712	-1.97603	0.119343	4	-0.0133443	0.00224746	CCP110	0.99978	0 months
-0.232409	9.97908	10.2115	-1.97587	0.119365	4	-0.558985	0.0941672	OTUB1	0.99978	0 months
0.318575	6.3056	5.98702	1.97427	0.119583	4	-0.129442	0.766592	PLCZ1	0.812997	12 months
0.323507	7.47995	7.15644	1.97417	0.119598	4	-0.13147	0.778485	AC011295.1	0.812997	12 months
0.0727312	7.63695	7.56422	1.97386	0.11964	4	-0.029573	0.175035	SPRED3	0.812997	12 months
-0.0405901	6.84883	6.88942	-1.97338	0.119705	4	-0.0976984	0.0165181	IGSF21	0.99978	0 months
-0.0764207	9.17902	9.25544	-1.96876	0.120341	4	-0.184193	0.0313519	EIF5AL1	0.812997	12 months
0.0341328	6.57927	6.54513	1.96832	0.120401	4	-0.0140138	0.0822793	CCND3P1	0.812997	12 months
0.435468	6.50339	6.06793	1.96778	0.120475	4	-0.178956	1.04989	NPM1P32	0.812997	12 months
0.167281	6.93192	6.76464	1.96735	0.120535	4	-0.0687963	0.403358	SAR1P3	0.812997	12 months
0.138138	11.1887	11.0506	1.96684	0.120606	4	-0.0568618	0.333138	POLRMT	0.99978	0 months
-0.0750267	11.8839	11.9589	-1.96516	0.120837	4	-0.181027	0.0309735	WDR13	0.812997	12 months
-0.218025	12.8064	13.0244	-1.964	0.120998	4	-0.52624	0.0901895	CDH23	0.812997	12 months
0.119616	8.79069	8.67107	1.96241	0.121219	4	-0.0496185	0.288851	CKB	0.812997	12 months
0.00947634	7.03402	7.02454	1.96162	0.121329	4	-0.00393633	0.022889	EXOC3L2	0.99978	0 months
-0.184685	10.6946	10.8793	-1.96152	0.121343	4	-0.446099	0.0767288	RPUSD1	0.812997	12 months
-0.160596	10.8075	10.9681	-1.96143	0.121356	4	-0.387924	0.0667315	CRAT	0.812997	12 months
0.0356884	12.8764	12.8407	1.95827	0.121797	4	-0.0149109	0.0862877	NARS	0.99978	0 months
0.0713616	7.03443	6.96307	1.95734	0.121926	4	-0.0298633	0.172587	CTBP2P3	0.99978	0 months
-0.326843	12.7407	13.0675	-1.957	0.121974	4	-0.790542	0.136857	ATP6V0D1	0.812997	12 months
-0.142635	11.1863	11.329	-1.95692	0.121984	4	-0.345003	0.0597329	ATP6V0A1	0.812997	12 months
-0.0225842	12.3956	12.4182	-1.9568	0.122001	4	-0.0546282	0.00945977	DCAF8	0.812997	12 months
0.0474747	14.0292	13.9817	1.95673	0.122011	4	-0.019888	0.114837	TUBA1B	0.812997	12 months
-0.273293	6.58944	6.86273	-1.95575	0.122149	4	-0.661269	0.114683	RP11.781E19.1	0.812997	12 months
0.249774	7.26211	7.01234	1.95532	0.122208	4	-0.10489	0.604438	RP11.5P18.1	0.812997	12 months
0.252911	6.24713	5.99422	1.95476	0.122288	4	-0.106312	0.612133	SHH	0.812997	12 months
0.263402	6.43581	6.17241	1.95368	0.122439	4	-0.110927	0.637731	RP11.702H23.2	0.812997	12 months
-0.144804	11.1859	11.3307	-1.95057	0.122877	4	-0.350918	0.0613103	PLEKHJ1	0.812997	12 months
0.07232	7.44464	7.37232	1.95055	0.122879	4	-0.0306213	0.175261	PLEKHG6	0.99978	0 months
0.028887	7.40509	7.3762	1.95007	0.122947	4	-0.0122413	0.0700153	NF1P8	0.99978	0 months
0.2135	7.48451	7.27101	1.94946	0.123033	4	-0.0905691	0.517568	RP11.1008M1.1	0.99978	0 months
-0.147985	11.7873	11.9352	-1.94756	0.123302	4	-0.358953	0.062983	RNF41	0.812997	12 months
0.104745	9.35417	9.24942	1.94708	0.12337	4	-0.0446164	0.254107	ZNF358	0.812997	12 months
-0.23265	5.77532	6.00797	-1.94707	0.123372	4	-0.5644	0.0991001	IZUMO2	0.99978	0 months
-0.00578273	10.8864	10.8922	-1.94663	0.123434	4	-0.0140305	0.00246507	SENP2	0.812997	12 months
0.364253	7.65363	7.28938	1.94509	0.123652	4	-0.155685	0.884192	KIR2DL4	0.812997	12 months
-0.00225177	10.4563	10.4586	-1.94327	0.123911	4	-0.005469	0.000965449	ZNF468	0.812997	12 months
0.39004	7.3502	6.96016	1.94303	0.123946	4	-0.167299	0.947379	QRFPR	0.812997	12 months
0.0829932	12.1333	12.0503	1.943	0.12395	4	-0.0356	0.201586	FAM126A	0.99978	0 months
-0.171286	5.38588	5.55717	-1.94242	0.124032	4	-0.416118	0.0735459	A4GALT	0.812997	12 months
0.00420717	9.83359	9.82938	1.94174	0.124129	4	-0.00180856	0.0102229	CMTM7	0.812997	12 months
0.53601	8.71776	8.18175	1.94146	0.124169	4	-0.230528	1.30255	ILVBL	0.99978	0 months
0.363599	7.44213	7.07853	1.9402	0.124349	4	-0.156715	0.883913	TRIM49D1	0.812997	12 months
0.778241	9.23433	8.45609	1.93979	0.124407	4	-0.335663	1.89214	KLRC1	0.812997	12 months
0.101074	7.53139	7.43031	1.93973	0.124417	4	-0.0435993	0.245748	HCFC1R1	0.99978	0 months
0.036065	11.3554	11.3194	1.93961	0.124433	4	-0.01556	0.0876901	RAB35	0.812997	12 months
-0.0703998	8.08648	8.15688	-1.93912	0.124504	4	-0.171199	0.0303993	SIGLEC11	0.812997	12 months
-0.0191342	7.17225	7.19138	-1.9389	0.124535	4	-0.0465339	0.00826543	NDUFA4L2	0.99978	0 months
-0.150935	8.16143	8.31236	-1.93639	0.124895	4	-0.36735	0.0654798	GJB6	0.812997	12 months
-0.130068	8.1143	8.24437	-1.93528	0.125054	4	-0.316671	0.0565343	NPBWR1	0.99978	0 months
0.0431767	8.4899	8.44673	1.93477	0.125128	4	-0.018783	0.105136	UBE2F.SCLY	0.99978	0 months
0.260539	7.2768	7.01626	1.93467	0.125142	4	-0.113361	0.634438	HOXD11	0.812997	12 months
0.211634	8.28897	8.07734	1.93466	0.125142	4	-0.0920831	0.515352	AC009487.6	0.99978	0 months
0.450612	7.12548	6.67486	1.93148	0.125601	4	-0.197129	1.09835	ADAMTSL1	0.99978	0 months
0.167428	7.26409	7.09666	1.93077	0.125705	4	-0.0733337	0.408189	GCNT6	0.812997	12 months
0.14106	11.5102	11.3691	1.9301	0.125801	4	-0.0618549	0.343975	YWHAG	0.812997	12 months
0.0847086	6.81317	6.72846	1.92947	0.125892	4	-0.0371842	0.206601	UTS2R	0.812997	12 months
-0.0675149	11.6152	11.6827	-1.92924	0.125925	4	-0.164678	0.0296485	RIT1	0.812997	12 months
0.300333	8.41173	8.1114	1.92809	0.126092	4	-0.132146	0.732811	SEPT10	0.99978	0 months
0.291868	6.15072	5.85885	1.92716	0.126227	4	-0.128623	0.712359	PCDHB7	0.812997	12 months
0.0880785	6.98423	6.89615	1.92549	0.126469	4	-0.0389254	0.215082	SYCE3	0.99978	0 months
0.190129	6.24073	6.0506	1.9247	0.126584	4	-0.084138	0.464396	MTND6P21	0.99978	0 months
0.0709966	9.94907	9.87808	1.92457	0.126604	4	-0.0314253	0.173419	ZDHHC4	0.812997	12 months
0.522777	9.16896	8.64619	1.92408	0.126675	4	-0.231588	1.27714	COA4	0.99978	0 months
0.0306293	6.80753	6.7769	1.92089	0.127141	4	-0.0136422	0.0749008	CRCT1	0.812997	12 months
-0.00683205	10.9816	10.9885	-1.92029	0.127229	4	-0.0167101	0.00304604	MRPS5	0.812997	12 months
-0.245675	8.00621	8.25188	-1.91808	0.127553	4	-0.601294	0.109943	LAMB1	0.99978	0 months
-0.020076	11.0938	11.1139	-1.91701	0.12771	4	-0.0491523	0.00900042	MDH1	0.99978	0 months
0.00144872	10.2296	10.2282	1.91701	0.12771	4	-0.000649489	0.00354693	ZNF438	0.812997	12 months
-0.137302	7.2921	7.4294	-1.91699	0.127713	4	-0.33616	0.061557	MORN2	0.812997	12 months
0.222308	7.34659	7.12428	1.91562	0.127914	4	-0.0998981	0.544514	OR51AB1P	0.812997	12 months
-0.435403	7.25306	7.68846	-1.91307	0.128292	4	-1.06731	0.196499	IGFBP1	0.812997	12 months
0.0696788	7.30478	7.2351	1.91221	0.128419	4	-0.031492	0.17085	HMGN1P3	0.99978	0 months
0.034444	9.15127	9.11683	1.91169	0.128496	4	-0.0155808	0.0844687	TMEM11	0.812997	12 months
-0.0730671	7.43999	7.51306	-1.91167	0.128499	4	-0.179187	0.0330532	TBCAP3	0.99978	0 months
0.144252	8.09731	7.95306	1.91166	0.128499	4	-0.0652555	0.35376	SLCO2A1	0.812997	12 months
0.263507	7.11348	6.84997	1.90919	0.128866	4	-0.119698	0.646713	CFAP57	0.812997	12 months
0.177549	9.84328	9.66573	1.9083	0.128998	4	-0.0807725	0.435871	ZNF702P	0.812997	12 months
0.32617	11.4848	11.1586	1.90724	0.129156	4	-0.148648	0.800987	MBD1	0.99978	0 months
-0.0116405	8.50199	8.51363	-1.90649	0.129268	4	-0.0285927	0.0053117	NXNL2	0.99978	0 months
0.119306	8.72717	8.60787	1.90608	0.129328	4	-0.0544776	0.293089	EPS8	0.99978	0 months
0.015133	7.31067	7.29553	1.90607	0.12933	4	-0.0069102	0.0371763	Z95114.5	0.812997	12 months
0.206772	7.50242	7.29565	1.90592	0.129353	4	-0.094443	0.507987	ZBTB45P2	0.812997	12 months
0.0165226	13.7302	13.7137	1.90397	0.129644	4	-0.00757137	0.0406166	MAPK1	0.99978	0 months
0.214151	9.52653	9.31238	1.90117	0.130063	4	-0.0985924	0.526894	GTF3C6	0.812997	12 months
0.336896	11.6198	11.2829	1.90096	0.130094	4	-0.155156	0.828949	SLC25A24	0.99978	0 months
-0.290595	12.6978	12.9884	-1.90037	0.130184	4	-0.715155	0.133965	PCF11	0.812997	12 months
0.0258399	6.414	6.38816	1.89942	0.130327	4	-0.0119312	0.063611	BCL2L10	0.812997	12 months
-0.478525	6.63811	7.11663	-1.89839	0.130481	4	-1.17838	0.221331	CYP17A1	0.99978	0 months
-0.024929	10.7935	10.8184	-1.89815	0.130517	4	-0.0613929	0.0115349	BMF	0.99978	0 months
0.523669	6.19838	5.67471	1.8976	0.130599	4	-0.242528	1.28987	FOXE1	0.812997	12 months
0.0811171	8.0184	7.93729	1.89535	0.130939	4	-0.0377089	0.199943	RAX2	0.812997	12 months
0.0153929	11.5006	11.4852	1.89523	0.130957	4	-0.00715714	0.037943	EFR3A	0.99978	0 months
-0.0466027	7.53627	7.58287	-1.89514	0.13097	4	-0.114877	0.0216717	RP11.119F19.4	0.812997	12 months
-0.0994939	12.3739	12.4734	-1.89409	0.13113	4	-0.245336	0.0463486	KIAA0232	0.812997	12 months
-0.108789	7.64378	7.75257	-1.89392	0.131156	4	-0.268271	0.0506933	DSG2	0.812997	12 months
0.484531	11.1005	10.616	1.89358	0.131207	4	-0.225907	1.19497	CYCS	0.812997	12 months
0.024883	10.3856	10.3607	1.89217	0.131421	4	-0.0116286	0.0613945	TMEM141	0.812997	12 months
0.19234	10.382	10.1896	1.89212	0.131429	4	-0.0898947	0.474574	MRPL28	0.812997	12 months
-0.0503981	8.99163	9.04202	-1.8914	0.131538	4	-0.124379	0.0235829	TRBV30	0.99978	0 months
0.345311	7.61423	7.26892	1.89118	0.131572	4	-0.161642	0.852264	TCEB1P21	0.99978	0 months
-0.000240142	11.764	11.7642	-1.89091	0.131613	4	-0.000592747	0.000112462	PEAK1	0.99978	0 months
-0.077007	6.60377	6.68078	-1.89036	0.131695	4	-0.19011	0.036096	FEM1AP4	0.812997	12 months
0.0818708	6.94649	6.86462	1.88988	0.131769	4	-0.0384067	0.202148	HOXC9	0.812997	12 months
-0.181215	11.7485	11.9297	-1.88931	0.131855	4	-0.44752	0.08509	SCPEP1	0.812997	12 months
0.696164	10.3145	9.61829	1.88931	0.131856	4	-0.32689	1.71922	POLD3	0.812997	12 months
-0.0237591	9.95574	9.9795	-1.88831	0.132008	4	-0.0586928	0.0111747	TIMMDC1	0.812997	12 months
0.30889	8.33738	8.02849	1.8872	0.132178	4	-0.145549	0.763329	ICT1	0.99978	0 months
0.000832605	11.9286	11.9277	1.88698	0.13221	4	-0.000392462	0.00205767	NDUFV2	0.99978	0 months
0.0849764	10.5023	10.4173	1.88695	0.132215	4	-0.040057	0.21001	SNRPG	0.99978	0 months
0.0578467	8.64186	8.58401	1.88682	0.132235	4	-0.0272743	0.142968	BEND3	0.99978	0 months
0.61552	13.7182	13.1027	1.88617	0.132334	4	-0.290526	1.52157	JUNB	0.99978	0 months
0.146255	7.01457	6.86832	1.8856	0.132421	4	-0.0690975	0.361608	PDPN	0.812997	12 months
-0.123392	11.2778	11.4012	-1.88498	0.132516	4	-0.305139	0.0583555	RAB1B	0.812997	12 months
-0.0106637	7.74978	7.76044	-1.88456	0.13258	4	-0.0263741	0.00504666	PINLYP	0.99978	0 months
-0.137575	8.02009	8.15767	-1.88447	0.132594	4	-0.340268	0.0651181	NPHS1	0.99978	0 months
0.195455	9.2046	9.00915	1.88425	0.132628	4	-0.0925478	0.483458	BCAM	0.812997	12 months
-0.120645	10.6072	10.7278	-1.88414	0.132645	4	-0.298426	0.057136	ALKBH7	0.812997	12 months
0.224692	7.4672	7.2425	1.88404	0.132661	4	-0.106429	0.555813	GDF6	0.812997	12 months
0.086274	7.24524	7.15897	1.88309	0.132805	4	-0.0409288	0.213477	TP53TG3C	0.812997	12 months
-0.00306276	10.4592	10.4622	-1.88252	0.132894	4	-0.0075799	0.00145437	ZNF468	0.99978	0 months
0.00754686	7.19229	7.18475	1.88237	0.132916	4	-0.00358454	0.0186783	PSG2	0.99978	0 months
-0.0803857	9.53113	9.61152	-1.88204	0.132968	4	-0.198973	0.038202	S1PR3	0.99978	0 months
0.370601	8.12356	7.75296	1.88203	0.13297	4	-0.176126	0.917329	FILIP1L	0.812997	12 months
0.118149	8.04054	7.92239	1.88178	0.133008	4	-0.0561726	0.29247	GGT3P	0.812997	12 months
0.181593	8.68366	8.50207	1.88147	0.133056	4	-0.0863802	0.449565	TNF	0.812997	12 months
0.120206	7.45282	7.33261	1.88066	0.13318	4	-0.0572559	0.297667	RP11.328P23.3	0.99978	0 months
0.179081	7.06637	6.88729	1.8805	0.133204	4	-0.0853215	0.443484	APOC1P1	0.812997	12 months
-0.0624004	11.0406	11.103	-1.87659	0.133808	4	-0.154723	0.0299222	RSRC2	0.813469	12 months
-0.597673	11.9267	12.5244	-1.87516	0.134029	4	-1.48262	0.287269	LAT2	0.813469	12 months
-0.187483	7.76201	7.94949	-1.87475	0.134093	4	-0.46514	0.0901736	KCNK13	0.813469	12 months
-0.079017	7.38989	7.4689	-1.87305	0.134356	4	-0.196145	0.0381107	RP11.536C10.25	0.99978	0 months
0.187288	7.24792	7.06063	1.8729	0.13438	4	-0.090354	0.464931	RBM46	0.813469	12 months
-0.0121604	6.67778	6.68994	-1.87275	0.134403	4	-0.0301889	0.00586803	NPM1P52	0.813469	12 months
0.0337788	6.78153	6.74775	1.87203	0.134515	4	-0.0163193	0.0838769	RP11.206P5.2	0.813469	12 months
0.136693	7.38313	7.24644	1.87027	0.134789	4	-0.0662294	0.339615	FAM71A	0.99978	0 months
-0.0364362	6.80566	6.84209	-1.86793	0.135154	4	-0.0905941	0.0177216	RPLP0P6	0.816083	12 months
-0.0977906	11.9989	12.0967	-1.86587	0.135477	4	-0.243305	0.0477236	ILK	0.99978	0 months
0.0895624	7.35479	7.26523	1.86407	0.13576	4	-0.0438368	0.222962	C11orf87	0.817466	12 months
0.176963	6.89359	6.71663	1.86363	0.135828	4	-0.0866767	0.440603	WIF1	0.817466	12 months
0.0510458	9.96012	9.90907	1.86251	0.136005	4	-0.0250482	0.12714	DHPS	0.817466	12 months
0.358221	7.06282	6.7046	1.86184	0.136111	4	-0.175972	0.892414	TRIL	0.99978	0 months
0.0667971	8.37155	8.30475	1.86168	0.136136	4	-0.032822	0.166416	NDUFAF2	0.99978	0 months
-0.0580225	13.163	13.221	-1.86148	0.136166	4	-0.144564	0.0285194	STAG2	0.99978	0 months
0.138503	6.52962	6.39112	1.86083	0.136269	4	-0.06815	0.345156	DBX2	0.99978	0 months
0.999966	10.6445	9.64456	1.8608	0.136274	4	-0.492054	2.49199	TERF1	0.817466	12 months
0.281564	7.46306	7.1815	1.8592	0.136528	4	-0.138912	0.702041	HIST3H3	0.99978	0 months
0.102138	6.85301	6.75088	1.85918	0.136529	4	-0.0503917	0.254668	CTD.2062A1.2	0.99978	0 months
0.122916	7.87703	7.75411	1.85859	0.136624	4	-0.0607018	0.306534	HIGD1AP16	0.99978	0 months
0.064121	11.3597	11.2956	1.85796	0.136722	4	-0.0316981	0.15994	OARD1	0.817466	12 months
-0.0446442	6.08378	6.12842	-1.85699	0.136876	4	-0.111393	0.0221047	PDLIM4	0.99978	0 months
-0.202746	7.38333	7.58607	-1.85658	0.136942	4	-0.505945	0.100453	C15orf48	0.99978	0 months
0.159111	13.9457	13.7866	1.85625	0.136994	4	-0.0788761	0.397098	CASP1	0.99978	0 months
0.240633	8.8694	8.62877	1.85519	0.137162	4	-0.119494	0.60076	BCAT2	0.817466	12 months
-0.201422	11.6265	11.8279	-1.85478	0.137227	4	-0.502933	0.100089	CENPB	0.99978	0 months
0.203457	8.12056	7.9171	1.8545	0.137272	4	-0.101147	0.508061	GRIN2A	0.817466	12 months
0.0305036	7.3562	7.3257	1.85362	0.137412	4	-0.0151863	0.0761935	TMEM98	0.817466	12 months
-0.0606976	12.71	12.7707	-1.85299	0.137512	4	-0.151644	0.0302492	POGK	0.99978	0 months
0.0563957	6.4091	6.3527	1.85025	0.13795	4	-0.0282307	0.141022	LRRTM1	0.99978	0 months
0.196306	6.64428	6.44797	1.8498	0.138022	4	-0.098338	0.490949	CCDC80	0.99978	0 months
0.101044	8.0948	7.99376	1.84928	0.138104	4	-0.05066	0.252749	CCL24	0.99978	0 months
-0.163864	7.41699	7.58085	-1.84612	0.138611	4	-0.410303	0.0825761	EPHA8	0.99978	0 months
0.0493023	7.31709	7.26779	1.8459	0.138646	4	-0.0248539	0.123459	NLRP4	0.99978	0 months
-0.256356	10.4961	10.7525	-1.84575	0.138671	4	-0.641977	0.129264	LIMK1	0.99978	0 months
0.07155	9.70119	9.62964	1.84508	0.138779	4	-0.0361175	0.179218	DUSP10	0.99978	0 months
0.278591	9.79549	9.5169	1.84468	0.138843	4	-0.14072	0.697901	C6orf48	0.99978	0 months
0.0757204	6.23451	6.15879	1.84332	0.139062	4	-0.0383311	0.189772	RP11.191A15.4	0.817466	12 months
0.361256	7.41824	7.05698	1.84285	0.139138	4	-0.183014	0.905525	FAM183A	0.817466	12 months
0.0669302	6.76509	6.69816	1.84068	0.139488	4	-0.0340259	0.167886	VSTM2B	0.99978	0 months
-0.0418018	7.00656	7.04836	-1.8392	0.139727	4	-0.104905	0.0213018	AB019438.66	0.99978	0 months
0.241769	8.7756	8.53383	1.83857	0.13983	4	-0.123329	0.606867	EPS8	0.817466	12 months
0.34409	10.1057	9.76165	1.83852	0.139838	4	-0.175539	0.863719	UQCR10	0.817466	12 months
0.524017	7.70191	7.17789	1.83704	0.140078	4	-0.267965	1.316	CROCCP1	0.99978	0 months
-0.157342	8.94157	9.09891	-1.83674	0.140128	4	-0.395183	0.0804989	CACNB3	0.99978	0 months
1.00802	7.01392	6.0059	1.83425	0.140533	4	-0.51779	2.53383	KRT16P6	0.817466	12 months
-0.388291	11.3047	11.693	-1.83416	0.140548	4	-0.976063	0.199482	VHL	0.817466	12 months
0.431196	7.5762	7.14501	1.83329	0.140689	4	-0.221833	1.08422	TEX11	0.99978	0 months
-0.0369598	9.36835	9.40531	-1.8326	0.140803	4	-0.0929551	0.0190355	MRPS24	0.99978	0 months
-0.332968	6.71623	7.0492	-1.83229	0.140853	4	-0.83751	0.171574	APCDD1	0.817466	12 months
0.244039	9.91167	9.66763	1.83177	0.140937	4	-0.125855	0.613934	STS	0.817466	12 months
0.184085	11.7074	11.5233	1.83163	0.14096	4	-0.0949569	0.463128	KLRB1	0.99978	0 months
-0.617662	8.98019	9.59785	-1.83149	0.140984	4	-1.55401	0.318684	HAUS7	0.817466	12 months
0.408762	7.37841	6.96965	1.83067	0.141118	4	-0.211178	1.0287	FTH1P15	0.817466	12 months
0.084823	10.3799	10.2951	1.83061	0.141127	4	-0.0438259	0.213472	TOMM40L	0.817466	12 months
-0.0410219	11.1659	11.2069	-1.8306	0.141129	4	-0.103239	0.0211954	STX18	0.817466	12 months
0.210483	6.93449	6.72401	1.83049	0.141148	4	-0.108773	0.529739	PTPN5	0.817466	12 months
0.188916	7.20105	7.01214	1.83038	0.141165	4	-0.0976438	0.475475	HMGB1P30	0.817466	12 months
0.254277	12.9473	12.693	1.83002	0.141224	4	-0.131504	0.640059	ATP2B1	0.817466	12 months
-0.241901	9.98783	10.2297	-1.82922	0.141356	4	-0.609067	0.125264	FDPS	0.817466	12 months
-0.188182	5.85984	6.04802	-1.82815	0.14153	4	-0.473978	0.0976131	C10orf71	0.817466	12 months
0.0933862	9.33353	9.24015	1.82807	0.141544	4	-0.0484472	0.23522	GLRX2	0.817466	12 months
-0.12492	11.8159	11.9408	-1.82762	0.141618	4	-0.314694	0.0648535	DNAJC8	0.99978	0 months
-0.107968	5.93609	6.04406	-1.82645	0.14181	4	-0.272093	0.0561572	SLAMF9	0.817466	12 months
-0.0659443	8.93648	9.00243	-1.8263	0.141836	4	-0.166197	0.0343081	WBP4	0.99978	0 months
0.252585	6.87572	6.62313	1.82623	0.141847	4	-0.131424	0.636594	LIM2	0.817466	12 months
0.342581	9.53154	9.18896	1.82554	0.14196	4	-0.178446	0.863609	FAM96B	0.817466	12 months
0.257331	7.16661	6.90928	1.82541	0.141983	4	-0.13407	0.648733	GOT2P2	0.817466	12 months
-0.210797	10.6298	10.8406	-1.82537	0.141989	4	-0.531427	0.109833	MESDC2	0.817466	12 months
0.0879574	8.02207	7.93411	1.82532	0.141997	4	-0.0458323	0.221747	RP11.736I10.2	0.817466	12 months
0.480216	6.47656	5.99634	1.82284	0.142407	4	-0.251222	1.21165	AC079776.2	0.817581	12 months
0.294051	7.61223	7.31818	1.82053	0.142789	4	-0.154399	0.7425	AC111200.2	0.817581	12 months
0.462384	10.6282	10.1658	1.81991	0.142892	4	-0.243026	1.16779	TSG101	0.99978	0 months
-0.0132268	7.35524	7.36847	-1.81919	0.143011	4	-0.0334135	0.00695987	AKR1D1P1	0.817581	12 months
0.00903706	12.7932	12.7842	1.81861	0.143109	4	-0.00475971	0.0228338	SEL1L	0.817581	12 months
0.142485	10.8205	10.678	1.81802	0.143207	4	-0.0751156	0.360085	RAB12	0.817581	12 months
0.0695704	11.8786	11.809	1.81716	0.143349	4	-0.0367263	0.175867	STAT5A	0.99978	0 months
-0.0942197	9.93324	10.0275	-1.81668	0.143429	4	-0.238216	0.0497767	DCUN1D2	0.817581	12 months
-0.183946	6.76866	6.95261	-1.81647	0.143464	4	-0.465104	0.0972124	RP11.540B6.2	0.817581	12 months
-0.195336	12.5114	12.7067	-1.81504	0.143703	4	-0.494139	0.103467	AP2M1	0.99978	0 months
0.234283	6.95748	6.7232	1.8149	0.143726	4	-0.124124	0.59269	WIF1	0.99978	0 months
-0.11592	7.4261	7.54202	-1.81307	0.144032	4	-0.293433	0.0615938	COX6CP18	0.819569	12 months
-0.115308	8.45854	8.57385	-1.8119	0.144228	4	-0.291999	0.0613826	TMEM171	0.819569	12 months
-0.0353907	11.3303	11.3656	-1.81066	0.144436	4	-0.0896584	0.0188769	SLC39A1	0.99978	0 months
0.109752	9.21194	9.10219	1.80983	0.144576	4	-0.0586178	0.278122	RP11.27I1.4	0.99978	0 months
0.0730874	12.4869	12.4139	1.80956	0.144622	4	-0.0390523	0.185227	MDFIC	0.99978	0 months
0.0270296	12.3943	12.3672	1.8069	0.14507	4	-0.0145036	0.0685629	KHNYN	0.99978	0 months
-0.0578018	7.48296	7.54077	-1.8067	0.145102	4	-0.146628	0.0310249	EIF4E2P2	0.821463	12 months
-0.00549471	9.93008	9.93557	-1.80627	0.145175	4	-0.0139407	0.00295128	DERA	0.821463	12 months
0.262109	7.1086	6.84649	1.80622	0.145184	4	-0.140794	0.665011	C14orf180	0.821463	12 months
0.550322	11.202	10.6517	1.80424	0.145518	4	-0.296537	1.39718	SRSF4	0.822179	12 months
0.0984831	11.2897	11.1912	1.80301	0.145727	4	-0.0531704	0.250137	SRSF6	0.822183	12 months
-0.114258	8.04904	8.1633	-1.80257	0.145801	4	-0.290247	0.0617303	AC091493.1	0.99978	0 months
0.0556719	7.94513	7.88946	1.8018	0.145933	4	-0.0301147	0.141458	ZNF404	0.99978	0 months
-0.162762	9.92528	10.088	-1.79982	0.146269	4	-0.413841	0.0883181	RPF1	0.824064	12 months
-0.000645446	9.85967	9.86032	-1.79889	0.146428	4	-0.00164164	0.000350751	SUSD1	0.99978	0 months
-0.0638135	5.97595	6.03977	-1.79686	0.146774	4	-0.162416	0.0347891	CENPUP2	0.99978	0 months
-0.230978	9.25129	9.48226	-1.79637	0.146858	4	-0.587976	0.126019	SNAI3	0.824366	12 months
0.228068	7.86695	7.63888	1.79488	0.147112	4	-0.124723	0.580859	RP11.307A17.2	0.824366	12 months
0.171083	10.0145	9.84341	1.79411	0.147245	4	-0.0936739	0.435839	MAD2L2	0.824366	12 months
-0.0392865	11.1179	11.1572	-1.7927	0.147486	4	-0.100131	0.0215585	MRPS30	0.99978	0 months
0.0098361	12.314	12.3042	1.79252	0.147517	4	-0.0053991	0.0250713	CAPNS1	0.824366	12 months
-0.00180086	11.0072	11.009	-1.79225	0.147564	4	-0.00459065	0.000988928	SKIL	0.824366	12 months
0.341042	7.50989	7.16885	1.79222	0.147568	4	-0.187288	0.869371	AE000658.30	0.99978	0 months
0.0237689	7.14376	7.11999	1.7922	0.147573	4	-0.0130536	0.0605914	TPM3P8	0.824366	12 months
-0.534595	6.38756	6.92215	-1.79177	0.147645	4	-1.36298	0.293787	CFI	0.99978	0 months
0.244019	11.4596	11.2155	1.79024	0.14791	4	-0.134426	0.622464	CBX6	0.99978	0 months
0.239453	6.75171	6.51225	1.78822	0.148258	4	-0.132329	0.611234	RP11.505K9.3	0.99978	0 months
0.187938	6.84176	6.65382	1.78677	0.148508	4	-0.104096	0.479972	OR56B2P	0.99978	0 months
-0.0171916	7.17524	7.19243	-1.78534	0.148756	4	-0.0439269	0.0095437	PCDHAC2	0.826335	12 months
0.304661	7.30099	6.99633	1.78475	0.148857	4	-0.169284	0.778606	BARHL1	0.826335	12 months
-0.0461156	7.09827	7.14439	-1.78287	0.149184	4	-0.117931	0.0256996	ADRA1D	0.826335	12 months
-0.0889002	6.68344	6.77234	-1.78226	0.14929	4	-0.227391	0.0495904	IFNA5	0.826335	12 months
0.122305	12.2516	12.1293	1.7816	0.149406	4	-0.0682954	0.312906	CYP20A1	0.826335	12 months
-0.108756	10.258	10.3668	-1.78031	0.14963	4	-0.278365	0.0608523	ZNF629	0.99978	0 months
0.253778	7.39043	7.13666	1.77986	0.149709	4	-0.142096	0.649653	RP11.379K17.5	0.99978	0 months
0.163883	11.1542	10.9904	1.77954	0.149765	4	-0.0918079	0.419574	EIF2AK4	0.826335	12 months
-0.0629296	11.7807	11.8436	-1.77882	0.149891	4	-0.161153	0.0352933	ATP6V1E1	0.826335	12 months
0.0381925	6.06324	6.02505	1.77836	0.149971	4	-0.0214353	0.0978204	PDLIM4	0.826335	12 months
0.151815	12.7847	12.6329	1.77767	0.150091	4	-0.0852967	0.388928	CAPZA1	0.826335	12 months
0.0880655	8.64727	8.55921	1.77761	0.150102	4	-0.0494837	0.225615	ZNF513	0.99978	0 months
0.0220923	11.4586	11.4365	1.7775	0.150122	4	-0.0124159	0.0566005	ALKBH5	0.99978	0 months
-0.294551	10.159	10.4536	-1.77724	0.150166	4	-0.754706	0.165603	NCBP2	0.99978	0 months
0.219309	6.79665	6.57734	1.77677	0.150249	4	-0.123392	0.562009	RP11.473N11.2	0.826335	12 months
-0.000305802	7.38227	7.38257	-1.77651	0.150294	4	-0.000783728	0.000172125	MND1	0.826335	12 months
-0.232637	8.55799	8.79063	-1.7764	0.150314	4	-0.596241	0.130966	GOLGA6L22	0.99978	0 months
0.0951833	9.25403	9.15885	1.77508	0.150545	4	-0.0536952	0.244062	FAM195A	0.99978	0 months
-0.216435	9.85104	10.0675	-1.77416	0.150707	4	-0.555141	0.122272	FMNL2	0.99978	0 months
0.476451	7.57351	7.09706	1.77385	0.150761	4	-0.269294	1.2222	HLA.T	0.99978	0 months
0.173413	7.35994	7.18652	1.77343	0.150836	4	-0.0980793	0.444905	RBM46	0.99978	0 months
-0.0937639	7.12357	7.21734	-1.77314	0.150886	4	-0.240583	0.0530547	C1orf167	0.826335	12 months
0.422705	10.4269	10.0042	1.77203	0.151082	4	-0.239596	1.085	PEA15	0.826335	12 months
0.00883287	7.8796	7.87077	1.77103	0.151258	4	-0.00501445	0.0226802	NMB	0.99978	0 months
-0.326793	12.8407	13.1675	-1.7704	0.151369	4	-0.839289	0.185703	RELT	0.826335	12 months
0.0912133	9.10015	9.00894	1.77004	0.151433	4	-0.0518622	0.234289	SDF2L1	0.99978	0 months
0.0913514	12.2186	12.1272	1.7694	0.151545	4	-0.0519918	0.234695	TOR1AIP2	0.826335	12 months
0.0771156	6.95721	6.8801	1.76891	0.151632	4	-0.0439234	0.198155	HNRNPA1P2	0.826335	12 months
0.712567	10.0128	9.3002	1.76865	0.151678	4	-0.406026	1.83116	BCL7C	0.826335	12 months
0.180513	7.06616	6.88565	1.76855	0.151695	4	-0.102874	0.463899	C9orf171	0.99978	0 months
0.832705	6.56468	5.73198	1.76819	0.151759	4	-0.474821	2.14023	FDPSP8	0.826335	12 months
0.244551	14.9407	14.6962	1.76716	0.151942	4	-0.139671	0.628773	FCGR3A	0.99978	0 months
0.317908	7.42417	7.10626	1.7664	0.152078	4	-0.181784	0.817599	CADM3	0.826335	12 months
-0.181088	7.82812	8.00921	-1.76625	0.152104	4	-0.465748	0.103573	HSD17B2	0.826335	12 months
0.0171454	7.22453	7.20739	1.7662	0.152113	4	-0.00980701	0.0440978	AC243981.1	0.99978	0 months
0.497664	7.4344	6.93674	1.76397	0.152509	4	-0.285647	1.28098	TRAV16	0.826929	12 months
-0.348988	7.14321	7.4922	-1.7633	0.152628	4	-0.898495	0.20052	MSTN	0.99978	0 months
0.223542	7.37581	7.15226	1.76328	0.152632	4	-0.128446	0.57553	MTMR9LP	0.826929	12 months
0.200939	6.75022	6.54928	1.76211	0.152841	4	-0.115669	0.517547	ISL1	0.826929	12 months
-0.494711	11.7012	12.1959	-1.75983	0.153248	4	-1.27521	0.285786	FAM178A	0.827004	12 months
0.17662	8.04391	7.86729	1.75969	0.153273	4	-0.102052	0.455293	GSTTP2	0.827004	12 months
0.0581365	6.85008	6.79194	1.75727	0.153705	4	-0.0337176	0.149991	MLLT10P1	0.828206	12 months
0.223533	9.21705	8.99352	1.75701	0.153753	4	-0.129697	0.576764	ESCO2	0.99978	0 months
0.40762	6.52974	6.12212	1.75267	0.154534	4	-0.238101	1.05334	ARL2.SNX15	0.99978	0 months
0.351778	7.20148	6.84971	1.75225	0.154609	4	-0.205615	0.909171	FKSG62	0.99978	0 months
-0.189514	11.6208	11.8103	-1.74996	0.155024	4	-0.490193	0.111165	G3BP2	0.834178	12 months
0.532754	6.68249	6.14974	1.74975	0.155061	4	-0.3126	1.37811	SLC35G6	0.99978	0 months
-0.498789	7.6956	8.19439	-1.74926	0.15515	4	-1.29047	0.292893	SERPINE1	0.99978	0 months
-0.285522	9.16292	9.44844	-1.74739	0.155489	4	-0.739191	0.168147	NDUFAF1	0.835544	12 months
0.151519	7.34988	7.19836	1.74542	0.155849	4	-0.0895034	0.392542	SLC32A1	0.99978	0 months
-0.408496	9.90165	10.3101	-1.74483	0.155956	4	-1.05851	0.241521	PMF1	0.99978	0 months
0.00996831	6.63288	6.62292	1.74447	0.156022	4	-0.00589699	0.0258336	RP11.685B14.3	0.837267	12 months
0.00691243	10.6747	10.6677	1.74305	0.15628	4	-0.00409815	0.017923	EIF2B1	0.99978	0 months
-0.0446716	12.8727	12.9174	-1.74023	0.156796	4	-0.115943	0.0265996	DPYSL2	0.99978	0 months
-0.140635	11.0823	11.2229	-1.73863	0.157089	4	-0.365218	0.0839473	CEBPG	0.840471	12 months
-0.341776	7.95251	8.29428	-1.73826	0.157158	4	-0.887681	0.204129	CCT8P1	0.99978	0 months
0.205788	12.254	12.0482	1.73638	0.157503	4	-0.123264	0.53484	NBAS	0.99978	0 months
0.190265	11.9483	11.7581	1.73622	0.157533	4	-0.113994	0.494524	POLK	0.840471	12 months
0.443349	11.9269	11.4836	1.73592	0.157588	4	-0.265747	1.15245	OST4	0.840471	12 months
0.0770776	11.1161	11.039	1.73577	0.157616	4	-0.0462118	0.200367	RPL7L1	0.840471	12 months
-0.288168	6.95095	7.23911	-1.73486	0.157783	4	-0.749347	0.173011	MAMDC2	0.99978	0 months
-0.173954	8.19488	8.36883	-1.73476	0.157802	4	-0.452363	0.104456	DKK2	0.99978	0 months
-0.0855291	5.99715	6.08268	-1.73463	0.157825	4	-0.222427	0.0513683	PABPC1P12	0.840471	12 months
-0.315057	6.11592	6.43098	-1.73443	0.157863	4	-0.819396	0.189282	RPL21P28	0.99978	0 months
0.269318	6.19487	5.92555	1.73303	0.158121	4	-0.16215	0.700786	HIST2H3DP1	0.840471	12 months
0.543949	6.73347	6.18952	1.73232	0.158252	4	-0.327855	1.41575	RAP2CP1	0.99978	0 months
-0.10696	6.88711	6.99407	-1.73176	0.158356	4	-0.278443	0.0645232	RASSF8	0.840471	12 months
0.404472	10.1696	9.76512	1.73138	0.158427	4	-0.244141	1.05308	ZKSCAN5	0.840471	12 months
0.184698	8.95365	8.76895	1.73111	0.158476	4	-0.11153	0.480926	L3MBTL4	0.99978	0 months
0.0498058	8.3515	8.30169	1.72987	0.158706	4	-0.0301325	0.129744	IFNE	0.840471	12 months
0.965227	6.90278	5.93756	1.72967	0.158744	4	-0.584144	2.5146	RPL39P34	0.840471	12 months
0.572833	7.58639	7.01356	1.72966	0.158746	4	-0.346676	1.49234	RPS4XP1	0.99978	0 months
-0.121996	9.82919	9.95119	-1.72948	0.15878	4	-0.317844	0.0738522	SNRPA1	0.99978	0 months
0.278832	7.46999	7.19116	1.72943	0.158788	4	-0.168807	0.726471	RP11.261B23.1	0.99978	0 months
0.218519	10.4967	10.2782	1.72907	0.158855	4	-0.132366	0.569404	ICMT	0.99978	0 months
0.660672	7.20039	6.53971	1.72785	0.159082	4	-0.400946	1.72229	PCDH20	0.99978	0 months
-0.00654633	6.9755	6.98204	-1.72608	0.159412	4	-0.0170763	0.00398363	RPS2P55	0.99978	0 months
0.16334	8.068	7.90466	1.72566	0.15949	4	-0.0994608	0.426141	HTR7	0.841621	12 months
0.380539	7.41603	7.03549	1.72511	0.159593	4	-0.231912	0.99299	HOXB8	0.841621	12 months
-0.00236678	9.75901	9.76138	-1.7243	0.159744	4	-0.00617774	0.00144417	C1orf174	0.99978	0 months
0.251076	7.14549	6.89441	1.723	0.159987	4	-0.153508	0.65566	CORT	0.99978	0 months
0.0854634	7.01081	6.92534	1.72231	0.160117	4	-0.052308	0.223235	RP11.211N8.3	0.841621	12 months
-0.0327116	5.92724	5.95996	-1.72143	0.160281	4	-0.085471	0.0200479	LRRC38	0.841621	12 months
0.210973	6.29726	6.08628	1.7211	0.160344	4	-0.129365	0.551311	GLRB	0.841621	12 months
0.153393	7.37606	7.22267	1.72051	0.160454	4	-0.0941423	0.400928	ALX4	0.841621	12 months
0.440855	6.30865	5.8678	1.71973	0.1606	4	-0.270889	1.1526	RP11.157L3.10	0.841621	12 months
-0.444734	9.78686	10.2316	-1.71913	0.160713	4	-1.16299	0.273522	CIDEB	0.841621	12 months
0.808718	7.56198	6.75326	1.71827	0.160876	4	-0.498042	2.11548	RP11.288C17.1	0.841621	12 months
0.0829227	9.76136	9.67844	1.71783	0.160958	4	-0.051101	0.216946	OPRL1	0.99978	0 months
-0.0382049	7.12637	7.16458	-1.71741	0.161038	4	-0.0999688	0.023559	ZNF648	0.99978	0 months
0.538684	6.44007	5.90139	1.71725	0.161067	4	-0.332258	1.40963	LONRF2P1	0.99978	0 months
0.118777	7.44054	7.32177	1.71719	0.161078	4	-0.0732678	0.310822	H1FNT	0.99978	0 months
0.207143	11.0897	10.8826	1.71682	0.161149	4	-0.12785	0.542137	ARID5A	0.99978	0 months
0.229761	7.33323	7.10347	1.71666	0.161179	4	-0.141844	0.601366	MOGAT3	0.99978	0 months
0.124254	7.30949	7.18524	1.71622	0.161262	4	-0.0767599	0.325268	TP53TG3C	0.99978	0 months
0.0414362	11.957	11.9156	1.71535	0.161426	4	-0.0256319	0.108504	CXorf38	0.843064	12 months
0.345645	7.11463	6.76898	1.71378	0.161722	4	-0.214323	0.905614	PTP4A1P6	0.843064	12 months
-0.050277	6.98165	7.03192	-1.71316	0.161841	4	-0.131759	0.0312049	TWIST1	0.99978	0 months
0.0131631	8.87145	8.85829	1.71266	0.161936	4	-0.00817598	0.0345021	PEX11B	0.99978	0 months
0.162256	6.8369	6.67465	1.71137	0.16218	4	-0.10098	0.425492	TMEM82	0.843064	12 months
0.305719	7.9876	7.68188	1.71111	0.16223	4	-0.190341	0.801779	ESRRAP2	0.99978	0 months
-0.258052	10.0697	10.3277	-1.7105	0.162346	4	-0.676917	0.160813	HGF	0.99978	0 months
0.432203	6.21872	5.78652	1.70627	0.163151	4	-0.271077	1.13548	DPPA2	0.843064	12 months
0.0654449	6.38526	6.31982	1.70599	0.163205	4	-0.0410645	0.171954	RP11.217O12.1	0.99978	0 months
-0.0118384	9.09148	9.10332	-1.7058	0.163242	4	-0.0311073	0.0074304	CCNJ	0.99978	0 months
0.108517	8.18766	8.07914	1.70541	0.163316	4	-0.068151	0.285186	AMOTL2	0.843064	12 months
-0.164008	11.9691	12.1331	-1.70506	0.163384	4	-0.431073	0.103056	ARIH1	0.99978	0 months
-0.0734562	8.36545	8.4389	-1.70431	0.163527	4	-0.193122	0.0462092	HYAL1	0.843064	12 months
0.0951947	7.09469	6.99949	1.70389	0.163608	4	-0.0599227	0.250312	MPPED1	0.843064	12 months
0.492947	9.52933	9.03639	1.70301	0.163777	4	-0.310713	1.29661	JAGN1	0.843064	12 months
0.0864003	8.34884	8.26244	1.70196	0.163978	4	-0.0545466	0.227347	MAPK10	0.843064	12 months
0.0891396	7.6031	7.51396	1.70148	0.164071	4	-0.0563172	0.234597	IGHV2.26	0.99978	0 months
0.10702	6.27376	6.16674	1.70083	0.164196	4	-0.0676805	0.281721	HNRNPA1P66	0.843064	12 months
0.031075	10.3095	10.2784	1.70039	0.164281	4	-0.0196653	0.0818152	FAM114A2	0.843064	12 months
0.132422	7.9168	7.78437	1.69962	0.164429	4	-0.0838988	0.348743	USF1P1	0.99978	0 months
-0.138839	8.19817	8.33701	-1.69736	0.164865	4	-0.365943	0.0882661	HTR1F	0.99978	0 months
-0.0356471	10.054	10.0896	-1.69639	0.165052	4	-0.0939899	0.0226957	SPATA5L1	0.843064	12 months
-0.20039	8.3325	8.53289	-1.696	0.165128	4	-0.528441	0.12766	LCNL1	0.843064	12 months
0.0008574	8.10187	8.10101	1.69519	0.165284	4	-0.000546883	0.00226168	CCDC169	0.99978	0 months
0.308337	8.8436	8.53526	1.69495	0.165331	4	-0.196741	0.813415	RP11.444B24.2	0.843064	12 months
0.0881956	9.78205	9.69385	1.69358	0.165596	4	-0.0563918	0.232783	TNRC18P1	0.99978	0 months
-0.0173584	11.4853	11.5026	-1.69108	0.166083	4	-0.0458577	0.0111409	EFR3A	0.843064	12 months
-0.337333	11.4037	11.741	-1.69	0.166293	4	-0.891527	0.216861	AP1B1	0.843064	12 months
0.047833	6.70044	6.6526	1.68935	0.166419	4	-0.0307803	0.126446	RP1.85D24.2	0.99978	0 months
0.0778484	11.0984	11.0205	1.68846	0.166594	4	-0.0501631	0.20586	DYNC1I2	0.843064	12 months
0.0727212	8.49388	8.42116	1.68801	0.166682	4	-0.046891	0.192333	JPH4	0.843064	12 months
-0.00592354	7.57332	7.57925	-1.68724	0.166833	4	-0.0156711	0.00382399	MRPL2P1	0.843064	12 months
-0.551263	10.934	11.4853	-1.68707	0.166865	4	-1.45848	0.35596	TNS3	0.843064	12 months
0.2529	9.392	9.1391	1.68701	0.166877	4	-0.163317	0.669118	ZCCHC17	0.843064	12 months
1.09812	6.88587	5.78775	1.68582	0.16711	4	-0.710416	2.90665	AE000661.36	0.843064	12 months
0.271787	17.7432	17.4714	1.68577	0.167121	4	-0.175845	0.719419	AHNAK	0.99978	0 months
0.716534	6.59674	5.88021	1.68407	0.167453	4	-0.46478	1.89785	SLC35G6	0.843064	12 months
0.125918	8.03269	7.90677	1.68314	0.167636	4	-0.0817913	0.333627	SHISA6	0.843064	12 months
0.099079	8.19657	8.09749	1.68306	0.167652	4	-0.0643659	0.262524	SFR1	0.843064	12 months
0.178248	6.59566	6.41741	1.68249	0.167764	4	-0.115897	0.472392	PTPN21	0.843064	12 months
0.0690465	9.96865	9.8996	1.68067	0.168122	4	-0.0450172	0.18311	KPNA2	0.843064	12 months
0.185515	8.24797	8.06246	1.67949	0.168356	4	-0.12117	0.4922	WNT8B	0.843064	12 months
0.00104285	7.57324	7.5722	1.67898	0.168456	4	-0.000681661	0.00276737	CCL2	0.99978	0 months
-0.255375	7.31214	7.56751	-1.67869	0.168513	4	-0.677747	0.166998	KRTAP12.1	0.99978	0 months
0.113475	9.08387	8.97039	1.67857	0.168538	4	-0.0742188	0.301168	TGFB3	0.99978	0 months
0.142715	8.07075	7.92804	1.67829	0.168593	4	-0.0933827	0.378813	MSLNL	0.843064	12 months
-0.210551	7.40299	7.61354	-1.67806	0.168637	4	-0.558918	0.137816	BARX2	0.843064	12 months
0.0508678	12.1137	12.0628	1.67728	0.168794	4	-0.0333352	0.135071	MCMBP	0.99978	0 months
0.298724	11.1656	10.8669	1.67718	0.168813	4	-0.195791	0.793239	ARRDC1	0.99978	0 months
-0.0922459	12.1504	12.2426	-1.67696	0.168857	4	-0.244972	0.0604805	EIF2S2	0.843064	12 months
0.00864003	6.79357	6.78493	1.67689	0.16887	4	-0.00566536	0.0229454	FAM150A	0.843064	12 months
-0.418807	5.36359	5.7824	-1.67647	0.168954	4	-1.11241	0.274792	RP11.848P1.7	0.99978	0 months
0.0329474	7.00572	6.97277	1.67614	0.169019	4	-0.0216285	0.0875232	TWIST1	0.843064	12 months
-0.156478	9.78968	9.94616	-1.67569	0.169108	4	-0.415746	0.10279	GOLIM4	0.99978	0 months
-0.00214262	10.6929	10.6951	-1.67472	0.169301	4	-0.00569478	0.00140954	BLOC1S1	0.843064	12 months
0.332362	7.83376	7.5014	1.67452	0.169339	4	-0.218711	0.883436	IGLV2.18	0.843064	12 months
0.0807775	8.09278	8.012	1.67443	0.169358	4	-0.053163	0.214718	CSTL1	0.99978	0 months
0.165808	7.00142	6.83561	1.67437	0.169369	4	-0.109135	0.440752	KCNH7	0.99978	0 months
0.212427	11.7034	11.491	1.67392	0.169459	4	-0.139914	0.564768	UBQLN1	0.99978	0 months
0.353965	10.2532	9.8992	1.6734	0.169563	4	-0.233321	0.941251	TMEM179B	0.843064	12 months
0.095565	8.11868	8.02312	1.67313	0.169617	4	-0.0630185	0.254149	AC009541.1	0.843064	12 months
-0.0952643	7.87574	7.971	-1.67305	0.169632	4	-0.253356	0.0628277	KLHL30	0.843064	12 months
-0.0448887	10.5231	10.568	-1.67305	0.169632	4	-0.119382	0.0296045	TMA7	0.99978	0 months
-0.227856	8.3065	8.53435	-1.6727	0.169702	4	-0.606064	0.150352	FBXW9	0.843064	12 months
-0.0829563	7.73957	7.82253	-1.67221	0.169799	4	-0.220692	0.0547794	ARHGAP20	0.99978	0 months
-0.0108994	8.95216	8.96306	-1.6721	0.169822	4	-0.0289975	0.00719858	ZMYND19	0.99978	0 months
0.353933	7.69213	7.3382	1.67186	0.16987	4	-0.233841	0.941707	PCDHGC4	0.99978	0 months
0.551879	7.07407	6.52219	1.67179	0.169884	4	-0.364662	1.46842	RP11.831H9.11	0.843064	12 months
0.328811	7.45749	7.12868	1.67175	0.169892	4	-0.217279	0.874901	NTN3	0.843064	12 months
0.212243	7.30665	7.09441	1.67024	0.170194	4	-0.14057	0.565055	CRYAA	0.8433	12 months
0.710738	6.77337	6.06263	1.67009	0.170223	4	-0.470828	1.8923	FKBP4P7	0.99978	0 months
0.0643985	9.07639	9.01199	1.66906	0.17043	4	-0.0427272	0.171524	TIMM23	0.99978	0 months
-0.25035	6.73997	6.99032	-1.66889	0.170463	4	-0.666843	0.166144	FABP5P3	0.8433	12 months
0.663637	6.29037	5.62673	1.66831	0.170579	4	-0.440804	1.76808	RP13.36G14.3	0.8433	12 months
-0.100599	10.5158	10.6164	-1.66611	0.171021	4	-0.26824	0.0670418	BRF2	0.843755	12 months
-0.147979	7.61528	7.76326	-1.66573	0.171098	4	-0.39463	0.0986733	ATF4P2	0.843755	12 months
0.0226258	7.18401	7.16138	1.66282	0.171682	4	-0.015153	0.0604046	TRGV6	0.99978	0 months
0.455064	6.93269	6.47763	1.66259	0.171728	4	-0.30487	1.215	SCRT2	0.84448	12 months
-0.095552	6.88462	6.98017	-1.66256	0.171736	4	-0.255122	0.0640184	CRB2	0.84448	12 months
0.122881	6.98382	6.86094	1.66181	0.171885	4	-0.0824201	0.328182	NTF4	0.84448	12 months
-0.11926	10.6022	10.7215	-1.65981	0.172291	4	-0.318753	0.0802323	GLMP	0.844913	12 months
0.211508	10.5812	10.3697	1.6598	0.172293	4	-0.142294	0.56531	AIMP1	0.99978	0 months
0.378663	7.5161	7.13744	1.65927	0.172401	4	-0.254953	1.01228	NPM1P18	0.844913	12 months
0.174203	6.7482	6.574	1.65768	0.172722	4	-0.117569	0.465974	EFEMP1	0.845441	12 months
-0.070923	7.3455	7.41642	-1.65751	0.172756	4	-0.189724	0.0478777	KRT18P29	0.99978	0 months
0.0572904	7.11381	7.05651	1.65627	0.173009	4	-0.0387469	0.153328	GRIK1	0.99978	0 months
0.0369131	6.99821	6.9613	1.65599	0.173066	4	-0.0249758	0.0988019	ZBTB45P1	0.846078	12 months
0.0857122	8.57024	8.48453	1.65541	0.173183	4	-0.0580437	0.229468	PTRF	0.99978	0 months
0.214609	7.15705	6.94244	1.65504	0.173259	4	-0.145413	0.574632	BCAR1P1	0.99978	0 months
0.175979	14.175	13.999	1.6549	0.173288	4	-0.119264	0.471222	THEMIS2	0.99978	0 months
0.280884	7.60605	7.32517	1.65392	0.173488	4	-0.190639	0.752407	AC069363.2	0.847092	12 months
0.141867	8.52071	8.37885	1.65282	0.173712	4	-0.0964447	0.380178	AC079325.5	0.99978	0 months
0.215259	10.4897	10.2745	1.65257	0.173762	4	-0.146393	0.57691	RAB20	0.99978	0 months
-0.0103393	8.1736	8.18394	-1.65237	0.173803	4	-0.0277122	0.0070336	PRSS30P	0.99978	0 months
0.140513	11.1149	10.9744	1.65061	0.174163	4	-0.0958397	0.376866	ZNF254	0.849128	12 months
-0.16969	10.9539	11.1236	-1.64996	0.174296	4	-0.455234	0.115854	ASB7	0.99978	0 months
0.0601276	7.14613	7.086	1.64885	0.174523	4	-0.0411193	0.161375	AC090154.1	0.99978	0 months
-0.0307647	8.08184	8.11261	-1.6486	0.174575	4	-0.0825764	0.0210469	PABPC1P3	0.849128	12 months
0.148618	8.39233	8.24371	1.64755	0.17479	4	-0.101832	0.399068	CRYM	0.849128	12 months
-0.175204	11.6682	11.8434	-1.6472	0.174863	4	-0.470519	0.120112	APP	0.99978	0 months
0.0673137	7.39561	7.3283	1.64719	0.174865	4	-0.046148	0.180775	RP11.697N18.3	0.849128	12 months
-0.208407	10.0851	10.2935	-1.64634	0.175038	4	-0.559871	0.143057	CETN2	0.99978	0 months
0.0571312	11.4772	11.42	1.64622	0.175065	4	-0.0392241	0.153486	ATP5G3	0.849128	12 months
0.388535	7.44793	7.05939	1.64559	0.175193	4	-0.267001	1.04407	SYNDIG1L	0.849128	12 months
0.101353	7.36531	7.26396	1.64436	0.175447	4	-0.0697779	0.272483	CLRN3	0.84932	12 months
0.054924	6.20226	6.14733	1.64399	0.175524	4	-0.0378343	0.147682	EIF1P1	0.99978	0 months
-0.0347415	6.73123	6.76597	-1.64274	0.175782	4	-0.0934593	0.0239763	RP11.334L9.1	0.849838	12 months
0.0110921	7.09683	7.08574	1.64093	0.176156	4	-0.0076757	0.0298599	GPR149	0.99978	0 months
0.823581	9.28588	8.4623	1.64024	0.1763	4	-0.570504	2.21767	DXO	0.849838	12 months
0.605433	6.63991	6.03448	1.639	0.176557	4	-0.420165	1.63103	LIPF	0.99978	0 months
0.00805376	10.9104	10.9023	1.63857	0.176646	4	-0.00559281	0.0217003	GXYLT1	0.99978	0 months
0.261565	7.82849	7.56692	1.6373	0.17691	4	-0.181983	0.705113	EXD1	0.99978	0 months
0.255832	7.41932	7.16349	1.63671	0.177033	4	-0.178151	0.689814	ECEL1	0.849838	12 months
-0.261982	10.5928	10.8547	-1.6353	0.177326	4	-0.70678	0.182816	VDAC1	0.849838	12 months
0.147526	6.26731	6.11978	1.63481	0.177429	4	-0.103022	0.398075	RP11.57G22.1	0.99978	0 months
0.138219	6.94034	6.80212	1.63135	0.178151	4	-0.0970198	0.373458	SCDP1	0.849838	12 months
-0.34653	7.14529	7.49182	-1.63083	0.178262	4	-0.936488	0.243429	GPR83	0.99978	0 months
-0.571389	14.9869	15.5583	-1.63074	0.17828	4	-1.54422	0.401441	ITGB2	0.849838	12 months
0.425733	6.38275	5.95702	1.63062	0.178304	4	-0.299158	1.15062	UBE2DNL	0.849838	12 months
-0.145336	12.1412	12.2866	-1.63009	0.178416	4	-0.39288	0.102207	GPX4	0.849838	12 months
-0.131437	8.867	8.99844	-1.62993	0.178449	4	-0.355327	0.0924538	MAP3K6	0.99978	0 months
0.202472	11.0171	10.8146	1.62924	0.178595	4	-0.142569	0.547513	TNFAIP8L2	0.849838	12 months
0.244918	7.00257	6.75765	1.62836	0.178779	4	-0.172681	0.662517	RP11.173M1.5	0.99978	0 months
-0.0350068	10.4377	10.4727	-1.62802	0.178852	4	-0.0947079	0.0246943	GNA15	0.849838	12 months
-0.0707535	7.04882	7.11958	-1.62711	0.179042	4	-0.191485	0.0499777	AC090154.1	0.849838	12 months
-0.208871	9.58872	9.79759	-1.62548	0.179387	4	-0.56564	0.147897	SUCLG1	0.99978	0 months
0.432642	7.80522	7.37258	1.62509	0.179469	4	-0.306522	1.17181	HOXA10	0.849838	12 months
0.137709	7.46522	7.32751	1.62429	0.179637	4	-0.0976805	0.373098	USH1G	0.849838	12 months
0.207873	7.62912	7.42125	1.62407	0.179683	4	-0.147498	0.563245	CFHR1	0.849838	12 months
-0.184957	10.6458	10.8307	-1.62373	0.179756	4	-0.501219	0.131304	UBL4A	0.849838	12 months
-0.134087	12.3385	12.4726	-1.62317	0.179874	4	-0.363444	0.0952697	PTPN2	0.849838	12 months
0.0344195	7.61801	7.58359	1.62285	0.179942	4	-0.0244669	0.0933059	IGKV2D.29	0.99978	0 months
0.55457	10.5589	10.0043	1.62273	0.179967	4	-0.394283	1.50342	C6orf47	0.99978	0 months
-0.128766	8.90865	9.03742	-1.62119	0.180293	4	-0.349289	0.0917575	ZMYND10	0.849838	12 months
-0.0296942	11.2653	11.295	-1.62111	0.180311	4	-0.0805509	0.0211624	FUT4	0.99978	0 months
0.239247	6.93717	6.69792	1.61926	0.180704	4	-0.170975	0.649468	DPEP1	0.99978	0 months
0.117704	7.25884	7.14114	1.61895	0.18077	4	-0.0841542	0.319562	SOX3	0.849838	12 months
0.0389959	7.14932	7.11033	1.61872	0.180819	4	-0.0278902	0.105882	SCGN	0.849838	12 months
0.472372	7.34201	6.86964	1.61868	0.180827	4	-0.337864	1.28261	GALR2	0.849838	12 months
-0.0815573	11.412	11.4936	-1.61838	0.180891	4	-0.221474	0.0583598	TXNRD2	0.849838	12 months
-0.0655113	11.6155	11.6811	-1.61774	0.181028	4	-0.177945	0.0469225	ERCC1	0.99978	0 months
0.0504481	9.11185	9.0614	1.61771	0.181033	4	-0.0361349	0.137031	CDC42EP4	0.849838	12 months
-0.0248256	12.5104	12.5352	-1.61763	0.181051	4	-0.0674352	0.0177841	FAM208B	0.99978	0 months
-0.014661	8.54496	8.55962	-1.61578	0.181446	4	-0.0398536	0.0105315	ZNF593	0.99978	0 months
0.233281	7.26467	7.03138	1.61303	0.182035	4	-0.168257	0.634819	CCER1	0.849838	12 months
0.28845	8.33826	8.04981	1.61247	0.182155	4	-0.20822	0.785119	CAMK2B	0.849838	12 months
-0.190181	7.03664	7.22682	-1.61243	0.182162	4	-0.517653	0.137291	PDIA2	0.99978	0 months
0.174189	6.37694	6.20275	1.61182	0.182295	4	-0.125862	0.47424	OR51B5	0.849838	12 months
0.175065	7.36719	7.19213	1.61163	0.182336	4	-0.12653	0.476661	CICP16	0.849838	12 months
-0.0502223	10.8708	10.921	-1.61157	0.182348	4	-0.136747	0.0363019	PPIF	0.99978	0 months
0.192256	6.85227	6.66001	1.61156	0.18235	4	-0.138969	0.523482	TMEM35	0.99978	0 months
-0.0850774	11.3001	11.3852	-1.61155	0.182351	4	-0.231652	0.0614973	NOP10	0.99978	0 months
-0.110524	7.21465	7.32517	-1.61097	0.182477	4	-0.301007	0.0799598	OLA1P2	0.99978	0 months
0.158743	11.9055	11.7468	1.60949	0.182795	4	-0.115096	0.432582	CD86	0.849838	12 months
-0.251254	9.1206	9.37186	-1.60941	0.182812	4	-0.6847	0.182192	SDC2	0.99978	0 months
-0.339621	11.5686	11.9083	-1.60874	0.182956	4	-0.925754	0.246513	TMEM50A	0.99978	0 months
0.0157872	9.05186	9.03607	1.60833	0.183045	4	-0.0114661	0.0430406	RP11.112N13.1	0.99978	0 months
0.0138672	7.01885	7.00499	1.60822	0.183068	4	-0.0100732	0.0378075	HOXB13	0.99978	0 months
0.211083	8.30937	8.09829	1.60683	0.183368	4	-0.153648	0.575814	KIAA2012	0.849838	12 months
-0.328543	13.5769	13.9054	-1.60483	0.1838	4	-0.896939	0.239853	GRB2	0.849838	12 months
-0.0754262	10.9098	10.9852	-1.60458	0.183855	4	-0.205938	0.0550859	PHTF2	0.99978	0 months
0.291168	10.3761	10.0849	1.60438	0.183899	4	-0.212712	0.795048	STRN3	0.99978	0 months
0.0597806	7.32932	7.26954	1.60328	0.184137	4	-0.0437432	0.163304	PCED1CP	0.99978	0 months
0.312367	7.56416	7.25179	1.60289	0.184222	4	-0.228701	0.853436	BARX2	0.99978	0 months
0.115563	7.10599	6.99043	1.60276	0.18425	4	-0.0846264	0.315753	SPARCL1	0.849838	12 months
-0.0598247	11.2852	11.3451	-1.60207	0.184399	4	-0.163503	0.0438537	AK2	0.849838	12 months
0.0777546	10.421	10.3433	1.60192	0.184432	4	-0.0570098	0.212519	MAP7D3	0.849838	12 months
0.0240163	6.78554	6.76152	1.60132	0.184562	4	-0.0176243	0.065657	P4HA3	0.99978	0 months
-0.176913	10.8265	11.0034	-1.60071	0.184695	4	-0.48377	0.129944	ARRDC1	0.849838	12 months
0.115508	6.88571	6.7702	1.59943	0.184974	4	-0.0850023	0.316018	RP11.738O11.13	0.99978	0 months
-0.111922	12.396	12.5079	-1.59716	0.185469	4	-0.306482	0.0826393	APPL1	0.99978	0 months
-0.0137449	9.31904	9.33279	-1.59693	0.185518	4	-0.0376419	0.0101521	CHKA	0.99978	0 months
0.653444	6.24869	5.59525	1.59587	0.185751	4	-0.483399	1.79029	LIPF	0.849838	12 months
0.0497606	9.97672	9.92696	1.59574	0.18578	4	-0.0368185	0.13634	SLC25A28	0.849838	12 months
0.414058	7.36507	6.95102	1.59525	0.185886	4	-0.306587	1.1347	RUNX1T1	0.849838	12 months
-0.0908488	10.0804	10.1713	-1.59488	0.185967	4	-0.249003	0.0673052	IQCB1	0.99978	0 months
0.0191936	8.43223	8.41304	1.59476	0.185995	4	-0.0142222	0.0526094	KCTD9P1	0.849838	12 months
0.0840308	8.02392	7.93989	1.59396	0.18617	4	-0.062339	0.230401	IRGC	0.849838	12 months
0.162055	8.90414	8.74209	1.59341	0.186291	4	-0.120319	0.444428	RAD9B	0.99978	0 months
0.107814	10.4244	10.3166	1.59274	0.186437	4	-0.0801259	0.295754	LAMTOR1	0.849838	12 months
-0.688844	12.181	12.8699	-1.5916	0.186687	4	-1.89049	0.512798	DEDD2	0.849838	12 months
0.221771	7.54195	7.32017	1.59151	0.186708	4	-0.165117	0.608658	SIX1	0.849838	12 months
-0.442145	6.81538	7.25752	-1.5912	0.186775	4	-1.21363	0.329342	STRA6	0.99978	0 months
-0.0713832	9.44942	9.5208	-1.59089	0.186843	4	-0.195962	0.0531955	STYXL1	0.849838	12 months
0.0879352	7.97586	7.88793	1.58862	0.187344	4	-0.0657498	0.24162	IGHEP1	0.849838	12 months
0.148458	6.27496	6.1265	1.58832	0.187411	4	-0.111053	0.407969	BEND3P3	0.99978	0 months
0.248528	7.05836	6.80983	1.58813	0.187452	4	-0.18596	0.683017	RNASE11	0.849838	12 months
-0.130818	10.8552	10.986	-1.58705	0.187692	4	-0.359678	0.0980409	SPNS1	0.849838	12 months
0.795165	11.1789	10.3838	1.58669	0.187771	4	-0.596242	2.18657	EIF3H	0.849838	12 months
-0.145367	8.24059	8.38596	-1.5861	0.187903	4	-0.39983	0.109096	HHLA1	0.849838	12 months
-0.151268	7.22034	7.37161	-1.58586	0.187955	4	-0.416102	0.113565	ADAMTS15	0.99978	0 months
0.916513	6.58296	5.66645	1.58441	0.188276	4	-0.68954	2.52257	PRSS29P	0.849838	12 months
0.145574	11.6753	11.5297	1.58438	0.188282	4	-0.109527	0.400675	SCRN1	0.849838	12 months
0.0814613	7.0341	6.95264	1.58421	0.188321	4	-0.0613058	0.224228	GLI2	0.849838	12 months
-0.0885809	10.8642	10.9528	-1.58267	0.188663	4	-0.243977	0.066815	HS6ST1	0.849838	12 months
-0.0325202	7.06306	7.09558	-1.58253	0.188693	4	-0.0895746	0.0245342	ANKRD20A17P	0.99978	0 months
0.208177	13.0627	12.8545	1.58198	0.188816	4	-0.157183	0.573537	SOS1	0.849838	12 months
0.120881	11.1201	10.9992	1.58189	0.188835	4	-0.091282	0.333044	PTER	0.849838	12 months
0.228623	6.67799	6.44937	1.58111	0.189009	4	-0.17284	0.630086	LRP2	0.849838	12 months
0.0459165	11.5079	11.462	1.58035	0.18918	4	-0.0347522	0.126585	NEDD1	0.849838	12 months
0.0761658	8.61499	8.53883	1.57998	0.189262	4	-0.0576778	0.210009	LINC00116	0.99978	0 months
-0.0105653	7.11813	7.12869	-1.57991	0.189277	4	-0.0291322	0.00800155	CTD.2547L16.3	0.99978	0 months
0.00698479	8.62541	8.61842	1.57827	0.189644	4	-0.00530264	0.0192722	NANP	0.849838	12 months
0.104098	7.48219	7.37809	1.57728	0.189866	4	-0.079143	0.287338	RANP8	0.99978	0 months
-0.0679076	9.67717	9.74508	-1.57678	0.189977	4	-0.187481	0.0516662	TEX10	0.849838	12 months
0.35184	7.44088	7.08904	1.57604	0.190143	4	-0.267982	0.971662	HTR1B	0.849838	12 months
-0.242562	11.262	11.5046	-1.57577	0.190203	4	-0.669945	0.184822	TCP1	0.99978	0 months
0.368196	7.0103	6.64211	1.57518	0.190337	4	-0.280795	1.01719	RPSAP57	0.99978	0 months
0.160455	10.0001	9.83962	1.57479	0.190423	4	-0.122436	0.443345	POLDIP3	0.849838	12 months
-0.120387	11.0613	11.1817	-1.57452	0.190483	4	-0.332673	0.0918983	ARRDC4	0.99978	0 months
0.105857	8.09717	7.99131	1.57437	0.190519	4	-0.0808251	0.292539	CTC.493P15.2	0.99978	0 months
0.59378	6.44334	5.84956	1.57361	0.190689	4	-0.453874	1.64143	SAPCD2P2	0.849838	12 months
0.0621903	9.5854	9.52321	1.57215	0.191017	4	-0.0476389	0.17202	PRADC1	0.849838	12 months
-0.219828	12.1828	12.4027	-1.57212	0.191024	4	-0.608056	0.1684	MFSD1	0.849838	12 months
-0.0927003	6.68412	6.77682	-1.57108	0.19126	4	-0.256523	0.0711221	PRMT8	0.849838	12 months
-0.0382481	11.0365	11.0748	-1.57101	0.191274	4	-0.105844	0.0293478	TSN	0.849838	12 months
0.0149794	9.47164	9.45666	1.57098	0.191281	4	-0.0114942	0.0414531	TMEM208	0.849838	12 months
0.048939	9.78157	9.73263	1.5699	0.191526	4	-0.0376123	0.13549	THAP7	0.849838	12 months
0.0591317	6.79256	6.73343	1.56987	0.191533	4	-0.0454479	0.163711	LRRC71	0.849838	12 months
0.120697	12.3237	12.203	1.56984	0.191539	4	-0.09277	0.334164	IMPAD1	0.849838	12 months
0.0468345	8.31994	8.2731	1.56961	0.19159	4	-0.0360099	0.129679	PCDH17	0.99978	0 months
0.169228	11.468	11.2988	1.56902	0.191723	4	-0.130227	0.468682	GALNT6	0.849838	12 months
0.0530607	7.32724	7.27417	1.56866	0.191805	4	-0.0408539	0.146975	CELF4	0.849838	12 months
-0.0574411	9.39509	9.45253	-1.56865	0.191808	4	-0.15911	0.0442275	MRPS24	0.849838	12 months
0.170576	8.59855	8.42797	1.56787	0.191984	4	-0.131486	0.472639	FANCE	0.99978	0 months
-0.039283	10.6498	10.6891	-1.56617	0.19237	4	-0.108923	0.0303565	C1QBP	0.849838	12 months
-0.107596	13.3137	13.4213	-1.56597	0.192414	4	-0.298363	0.0831704	KIF5B	0.849838	12 months
0.0192452	10.059	10.0397	1.56563	0.192491	4	-0.0148837	0.0533741	HIGD2A	0.849838	12 months
0.00460735	8.10425	8.09965	1.56559	0.1925	4	-0.00356339	0.0127781	CCDC169	0.849838	12 months
0.341991	6.81775	6.47576	1.56539	0.192547	4	-0.26458	0.948561	TSPAN10	0.849838	12 months
0.104442	9.80434	9.6999	1.56505	0.192624	4	-0.0808414	0.289726	CYC1	0.849838	12 months
-0.278021	6.56288	6.8409	-1.56478	0.192686	4	-0.771325	0.215283	RP11.371E8.4	0.99978	0 months
0.375257	7.40371	7.02845	1.5646	0.192726	4	-0.290652	1.04117	SPINK1	0.849838	12 months
0.198823	9.45528	9.25646	1.56397	0.19287	4	-0.15414	0.551786	IGLV1.44	0.849838	12 months
0.236105	6.50862	6.27252	1.56388	0.192891	4	-0.183067	0.655276	RPL7AP66	0.849838	12 months
-0.0462047	7.82244	7.86864	-1.56291	0.19311	4	-0.128285	0.0358759	FBXL16	0.99978	0 months
-0.186256	10.4288	10.615	-1.56282	0.193131	4	-0.517151	0.144639	ETV3	0.849838	12 months
0.033655	7.30247	7.26881	1.56133	0.193471	4	-0.0261922	0.0935022	GXYLT2	0.99978	0 months
-0.068716	13.1024	13.1711	-1.56071	0.193611	4	-0.190959	0.0535269	SLC7A7	0.99978	0 months
-0.298782	13.1378	13.4366	-1.56063	0.193631	4	-0.830332	0.232768	FLI1	0.849838	12 months
-0.00996968	8.25527	8.26524	-1.56032	0.193702	4	-0.0277098	0.00777048	IGKV2.24	0.99978	0 months
-0.0617925	11.987	12.0488	-1.55958	0.19387	4	-0.171798	0.0482134	ILK	0.849838	12 months
-0.507487	11.5948	12.1023	-1.55724	0.194407	4	-1.4123	0.397327	SLC15A3	0.849838	12 months
-0.23459	7.34506	7.57965	-1.55656	0.194562	4	-0.653028	0.183848	RANP8	0.849838	12 months
0.366406	8.37606	8.00965	1.5565	0.194576	4	-0.287179	1.01999	TRAV23DV6	0.849838	12 months
0.050703	8.16074	8.11003	1.55632	0.194618	4	-0.0397502	0.141156	LCN15	0.849838	12 months
0.0327491	14.9564	14.9237	1.55537	0.194836	4	-0.0257104	0.0912086	RPL12	0.849838	12 months
-0.208839	7.07706	7.2859	-1.55536	0.194839	4	-0.581635	0.163957	ROR1	0.99978	0 months
0.0582156	7.2717	7.21348	1.55534	0.194844	4	-0.0457056	0.162137	RP11.1094M14.8	0.849838	12 months
0.092065	12.0313	11.9393	1.55512	0.194893	4	-0.0723039	0.256434	SNX5	0.849838	12 months
0.27213	7.02188	6.74975	1.55302	0.195377	4	-0.214376	0.758636	AC006033.22	0.851009	12 months
0.123648	7.35257	7.22892	1.55239	0.195523	4	-0.0974969	0.344794	RPL10P3	0.99978	0 months
-0.224046	8.2272	8.45125	-1.55157	0.195711	4	-0.624963	0.176871	ATP5D	0.99978	0 months
0.593386	9.19464	8.60125	1.55014	0.196041	4	-0.469421	1.65619	KIAA1841	0.99978	0 months
0.106227	9.15232	9.04609	1.54911	0.19628	4	-0.0841615	0.296615	ZNF366	0.851709	12 months
-0.147784	9.14577	9.29355	-1.54899	0.196309	4	-0.412676	0.117108	RALGAPA1P	0.99978	0 months
-0.0169863	11.7069	11.7239	-1.54796	0.196548	4	-0.0474533	0.0134806	ELOVL1	0.851709	12 months
0.121896	5.95786	5.83596	1.54755	0.196642	4	-0.0967965	0.340589	UGT2A1	0.851709	12 months
0.147922	7.17689	7.02897	1.54748	0.196659	4	-0.117476	0.413319	TMED11P	0.851709	12 months
-0.206763	9.25313	9.45989	-1.54691	0.196791	4	-0.57787	0.164343	MANF	0.851709	12 months
-0.0135783	7.51798	7.53156	-1.54654	0.196877	4	-0.037955	0.0107984	MTND2P12	0.99978	0 months
-0.130819	10.73	10.8609	-1.54653	0.19688	4	-0.365675	0.104037	KIAA1598	0.99978	0 months
-0.215414	10.8541	11.0695	-1.5457	0.197072	4	-0.602348	0.171521	PSMC6	0.99978	0 months
0.0772985	6.7391	6.66181	1.545	0.197236	4	-0.0616112	0.216208	CYCSP23	0.851709	12 months
0.1156	11.3935	11.2779	1.54441	0.197373	4	-0.0922192	0.323419	CLIC4	0.99978	0 months
0.0262275	12.8807	12.8545	1.54413	0.197437	4	-0.0209312	0.0733863	NARS	0.851709	12 months
-0.132085	9.74364	9.87573	-1.54372	0.197534	4	-0.369645	0.105476	WRAP53	0.99978	0 months
-0.128083	6.39284	6.52093	-1.5437	0.197537	4	-0.358449	0.102282	RP11.211N8.8	0.99978	0 months
0.0936484	7.15981	7.06616	1.54288	0.197728	4	-0.0748736	0.26217	HDAC1P2	0.851709	12 months
0.0796812	6.82279	6.74311	1.54161	0.198026	4	-0.0638249	0.223187	UTS2R	0.99978	0 months
0.0500743	7.40268	7.35261	1.54158	0.198032	4	-0.0401113	0.14026	HEYL	0.851709	12 months
-0.0425119	6.41307	6.45558	-1.54151	0.198049	4	-0.119081	0.0340572	BCL2L10	0.99978	0 months
-0.00897268	6.67781	6.68678	-1.54144	0.198065	4	-0.0251343	0.00718892	NPM1P52	0.99978	0 months
0.216553	10.9266	10.7101	1.54131	0.198095	4	-0.173535	0.606642	NDUFA12	0.851709	12 months
0.182632	8.14454	7.96191	1.54125	0.198109	4	-0.146365	0.511629	DPRXP4	0.99978	0 months
0.265426	7.44907	7.18364	1.54092	0.198187	4	-0.212821	0.743672	FABP5P7	0.99978	0 months
0.0422978	9.69362	9.65132	1.54086	0.198201	4	-0.0339178	0.118513	HHAT	0.851709	12 months
-0.442851	10.2219	10.6648	-1.54005	0.198391	4	-1.24124	0.355534	PRPSAP2	0.851709	12 months
0.283222	8.13778	7.85456	1.53968	0.198477	4	-0.227501	0.793944	AC244452.1	0.851709	12 months
0.564827	6.21103	5.6462	1.53934	0.198557	4	-0.453928	1.58358	GAPDHS	0.851709	12 months
-0.143629	7.10255	7.24618	-1.53844	0.198768	4	-0.402838	0.11558	RIPPLY3	0.851709	12 months
0.0400935	7.11434	7.07425	1.53468	0.199653	4	-0.0324413	0.112628	RP11.591L14.1	0.8519	12 months
1.15606	10.7614	9.60539	1.53466	0.199657	4	-0.935434	3.24755	RPE	0.8519	12 months
-0.379199	8.95254	9.33174	-1.53416	0.199775	4	-1.06545	0.307056	AC002398.9	0.8519	12 months
0.0129657	7.86102	7.84805	1.53364	0.199898	4	-0.010507	0.0364384	MALL	0.8519	12 months
0.508368	6.43445	5.92608	1.53281	0.200094	4	-0.412462	1.4292	RP11.15H20.2	0.8519	12 months
0.173709	8.99181	8.8181	1.53276	0.200105	4	-0.140947	0.488365	CYP4F22	0.8519	12 months
0.00143333	11.5399	11.5385	1.53181	0.20033	4	-0.00116461	0.00403127	ERP29	0.85194	12 months
0.00053273	10.0198	10.0193	1.53076	0.200579	4	-0.000433522	0.00149898	NUBP1	0.852085	12 months
0.145864	6.8037	6.65784	1.53053	0.200634	4	-0.11874	0.410468	HOXB9	0.99978	0 months
-0.00980672	9.4402	9.45001	-1.52843	0.201132	4	-0.027621	0.00800758	TIMM22	0.99978	0 months
-0.156401	14.3096	14.466	-1.52832	0.201156	4	-0.440529	0.127726	GRN	0.99978	0 months
0.120727	9.69425	9.57353	1.52794	0.201249	4	-0.0986488	0.340103	KDELR1	0.99978	0 months
0.346132	7.47528	7.12915	1.52768	0.201308	4	-0.282936	0.975201	FOXB2	0.85244	12 months
0.859839	8.90894	8.0491	1.52728	0.201405	4	-0.703266	2.42294	RSC1A1	0.85244	12 months
0.471545	6.54015	6.06861	1.52689	0.201498	4	-0.385899	1.32899	ACTG2	0.85244	12 months
-0.0027709	11.2075	11.2103	-1.5268	0.20152	4	-0.00780973	0.00226792	SLTM	0.99978	0 months
0.0480753	8.12491	8.07684	1.52535	0.201864	4	-0.0394314	0.135582	INSM2	0.99978	0 months
0.01519	10.122	10.1068	1.52531	0.201873	4	-0.0124596	0.0428396	GNL2	0.85244	12 months
0.0445834	6.15119	6.10661	1.52518	0.201904	4	-0.0365762	0.125743	EIF1P1	0.85244	12 months
-0.13862	10.6524	10.791	-1.52517	0.201908	4	-0.390967	0.113727	PTPRO	0.99978	0 months
0.0316813	7.54313	7.51145	1.52496	0.201958	4	-0.026	0.0893626	LYG1	0.99978	0 months
0.117629	10.9373	10.8197	1.52468	0.202024	4	-0.0965739	0.331832	FASTKD1	0.85244	12 months
0.0682325	12.3221	12.2539	1.52424	0.202129	4	-0.0560548	0.19252	CCDC14	0.99978	0 months
0.0975758	11.5579	11.4603	1.52316	0.202387	4	-0.0802872	0.275439	SLC24A4	0.99978	0 months
-0.1466	7.97937	8.12597	-1.52279	0.202475	4	-0.413889	0.120689	LRRC4B	0.99978	0 months
0.0218223	12.0596	12.0378	1.52243	0.202561	4	-0.0179748	0.0616194	PRPF40A	0.99978	0 months
0.0305843	9.54253	9.51194	1.52136	0.202818	4	-0.0252313	0.0863999	P4HA1	0.99978	0 months
0.343192	6.28067	5.93748	1.52096	0.202914	4	-0.283292	0.969676	CTD.2014B16.1	0.85244	12 months
0.0771339	7.06222	6.98509	1.52013	0.203112	4	-0.0637473	0.218015	PMEL	0.85244	12 months
-0.0891163	6.99156	7.08067	-1.52	0.203144	4	-0.251897	0.0736646	MFAP2	0.99978	0 months
0.232661	9.50031	9.26764	1.51936	0.203298	4	-0.1925	0.657823	TMEM38A	0.99978	0 months
0.116228	6.84742	6.7312	1.51896	0.203394	4	-0.0962209	0.328677	SOHLH1	0.85244	12 months
-0.123528	9.86443	9.98796	-1.51893	0.2034	4	-0.349325	0.102268	FAM109A	0.85244	12 months
-0.314612	7.23577	7.55039	-1.51836	0.203538	4	-0.889906	0.260683	YWHAZP4	0.85244	12 months
0.144857	6.84854	6.70369	1.51817	0.203584	4	-0.120059	0.409773	RP11.272L13.4	0.85244	12 months
-0.106438	12.388	12.4944	-1.5175	0.203744	4	-0.301178	0.0883028	CD63	0.85244	12 months
0.402668	6.94489	6.54222	1.51664	0.20395	4	-0.334476	1.13981	SCTR	0.85244	12 months
0.0558779	10.5842	10.5283	1.51624	0.204047	4	-0.0464423	0.158198	BRF2	0.99978	0 months
-0.0336366	11.4463	11.4799	-1.51611	0.204078	4	-0.0952351	0.0279618	SRSF7	0.85244	12 months
-0.0560583	5.90733	5.96339	-1.51488	0.204376	4	-0.158801	0.0466845	RP11.214K3.25	0.85244	12 months
0.00418437	6.03027	6.02609	1.51349	0.204712	4	-0.00349173	0.0118605	FAM60DP	0.85244	12 months
-0.0467585	7.03621	7.08297	-1.51336	0.204744	4	-0.132543	0.0390259	PAGE2	0.85244	12 months
0.0625715	6.99436	6.93179	1.51298	0.204834	4	-0.0522522	0.177395	AC152010.1	0.85244	12 months
-0.168496	10.2246	10.3931	-1.51267	0.20491	4	-0.477764	0.140772	SMG8	0.99978	0 months
-0.0551032	11.5855	11.6406	-1.51241	0.204974	4	-0.156261	0.0460542	HERPUD1	0.85244	12 months
0.14305	8.14039	7.99734	1.51213	0.205041	4	-0.119606	0.405707	GRIN2A	0.99978	0 months
0.0839411	7.50168	7.41774	1.51206	0.205059	4	-0.070192	0.238074	RP11.144O23.8	0.99978	0 months
-0.00262914	13.0211	13.0237	-1.51114	0.20528	4	-0.00745969	0.00220142	HNRNPF	0.852819	12 months
0.0350423	8.51845	8.48341	1.51108	0.205296	4	-0.0293442	0.0994287	CLEC4G	0.99978	0 months
0.00316866	9.53705	9.53388	1.511	0.205313	4	-0.0026537	0.00899101	FAM43A	0.99978	0 months
-0.00837158	6.93439	6.94276	-1.50996	0.205567	4	-0.0237648	0.00702169	PSORS1C1	0.99978	0 months
0.105013	7.40661	7.30159	1.50935	0.205716	4	-0.0881581	0.298183	LPPR4	0.85292	12 months
0.0910558	7.24602	7.15496	1.50926	0.205736	4	-0.0764506	0.258562	RP11.163G10.4	0.85292	12 months
0.468803	11.9419	11.4731	1.50846	0.205931	4	-0.394067	1.33167	HSPA7	0.99978	0 months
-0.0525449	7.54942	7.60196	-1.50718	0.206242	4	-0.14934	0.0442502	RP11.618P13.1	0.854016	12 months
-0.714934	6.89913	7.61407	-1.50698	0.206291	4	-2.03212	0.60225	C1orf87	0.99978	0 months
0.0171522	8.16798	8.15083	1.50698	0.206292	4	-0.0144488	0.0487531	SKA1	0.99978	0 months
0.153472	10.4392	10.2857	1.50469	0.20685	4	-0.129713	0.436657	POLD4	0.854016	12 months
0.0420558	6.88771	6.84565	1.50392	0.207039	4	-0.0355851	0.119697	CRHR2	0.854016	12 months
0.0527163	6.99732	6.94461	1.50358	0.207123	4	-0.0446276	0.15006	HDGFL1	0.854016	12 months
-0.144735	12.6361	12.7809	-1.50298	0.207268	4	-0.412104	0.122633	ARRB2	0.99978	0 months
0.0719341	8.85092	8.77898	1.50269	0.20734	4	-0.0609748	0.204843	HCN3	0.854016	12 months
-0.0860571	6.96713	7.05319	-1.50256	0.207371	4	-0.245074	0.0729599	RP11.434C1.4	0.99978	0 months
-0.458502	8.42426	8.88276	-1.50248	0.207392	4	-1.30577	0.388768	ARL2	0.99978	0 months
-0.12979	13.573	13.7028	-1.50239	0.207412	4	-0.369645	0.110064	TGFBI	0.99978	0 months
0.39424	6.37808	5.98385	1.50223	0.207452	4	-0.334398	1.12288	PHLDA2	0.854016	12 months
-0.096822	8.565	8.66182	-1.50199	0.207512	4	-0.275799	0.0821547	TBX6	0.854016	12 months
0.226214	8.79619	8.56997	1.50149	0.207634	4	-0.192084	0.644513	WNT16	0.99978	0 months
0.313475	7.29552	6.98205	1.5011	0.20773	4	-0.266331	0.893281	SOCS2P2	0.99978	0 months
-0.0762687	9.32016	9.39643	-1.50106	0.207738	4	-0.217339	0.0648018	REEP4	0.99978	0 months
-0.00655802	7.67638	7.68293	-1.50106	0.20774	4	-0.0186881	0.00557209	MAOB	0.99978	0 months
-0.284748	9.94227	10.227	-1.49994	0.208016	4	-0.81183	0.242333	ZKSCAN5	0.99978	0 months
-0.326298	8.09551	8.42181	-1.49781	0.208539	4	-0.931145	0.27855	ABO	0.99978	0 months
-0.186686	9.76623	9.95292	-1.4978	0.208541	4	-0.532742	0.15937	GPN3	0.856484	12 months
0.3346	7.71123	7.37663	1.49752	0.208611	4	-0.285759	0.954959	RP11.307A17.2	0.99978	0 months
0.119173	11.9834	11.8642	1.49695	0.208751	4	-0.101861	0.340206	TSNAX	0.856484	12 months
-0.159665	11.4953	11.655	-1.49691	0.208761	4	-0.45581	0.13648	MBD1	0.856484	12 months
-0.113551	11.9152	12.0287	-1.49585	0.209023	4	-0.324312	0.0972107	BUB3	0.99978	0 months
0.458671	7.29252	6.83385	1.49583	0.209027	4	-0.392677	1.31002	RP11.752G15.4	0.856685	12 months
-0.0918839	7.31408	7.40596	-1.4946	0.20933	4	-0.262571	0.0788037	KIF26B	0.85704	12 months
0.0608441	7.22148	7.16064	1.4931	0.209703	4	-0.0522966	0.173985	RP11.693J15.3	0.99978	0 months
-0.162758	10.7504	10.9132	-1.49157	0.210082	4	-0.465721	0.140204	NDUFA12	0.99978	0 months
0.0463173	8.39522	8.3489	1.4899	0.210497	4	-0.0399956	0.13263	XXbac.BPG181B23.6	0.858705	12 months
0.256126	7.38936	7.13323	1.48967	0.210554	4	-0.221241	0.733494	AKR1B1P1	0.858705	12 months
0.0216725	7.25686	7.23519	1.4895	0.210597	4	-0.0187253	0.0620703	SLCO6A1	0.858705	12 months
0.133854	9.99232	9.85847	1.48947	0.210605	4	-0.115657	0.383366	GOLIM4	0.858705	12 months
0.0671636	7.4347	7.36753	1.48852	0.210841	4	-0.0581125	0.19244	FMN2	0.85878	12 months
-0.139443	12.3299	12.4693	-1.48823	0.210913	4	-0.399588	0.120702	MID1IP1	0.99978	0 months
0.318315	7.46989	7.15158	1.48802	0.210966	4	-0.27562	0.912251	EGFL6	0.99978	0 months
-0.0403233	9.15215	9.19247	-1.48791	0.210993	4	-0.115567	0.0349201	TMEM11	0.99978	0 months
-0.104375	8.00409	8.10846	-1.48757	0.211077	4	-0.299185	0.0904339	C9orf173	0.99978	0 months
0.0210407	12.2907	12.2697	1.48722	0.211165	4	-0.0182395	0.0603209	EIF4H	0.859214	12 months
-0.1495	7.86011	8.00961	-1.48539	0.211622	4	-0.428942	0.129941	DPRXP4	0.859679	12 months
-0.280102	10.4846	10.7647	-1.48532	0.211639	4	-0.803684	0.243479	ENY2	0.99978	0 months
-0.171072	7.78034	7.95141	-1.48489	0.211748	4	-0.490941	0.148798	DPP6	0.99978	0 months
0.031501	10.3998	10.3683	1.48473	0.211787	4	-0.0274058	0.0904079	SIRT2	0.99978	0 months
0.00111064	10.5779	10.5768	1.48455	0.211832	4	-0.000966511	0.0031878	ADI1	0.859679	12 months
-0.0255238	6.68292	6.70844	-1.48416	0.211931	4	-0.0732718	0.0222242	IL17REL	0.859679	12 months
-0.0270078	10.1317	10.1587	-1.48326	0.212156	4	-0.0775627	0.023547	SUPT7L	0.99978	0 months
-0.00922198	6.5291	6.53833	-1.48321	0.212167	4	-0.0264847	0.00804074	OR7E125P	0.99978	0 months
-0.0232516	6.72626	6.74951	-1.48216	0.212433	4	-0.0668075	0.0203044	RPS20P5	0.99978	0 months
0.109698	10.3948	10.2851	1.47917	0.213183	4	-0.0962078	0.315603	SCCPDH	0.86112	12 months
0.399932	10.8536	10.4537	1.47881	0.213275	4	-0.350937	1.1508	TMEM260	0.86112	12 months
0.690652	6.49097	5.80032	1.47809	0.213457	4	-0.606672	1.98798	ZBTB12P1	0.86112	12 months
0.0566712	10.2922	10.2355	1.47744	0.213621	4	-0.049827	0.163169	FAM195B	0.99978	0 months
-0.261684	10.951	11.2127	-1.47741	0.213627	4	-0.753456	0.230089	TRIM13	0.99978	0 months
0.111778	9.18584	9.07406	1.47737	0.213638	4	-0.098288	0.321843	LIN37	0.86112	12 months
-0.124539	7.27466	7.3992	-1.47675	0.213794	4	-0.358684	0.109607	MYH1	0.99978	0 months
0.0594311	11.5835	11.524	1.47634	0.213899	4	-0.052337	0.171199	PSMC2	0.86112	12 months
-0.0387005	11.4294	11.4681	-1.47572	0.214054	4	-0.111512	0.0341112	ATP5O	0.99978	0 months
0.558532	8.11693	7.5584	1.47538	0.21414	4	-0.492539	1.6096	SKIDA1	0.99978	0 months
-0.0663459	9.44642	9.51276	-1.47476	0.214298	4	-0.191252	0.0585597	SLC35B3	0.86112	12 months
0.108071	11.2022	11.0941	1.47438	0.214394	4	-0.0954408	0.311583	FER	0.86112	12 months
0.314184	7.2398	6.92562	1.47401	0.214487	4	-0.277612	0.905981	NUTM2F	0.86112	12 months
-0.160773	6.49229	6.65306	-1.47355	0.214605	4	-0.4637	0.142154	GPC6	0.86112	12 months
-0.262001	12.8319	13.0939	-1.47355	0.214605	4	-0.755662	0.23166	ATP6V0D1	0.99978	0 months
-0.105473	7.93718	8.04265	-1.47353	0.21461	4	-0.304208	0.0932611	NIPAL1	0.99978	0 months
-0.245964	9.35217	9.59813	-1.47345	0.21463	4	-0.709439	0.21751	ATRAID	0.86112	12 months
-0.22322	7.64736	7.87058	-1.47322	0.214687	4	-0.643901	0.197461	CDKN2C	0.99978	0 months
-0.264778	7.29073	7.55551	-1.47269	0.214823	4	-0.763963	0.234406	RASGEF1C	0.99978	0 months
-0.204578	10.4793	10.6839	-1.47259	0.214849	4	-0.590295	0.181138	SUMO1	0.99978	0 months
-0.0854691	8.33069	8.41616	-1.47246	0.214882	4	-0.246628	0.0756903	RP11.613E4.5	0.99978	0 months
-0.957992	8.61746	9.57545	-1.47218	0.214951	4	-2.76471	0.848721	SMARCD3	0.99978	0 months
-0.0554763	6.21968	6.27516	-1.47133	0.215169	4	-0.160162	0.0492093	H3F3BP1	0.86112	12 months
0.211292	7.29192	7.08063	1.47106	0.215236	4	-0.187494	0.610077	GABRA2	0.86112	12 months
-0.0223652	7.17677	7.19914	-1.47092	0.215274	4	-0.064581	0.0198505	PCDHGA1	0.86112	12 months
-0.0567154	7.21704	7.27375	-1.47086	0.215287	4	-0.163773	0.0503422	C5orf60	0.99978	0 months
-0.110965	10.1617	10.2727	-1.47068	0.215334	4	-0.320453	0.0985225	ZNF576	0.86112	12 months
0.0415634	12.4261	12.3845	1.47009	0.215483	4	-0.036934	0.120061	DCAF8	0.99978	0 months
0.0362343	6.85191	6.81568	1.46792	0.216037	4	-0.0322997	0.104768	NEUROG1	0.99978	0 months
0.141476	12.267	12.1255	1.46695	0.216286	4	-0.126291	0.409242	ROCK2	0.864024	12 months
-0.330062	8.54581	8.87587	-1.46667	0.216357	4	-0.95488	0.294755	MFI2	0.99978	0 months
-0.106298	7.86988	7.97618	-1.46612	0.216498	4	-0.307598	0.0950022	HSD17B13	0.864024	12 months
0.184957	10.9436	10.7587	1.4654	0.216682	4	-0.165475	0.535388	MFF	0.99978	0 months
0.358019	10.4342	10.0762	1.46321	0.217243	4	-0.321322	1.03736	ATP5J2	0.866125	12 months
0.336198	13.017	12.6808	1.46152	0.217679	4	-0.302478	0.974874	MAPRE1	0.99978	0 months
0.570369	6.30875	5.73838	1.46138	0.217715	4	-0.513266	1.654	IGHV3.71	0.866675	12 months
0.407281	7.43708	7.0298	1.46093	0.217831	4	-0.366743	1.1813	FEV	0.99978	0 months
-0.254973	7.11725	7.37223	-1.45998	0.218074	4	-0.739853	0.229907	DLK2	0.99978	0 months
-0.250726	11.8505	12.1012	-1.45979	0.218125	4	-0.727596	0.226144	DSCR3	0.99978	0 months
-0.305221	5.95421	6.25943	-1.45973	0.21814	4	-0.885759	0.275318	CACNG1	0.866675	12 months
0.118136	12.4864	12.3683	1.45954	0.218189	4	-0.106592	0.342864	APPL1	0.866675	12 months
0.143827	7.41445	7.27063	1.45951	0.218197	4	-0.129778	0.417431	AC019097.7	0.99978	0 months
-0.0918046	12.7768	12.8686	-1.45927	0.218257	4	-0.266474	0.0828651	MAN2B1	0.866675	12 months
-0.176346	10.076	10.2523	-1.45901	0.218324	4	-0.511926	0.159234	TP53	0.99978	0 months
0.310094	9.61386	9.30377	1.45837	0.218489	4	-0.280261	0.900448	FAM96B	0.99978	0 months
0.00412785	12.1969	12.1927	1.45802	0.218581	4	-0.00373265	0.0119884	TMEM33	0.866943	12 months
0.0851344	7.33742	7.25229	1.45731	0.218763	4	-0.0770621	0.247331	RP11.80F22.7	0.866943	12 months
-0.00104777	7.64766	7.64871	-1.45624	0.21904	4	-0.00304542	0.000949885	ANKRD65	0.867077	12 months
0.115658	10.9296	10.814	1.45549	0.219236	4	-0.104968	0.336284	MPDU1	0.867077	12 months
0.247316	10.8902	10.6429	1.45387	0.219655	4	-0.22498	0.719611	FEZ2	0.99978	0 months
-0.151242	12.8995	13.0508	-1.45152	0.220266	4	-0.440536	0.138051	RGS14	0.870283	12 months
-0.0406062	8.07018	8.11079	-1.45117	0.220358	4	-0.118296	0.0370834	ZBED8	0.99978	0 months
-0.0986727	10.2439	10.3426	-1.45113	0.220369	4	-0.287463	0.0901178	TMED1	0.99978	0 months
-0.219614	9.84445	10.0641	-1.44908	0.220902	4	-0.640394	0.201166	ABHD8	0.99978	0 months
-0.117295	11.5897	11.707	-1.44815	0.221146	4	-0.342178	0.107587	PPCS	0.872053	12 months
1.33284	10.6039	9.27102	1.44812	0.221155	4	-1.22259	3.88826	C6orf47	0.872053	12 months
0.178949	7.62597	7.44702	1.44723	0.221388	4	-0.164357	0.522254	VSTM2A	0.8721	12 months
0.418941	8.20561	7.78667	1.44694	0.221463	4	-0.384941	1.22282	RGAG4	0.99978	0 months
-0.141065	9.33888	9.47995	-1.44691	0.221471	4	-0.411753	0.129622	RPSAP6	0.99978	0 months
0.361776	12.1474	11.7856	1.44688	0.221478	4	-0.332443	1.056	ATP8B4	0.99978	0 months
0.601539	6.98987	6.38833	1.44641	0.221601	4	-0.553139	1.75622	RP11.215H18.5	0.99978	0 months
0.125984	10.7905	10.6645	1.44638	0.22161	4	-0.115854	0.367822	NCLN	0.99978	0 months
-0.331017	9.75543	10.0864	-1.44626	0.221641	4	-0.966484	0.30445	RAB9A	0.99978	0 months
-0.371261	9.85901	10.2303	-1.44503	0.221963	4	-1.08459	0.34207	ZBED4	0.99978	0 months
0.124649	11.3939	11.2693	1.44462	0.22207	4	-0.114916	0.364213	GALNT6	0.99978	0 months
-0.00999892	9.85127	9.86127	-1.44458	0.222081	4	-0.0292166	0.0092187	PELI3	0.873126	12 months
0.0392605	6.80492	6.76566	1.44455	0.22209	4	-0.0361988	0.11472	LHX2	0.873126	12 months
-0.34642	6.91263	7.25905	-1.44351	0.222362	4	-1.01272	0.319883	SPIC	0.99978	0 months
0.182796	7.14218	6.95939	1.44335	0.222404	4	-0.168832	0.534423	RP11.111F16.2	0.99978	0 months
-0.0883222	7.10046	7.18878	-1.44138	0.222924	4	-0.258452	0.0818078	EIF2S2P2	0.99978	0 months
-0.315125	9.03193	9.34705	-1.44062	0.223123	4	-0.922451	0.292201	C9orf47	0.99978	0 months
-0.199147	7.96248	8.16163	-1.438	0.223815	4	-0.583652	0.185359	ABCC6	0.875061	12 months
0.0521875	10.7837	10.7315	1.43772	0.223889	4	-0.0485939	0.152969	HHEX	0.875061	12 months
-0.0564221	9.83685	9.89327	-1.43739	0.223978	4	-0.165407	0.0525624	MRPL30	0.875061	12 months
-0.262391	11.4867	11.7491	-1.43714	0.224043	4	-0.769309	0.244527	CDC37	0.875061	12 months
0.254061	7.11682	6.86276	1.43686	0.224118	4	-0.236861	0.744982	VSTM5	0.875061	12 months
-0.319469	6.73641	7.05588	-1.43655	0.2242	4	-0.936913	0.297974	GPR17	0.875061	12 months
0.0327824	7.68227	7.64949	1.43591	0.22437	4	-0.0306051	0.0961698	RP11.250H24.2	0.99978	0 months
-0.189777	9.89894	10.0887	-1.43578	0.224404	4	-0.556758	0.177205	ETFDH	0.99978	0 months
-0.011828	10.6876	10.6995	-1.43555	0.224466	4	-0.0347043	0.0110482	HEXA	0.875061	12 months
-0.0932597	6.7918	6.88506	-1.43529	0.224534	4	-0.273662	0.0871429	CAMK2N2	0.99978	0 months
0.14534	8.19044	8.0451	1.43477	0.224672	4	-0.135909	0.426589	TLX2	0.99978	0 months
-0.0729168	6.67263	6.74555	-1.43453	0.224735	4	-0.214042	0.0682089	DPPA2P4	0.875061	12 months
-0.236714	7.19741	7.43413	-1.4345	0.224745	4	-0.694869	0.221442	SBK2	0.99978	0 months
-0.0415201	11.065	11.1066	-1.43418	0.22483	4	-0.1219	0.0388594	AHCYL1	0.875061	12 months
0.118462	7.2455	7.12704	1.43378	0.224937	4	-0.110935	0.347858	NALCN	0.99978	0 months
-0.0742542	7.15232	7.22658	-1.43269	0.225225	4	-0.218153	0.0696445	KIR3DP1	0.99978	0 months
0.0376137	6.81092	6.77331	1.4317	0.225488	4	-0.035329	0.110556	TPMTP2	0.99978	0 months
0.185843	8.31957	8.13372	1.43166	0.225501	4	-0.174567	0.546253	RP11.613F22.6	0.875061	12 months
-0.309926	8.61241	8.92233	-1.43159	0.225519	4	-0.911002	0.291149	DUX4L26	0.99978	0 months
0.112179	7.30303	7.19085	1.4314	0.22557	4	-0.105412	0.329769	RBMX2P1	0.99978	0 months
-0.190369	10.2529	10.4433	-1.43007	0.225923	4	-0.559966	0.179227	POLE3	0.99978	0 months
-0.0861362	9.32381	9.40995	-1.4294	0.226103	4	-0.253446	0.0811734	HGD	0.875061	12 months
-0.193456	11.5107	11.7041	-1.42871	0.226289	4	-0.569404	0.182492	MESDC1	0.99978	0 months
-0.238327	7.26989	7.50822	-1.42815	0.226436	4	-0.701654	0.225	MS4A5	0.99978	0 months
-0.0104975	7.7872	7.7977	-1.42799	0.226481	4	-0.0309079	0.00991285	DAB1	0.875061	12 months
-0.147507	11.2201	11.3677	-1.4278	0.226531	4	-0.434341	0.139328	DDT	0.875061	12 months
-1.06009	6.98144	8.04152	-1.42768	0.226563	4	-3.12166	1.00149	BNIP3P5	0.875061	12 months
0.256584	7.33419	7.07761	1.42748	0.226617	4	-0.242471	0.755639	PTPN14	0.99978	0 months
0.184656	8.16505	7.98039	1.42745	0.226624	4	-0.174505	0.543816	CTD.2576F9.1	0.875061	12 months
-0.0794021	7.54357	7.62297	-1.42676	0.226811	4	-0.233918	0.0751133	RND2	0.99978	0 months
-0.0762031	11.7475	11.8237	-1.42664	0.226843	4	-0.224505	0.0720993	RTCB	0.875061	12 months
-0.546035	11.34	11.8861	-1.42659	0.226856	4	-1.60873	0.516664	PIM3	0.875061	12 months
1.00257	8.1837	7.18113	1.42541	0.227172	4	-0.950257	2.9554	DAGLA	0.99978	0 months
-0.219587	9.72182	9.94141	-1.4253	0.227202	4	-0.647336	0.208163	TTI2	0.875061	12 months
0.192619	7.34789	7.15527	1.4252	0.227229	4	-0.182624	0.567862	PRKRIRP3	0.875061	12 months
-0.22827	6.35372	6.58199	-1.42498	0.227287	4	-0.673033	0.216493	CT47B1	0.875061	12 months
0.221342	10.7357	10.5143	1.42467	0.22737	4	-0.210016	0.652699	SAP30BP	0.875061	12 months
-0.0522548	7.06065	7.11291	-1.42434	0.22746	4	-0.154114	0.0496046	TMEM14E	0.99978	0 months
0.106767	10.3487	10.2419	1.42424	0.227486	4	-0.101367	0.314901	FAM195B	0.875061	12 months
0.512671	7.31895	6.80628	1.423	0.227821	4	-0.487614	1.51296	NEPNP	0.99978	0 months
0.0474924	8.3627	8.3152	1.42293	0.227839	4	-0.0451754	0.14016	IGFBP4	0.875061	12 months
-0.070563	9.11135	9.18191	-1.42258	0.227935	4	-0.208281	0.0671549	GALK1	0.875061	12 months
-0.238471	6.09918	6.33765	-1.42204	0.228078	4	-0.704071	0.227128	KRTAP5.10	0.99978	0 months
-0.263885	11.6843	11.9482	-1.42177	0.228152	4	-0.7792	0.251431	AP5M1	0.99978	0 months
-0.134812	11.6875	11.8223	-1.42155	0.228212	4	-0.398115	0.128491	HSBP1	0.99978	0 months
0.0915394	7.3136	7.22207	1.42149	0.228229	4	-0.0872552	0.270334	IQCC	0.99978	0 months
-0.0928803	7.18613	7.27901	-1.42141	0.228249	4	-0.274304	0.088543	ATP6V0D2	0.875061	12 months
-0.0645815	6.0939	6.15848	-1.42139	0.228255	4	-0.190731	0.0615678	RP11.417J1.3	0.99978	0 months
0.133013	10.1491	10.0161	1.42127	0.228286	4	-0.126827	0.392854	VAMP8	0.99978	0 months
0.0935416	6.33292	6.23938	1.42117	0.228314	4	-0.0892042	0.276287	VTI1BP1	0.99978	0 months
0.192514	11.2306	11.038	1.42087	0.228396	4	-0.183669	0.568697	FDFT1	0.99978	0 months
0.278729	10.3863	10.1075	1.42081	0.228412	4	-0.265945	0.823403	STRN3	0.875061	12 months
0.156026	11.8784	11.7223	1.4205	0.228495	4	-0.148935	0.460987	CALCOCO2	0.99978	0 months
0.030048	10.4695	10.4394	1.4201	0.228602	4	-0.0286989	0.0887949	CYP4V2	0.99978	0 months
0.212538	13.4743	13.2618	1.4197	0.228712	4	-0.203114	0.628189	YIPF4	0.875061	12 months
0.0503696	8.06336	8.01299	1.41946	0.228777	4	-0.0481529	0.148892	GRM8	0.875061	12 months
-0.182299	9.97393	10.1562	-1.41838	0.229068	4	-0.539144	0.174546	CEP76	0.99978	0 months
0.046233	7.75539	7.70915	1.41779	0.229229	4	-0.0443047	0.136771	CTD.2262B20.1	0.99978	0 months
0.228917	7.37691	7.14799	1.41707	0.229423	4	-0.219596	0.67743	RPL13AP23	0.99978	0 months
0.225358	6.90707	6.68171	1.41704	0.229433	4	-0.216193	0.66691	RP11.529A4.7	0.876721	12 months
0.311698	7.77012	7.45842	1.41657	0.229559	4	-0.299223	0.92262	SLC5A1	0.99978	0 months
0.188891	7.03316	6.84427	1.41433	0.230169	4	-0.181918	0.5597	RP11.373N24.2	0.99978	0 months
-0.572108	7.37291	7.94502	-1.41357	0.230376	4	-1.69581	0.551594	ZDHHC1	0.99978	0 months
-0.0466899	12.1757	12.2224	-1.41283	0.230577	4	-0.138443	0.0450635	MR1	0.99978	0 months
0.337867	11.9248	11.587	1.41219	0.230751	4	-0.326398	1.00213	DDX23	0.99978	0 months
-0.0508968	10.8695	10.9204	-1.41154	0.230927	4	-0.151008	0.0492149	DNASE1L1	0.99978	0 months
-0.0587796	10.6515	10.7103	-1.41136	0.230976	4	-0.174411	0.056852	C1QBP	0.99978	0 months
-0.228199	10.0034	10.2316	-1.41108	0.231053	4	-0.677202	0.220804	ESPN	0.880873	12 months
0.0837903	9.73276	9.64897	1.41102	0.231069	4	-0.0810823	0.248663	HHAT	0.99978	0 months
-0.0270868	14.1536	14.1807	-1.41076	0.231142	4	-0.0803949	0.0262214	NUFIP2	0.880873	12 months
0.365486	9.36971	9.00422	1.41059	0.231187	4	-0.353895	1.08487	CPM	0.880873	12 months
0.244556	7.24811	7.00355	1.40852	0.231754	4	-0.237507	0.72662	RP11.157L3.9	0.882181	12 months
-0.00199752	7.10467	7.10667	-1.40661	0.232279	4	-0.00594034	0.0019453	HSD17B1P1	0.882452	12 months
0.0931425	8.37336	8.28022	1.40386	0.233036	4	-0.0910679	0.277353	NDUFAF2	0.882452	12 months
0.124461	10.7463	10.6218	1.40381	0.233049	4	-0.121697	0.370619	SNRNP40	0.99978	0 months
0.139576	7.5509	7.41133	1.40316	0.233227	4	-0.136604	0.415756	C9orf24	0.99978	0 months
0.188793	10.046	9.85722	1.40283	0.23332	4	-0.184862	0.562447	CACNA2D3	0.882452	12 months
0.0181651	8.20442	8.18625	1.40254	0.233398	4	-0.0177942	0.0541245	SKA1	0.882452	12 months
-0.0529997	6.34012	6.39312	-1.40176	0.233615	4	-0.157976	0.0519762	OVCH1	0.882452	12 months
0.249962	7.41528	7.16532	1.40124	0.233758	4	-0.245318	0.745242	FABP5P7	0.882452	12 months
0.0804197	10.0287	9.94823	1.39922	0.234317	4	-0.0791556	0.239995	TMEM234	0.882452	12 months
0.38256	8.24134	7.85878	1.39898	0.234383	4	-0.376678	1.1418	LRRC23	0.882452	12 months
0.492005	11.2549	10.7629	1.39881	0.234431	4	-0.484559	1.46857	TMEM9B	0.882452	12 months
0.101199	7.26169	7.16049	1.39868	0.234467	4	-0.099686	0.302084	ANKRD61	0.882452	12 months
0.203914	10.3987	10.1948	1.39857	0.234497	4	-0.200897	0.608726	PTMS	0.882452	12 months
-0.0331692	7.08555	7.11872	-1.39793	0.234675	4	-0.0990471	0.0327087	BNIP3P13	0.882452	12 months
0.458397	12.8695	12.4111	1.39693	0.234951	4	-0.452679	1.36947	SHISA5	0.882452	12 months
-0.110002	10.5829	10.6929	-1.39639	0.235102	4	-0.32872	0.108715	IRAK1	0.882452	12 months
-0.0648963	6.64495	6.70985	-1.39597	0.23522	4	-0.193969	0.0641763	KIF4B	0.882452	12 months
-0.0728748	8.03248	8.10536	-1.39573	0.235286	4	-0.217841	0.0720911	IGLC5	0.99978	0 months
-0.132779	12.5455	12.6782	-1.39534	0.235395	4	-0.396982	0.131425	AP2M1	0.882452	12 months
0.0117837	7.71876	7.70698	1.39437	0.235664	4	-0.0116798	0.0352472	SPATA24	0.99978	0 months
0.162105	7.06492	6.90281	1.39348	0.235913	4	-0.160883	0.485094	SYCE3	0.882566	12 months
0.287647	7.64251	7.35486	1.39347	0.235914	4	-0.285479	0.860773	C9orf172	0.99978	0 months
-0.0855337	8.89831	8.98385	-1.39293	0.236065	4	-0.256023	0.0849553	CEBPZOS	0.882566	12 months
0.00241475	10.6411	10.6387	1.39288	0.236078	4	-0.00239859	0.0072281	C6orf120	0.99978	0 months
0.106263	11.2427	11.1364	1.3928	0.236101	4	-0.105564	0.318091	POLRMT	0.882566	12 months
-0.233172	7.45345	7.68662	-1.39227	0.23625	4	-0.69816	0.231816	PDE2A	0.99978	0 months
0.133282	7.48152	7.34824	1.3917	0.236409	4	-0.132616	0.399179	PAPPA	0.882566	12 months
-0.39816	6.91753	7.31569	-1.39134	0.23651	4	-1.1927	0.396377	TLE6	0.99978	0 months
-0.0171915	8.55827	8.57546	-1.39055	0.23673	4	-0.051517	0.0171339	MRPL27	0.882566	12 months
0.132812	9.82171	9.6889	1.38947	0.237033	4	-0.132573	0.398197	FSD1L	0.882566	12 months
0.0740673	8.80331	8.72925	1.38936	0.237065	4	-0.0739465	0.222081	GJC2	0.882566	12 months
0.216619	7.72191	7.50529	1.38766	0.237542	4	-0.216795	0.650032	RP11.632K20.8	0.99978	0 months
0.656087	12.067	11.4109	1.38756	0.237567	4	-0.65671	1.96888	HSP90AA1	0.99978	0 months
-0.150652	13.1906	13.3413	-1.38729	0.237645	4	-0.452159	0.150855	RHOB	0.882566	12 months
-0.23606	6.86983	7.10589	-1.38609	0.237982	4	-0.708906	0.236786	AC003002.6	0.882566	12 months
0.0136733	6.42828	6.41461	1.38602	0.238003	4	-0.0137168	0.0410634	RP11.835E18.4	0.882566	12 months
0.145118	8.17062	8.02551	1.38563	0.238112	4	-0.145661	0.435896	CENPVP1	0.882566	12 months
0.00455978	9.83309	9.82853	1.38546	0.238158	4	-0.00457794	0.0136975	CMTM7	0.99978	0 months
0.0995791	7.18419	7.08462	1.38492	0.238312	4	-0.100054	0.299213	LNP1	0.99978	0 months
0.0946673	7.38124	7.28658	1.38359	0.238687	4	-0.0953015	0.284636	IRX3	0.882566	12 months
-0.138202	9.74031	9.87851	-1.3824	0.239023	4	-0.415771	0.139367	RUSC2	0.99978	0 months
0.360928	10.6232	10.2622	1.38217	0.239088	4	-0.364091	1.08595	COMMD5	0.99978	0 months
0.309667	7.24716	6.93749	1.38187	0.239172	4	-0.312514	0.931848	IGKV1D.33	0.882566	12 months
-0.106446	8.46467	8.57112	-1.38087	0.239455	4	-0.320471	0.107579	AC079325.5	0.882566	12 months
0.17322	7.65882	7.4856	1.38063	0.239523	4	-0.175125	0.521566	CTD.3088G3.4	0.99978	0 months
0.0430094	9.65744	9.61444	1.38059	0.239534	4	-0.043485	0.129504	ISCA2	0.882566	12 months
0.122443	6.95668	6.83424	1.38027	0.239625	4	-0.123854	0.36874	JPH2	0.882566	12 months
0.0614209	8.65469	8.59327	1.37978	0.239763	4	-0.0621723	0.185014	BEND3	0.882566	12 months
0.0294943	13.555	13.5255	1.3791	0.239957	4	-0.0298846	0.0888732	RBM12	0.882566	12 months
-0.173373	7.97399	8.14737	-1.37903	0.239975	4	-0.522429	0.175683	FNDC1	0.882566	12 months
0.495577	9.34683	8.85125	1.37857	0.240105	4	-0.502514	1.49367	CPM	0.99978	0 months
-0.052972	10.4736	10.5266	-1.37832	0.240177	4	-0.159677	0.0537331	RCAN1	0.99978	0 months
-0.839785	6.4149	7.25468	-1.37788	0.240302	4	-2.53196	0.852388	GLYATL2	0.882566	12 months
0.15734	12.1832	12.0259	1.37785	0.240311	4	-0.159709	0.47439	ATG7	0.882566	12 months
0.388048	7.58825	7.2002	1.3778	0.240325	4	-0.393918	1.17001	ATP5L2	0.99978	0 months
0.26599	11.6136	11.3476	1.37755	0.240396	4	-0.270111	0.802091	BST1	0.882566	12 months
0.0170034	7.80124	7.78424	1.37676	0.240622	4	-0.0172867	0.0512936	DAB1	0.99978	0 months
0.0134811	10.1968	10.1833	1.37665	0.240652	4	-0.0137078	0.04067	ATPIF1	0.882566	12 months
-0.157654	8.00814	8.1658	-1.37623	0.240772	4	-0.47571	0.160402	TLX3	0.99978	0 months
0.175853	6.753	6.57715	1.37414	0.241368	4	-0.179458	0.531164	ARX	0.882566	12 months
0.0532447	8.07824	8.02499	1.37225	0.241908	4	-0.0544845	0.160974	LRRC43	0.99978	0 months
1.16172	8.92979	7.76807	1.37223	0.241914	4	-1.18881	3.51224	LIN54	0.99978	0 months
0.0402025	13.9306	13.8904	1.37204	0.241966	4	-0.0411506	0.121556	TNPO1	0.882566	12 months
0.654942	8.79398	8.13904	1.37196	0.241989	4	-0.670465	1.98035	ILVBL	0.882566	12 months
0.0739451	7.44245	7.36851	1.37172	0.242059	4	-0.0757247	0.223615	GOLGA6L2	0.882566	12 months
-0.164799	7.97332	8.13812	-1.37143	0.242142	4	-0.498433	0.168835	TLX3	0.882566	12 months
0.100969	8.2261	8.12513	1.37137	0.242157	4	-0.103451	0.30539	KRT18P15	0.99978	0 months
0.148795	6.79236	6.64356	1.37008	0.242527	4	-0.152735	0.450325	NXPH3	0.882566	12 months
-0.0666308	9.30304	9.36967	-1.36976	0.24262	4	-0.201689	0.068427	CPOX	0.99978	0 months
0.0857779	6.31122	6.22544	1.36975	0.242623	4	-0.0880917	0.259648	ATP5HP4	0.99978	0 months
0.222321	7.31369	7.09137	1.36956	0.242677	4	-0.22838	0.673022	SEPT10P1	0.882566	12 months
0.23172	7.46921	7.23749	1.36955	0.242679	4	-0.238037	0.701477	MS4A5	0.882566	12 months
0.0929503	7.03222	6.93927	1.36955	0.242681	4	-0.0954855	0.281386	CHRM2	0.99978	0 months
-0.466075	7.68367	8.14974	-1.36952	0.242689	4	-1.41096	0.478805	CCT6B	0.99978	0 months
0.0421165	8.86153	8.81941	1.36918	0.242785	4	-0.0432878	0.127521	MS4A4E	0.882566	12 months
0.318808	11.2461	10.9273	1.36904	0.242827	4	-0.327743	0.965359	FBXO34	0.882566	12 months
0.0728545	7.10123	7.02838	1.36875	0.242908	4	-0.074927	0.220636	PAGE2	0.99978	0 months
0.019494	6.93919	6.9197	1.36835	0.243025	4	-0.0200603	0.0590483	GALR3	0.882566	12 months
-0.0163346	6.6789	6.69524	-1.36761	0.243236	4	-0.049496	0.0168268	IQCF3	0.882566	12 months
0.209555	6.35977	6.15022	1.36683	0.243461	4	-0.216114	0.635224	RP11.46I8.1	0.882573	12 months
-0.00972991	12.2815	12.2912	-1.36632	0.243607	4	-0.0295016	0.0100418	UBE2N	0.99978	0 months
-0.0592365	8.12684	8.18607	-1.36577	0.243765	4	-0.179657	0.0611838	SLIT3	0.99978	0 months
0.0755568	9.30329	9.22773	1.36573	0.243777	4	-0.0780451	0.229159	SH3BP4	0.99978	0 months
-0.295476	6.54712	6.84259	-1.3656	0.243815	4	-0.896217	0.305266	CITED1	0.99978	0 months
-0.00350861	10.1012	10.1047	-1.36409	0.24425	4	-0.01065	0.00363274	ZNF394	0.99978	0 months
0.142531	10.1116	9.96909	1.36381	0.24433	4	-0.147633	0.432694	VAMP8	0.884	12 months
0.0378593	9.64015	9.6023	1.3633	0.244479	4	-0.0392434	0.114962	DCTPP1	0.884	12 months
0.0465749	7.48377	7.4372	1.36314	0.244525	4	-0.0482888	0.141439	POU3F2	0.884	12 months
-0.0171174	7.19286	7.20998	-1.36283	0.244616	4	-0.05199	0.0177553	PRELID2P1	0.99978	0 months
0.0766148	6.8737	6.79708	1.36236	0.244752	4	-0.079524	0.232754	ARID3C	0.99978	0 months
-0.289882	6.35217	6.64205	-1.36003	0.245426	4	-0.881666	0.301901	TMEM215	0.885392	12 months
0.0197288	9.64777	9.62805	1.35988	0.245468	4	-0.0205511	0.0600086	MRS2	0.885392	12 months
-0.00157466	11.3981	11.3996	-1.35949	0.245581	4	-0.00479054	0.00164122	GPALPP1	0.885392	12 months
-0.00835042	12.7785	12.7868	-1.35941	0.245606	4	-0.0254053	0.00870443	SEL1L	0.99978	0 months
0.0660627	6.583	6.51694	1.3594	0.245608	4	-0.0688642	0.20099	CCND3P1	0.99978	0 months
0.0302771	11.1507	11.1204	1.35931	0.245635	4	-0.0315652	0.0921194	FAM45A	0.99978	0 months
-0.127823	7.23697	7.36479	-1.35915	0.24568	4	-0.388935	0.13329	ZNF877P	0.99978	0 months
0.184845	7.61289	7.42804	1.35751	0.246158	4	-0.19321	0.562901	PPM1E	0.99978	0 months
0.152625	7.44286	7.29024	1.35738	0.246196	4	-0.159561	0.464811	GCNT6	0.99978	0 months
0.0499641	6.8465	6.79654	1.35682	0.246357	4	-0.0522767	0.152205	OLIG3	0.88556	12 months
0.104329	8.18903	8.08471	1.35638	0.246485	4	-0.109227	0.317884	TTLL10	0.99978	0 months
0.292277	9.2754	8.98313	1.35624	0.246527	4	-0.306061	0.890615	CLEC4F	0.88556	12 months
-0.157107	7.19713	7.35424	-1.35348	0.247333	4	-0.479387	0.165173	RPL10P3	0.88556	12 months
-0.386937	14.0291	14.416	-1.3533	0.247384	4	-1.18078	0.406906	DBNL	0.88556	12 months
0.00695184	10.8526	10.8456	1.35289	0.247505	4	-0.00731496	0.0212186	MRPL18	0.88556	12 months
-0.0920553	9.86944	9.96149	-1.35255	0.247605	4	-0.281022	0.0969116	ZNF768	0.88556	12 months
-0.0994394	8.43318	8.53262	-1.35212	0.247729	4	-0.303628	0.104749	SFTPD	0.88556	12 months
-0.139959	6.70916	6.84912	-1.35138	0.247947	4	-0.427509	0.147591	bP.2171C21.5	0.88556	12 months
0.0942178	8.27268	8.17846	1.35119	0.248002	4	-0.0993821	0.287818	PALM	0.88556	12 months
-0.0378527	10.6625	10.7003	-1.35086	0.248099	4	-0.115652	0.0399467	UBE2A	0.88556	12 months
0.105877	11.2019	11.0961	1.3506	0.248176	4	-0.111776	0.32353	EMILIN2	0.99978	0 months
0.0465678	6.97284	6.92628	1.35024	0.24828	4	-0.0491877	0.142323	RP11.49K24.9	0.88556	12 months
0.216681	7.73638	7.51969	1.35013	0.248314	4	-0.22891	0.662272	MMP21	0.99978	0 months
0.514717	6.77347	6.25875	1.35	0.248351	4	-0.543864	1.5733	RSPH6A	0.88556	12 months
0.0700881	7.13441	7.06432	1.34936	0.248539	4	-0.0741253	0.214301	WIPF3	0.88556	12 months
-0.00842297	7.34622	7.35465	-1.34793	0.248958	4	-0.0257724	0.00892648	HMSD	0.88593	12 months
-0.17377	10.7845	10.9582	-1.34767	0.249035	4	-0.531768	0.184228	OGFOD3	0.99978	0 months
0.0793331	11.6026	11.5232	1.34745	0.249101	4	-0.0841345	0.242801	ATP5G2	0.88593	12 months
0.0990683	8.12711	8.02804	1.34675	0.249306	4	-0.10517	0.303306	FNDC1	0.99978	0 months
-0.152791	7.03267	7.18546	-1.3463	0.249438	4	-0.467889	0.162306	GFRA3	0.99978	0 months
0.223616	6.74814	6.52453	1.34581	0.249582	4	-0.23771	0.684942	RP11.371E8.4	0.88593	12 months
0.248624	7.60861	7.35999	1.3456	0.249645	4	-0.264374	0.761623	C9orf66	0.99978	0 months
0.20176	13.4771	13.2753	1.34455	0.249956	4	-0.214868	0.618387	C9orf72	0.88593	12 months
-0.18998	7.14319	7.33317	-1.34427	0.250039	4	-0.582364	0.202405	FEZF1	0.99978	0 months
0.0431149	7.20412	7.161	1.34425	0.250045	4	-0.0459359	0.132166	SOX1	0.88593	12 months
0.0398409	8.38646	8.34662	1.34381	0.250173	4	-0.0424743	0.122156	XXbac.BPG181B23.6	0.99978	0 months
0.0460791	6.81619	6.77011	1.34379	0.25018	4	-0.0491265	0.141285	CRCT1	0.99978	0 months
0.352186	7.12926	6.77708	1.34351	0.250261	4	-0.375626	1.08	GNG12	0.88593	12 months
0.0502135	6.35754	6.30732	1.34316	0.250365	4	-0.0535826	0.15401	RND3	0.88593	12 months
0.0794827	7.17414	7.09466	1.34218	0.250656	4	-0.0849361	0.243901	TRBV5.3	0.99978	0 months
0.0125588	13.0515	13.039	1.34158	0.250834	4	-0.0134321	0.0385497	EWSR1	0.99978	0 months
-0.0318859	9.15107	9.18295	-1.34095	0.251019	4	-0.0979056	0.0341338	SGMS2	0.88593	12 months
0.700805	11.2751	10.5743	1.34018	0.251249	4	-0.751052	2.15266	TRIM52	0.88593	12 months
0.0921887	12.2463	12.1542	1.33899	0.251601	4	-0.0989676	0.283345	DNAJA1	0.99978	0 months
-0.107313	10.3538	10.4611	-1.33844	0.251766	4	-0.329921	0.115296	ZC3H10	0.88593	12 months
-0.380346	5.19989	5.58024	-1.33813	0.251856	4	-1.16951	0.408819	C10orf71	0.99978	0 months
-0.546638	6.75009	7.29672	-1.33787	0.251933	4	-1.68106	0.587781	EEF1GP1	0.99978	0 months
0.0772872	9.85251	9.77522	1.33675	0.252269	4	-0.0832396	0.237814	RP11.362F19.2	0.88593	12 months
0.189001	11.6137	11.4247	1.3367	0.252283	4	-0.203571	0.581573	DST	0.88593	12 months
-0.0140399	12.5038	12.5178	-1.33654	0.252332	4	-0.0432055	0.0151258	RAP1B	0.99978	0 months
0.190068	7.41151	7.22144	1.33622	0.252425	4	-0.204861	0.584997	TNRC18P2	0.88593	12 months
-0.740943	13.024	13.7649	-1.33615	0.252448	4	-2.28058	0.798697	SLC16A3	0.88593	12 months
-0.0819358	8.07858	8.16052	-1.33609	0.252465	4	-0.252202	0.0883299	SYT6	0.88593	12 months
0.227816	6.89561	6.66779	1.33607	0.252471	4	-0.245601	0.701233	KRT7	0.88593	12 months
0.170934	6.18419	6.01326	1.33595	0.252508	4	-0.184312	0.526181	NPM1P6	0.88593	12 months
0.0768267	7.48968	7.41285	1.33588	0.252527	4	-0.082847	0.2365	TCAM1P	0.99978	0 months
-0.195175	7.95596	8.15113	-1.33539	0.252675	4	-0.60097	0.21062	ZNF804A	0.88593	12 months
-0.213154	11.7084	11.9216	-1.33431	0.252996	4	-0.656687	0.230379	IRF8	0.99978	0 months
0.121836	7.49215	7.37032	1.33423	0.253021	4	-0.131697	0.375369	CYP1A1	0.885959	12 months
0.0757644	7.96991	7.89414	1.33414	0.253047	4	-0.0819069	0.233436	FLYWCH2	0.99978	0 months
-0.115432	13.7477	13.8631	-1.33386	0.253131	4	-0.355706	0.124841	CALR	0.885959	12 months
-0.0768801	8.16818	8.24506	-1.3327	0.253477	4	-0.237046	0.0832859	RP11.462B18.3	0.99978	0 months
0.102281	8.34441	8.24213	1.33205	0.253673	4	-0.110908	0.315471	AMER2	0.99978	0 months
0.563901	7.19195	6.62805	1.33189	0.253722	4	-0.611606	1.73941	SYT10	0.99978	0 months
0.301976	7.39147	7.08949	1.33178	0.253754	4	-0.327574	0.931527	FDPSP5	0.887354	12 months
0.505769	13.6199	13.1141	1.33115	0.253942	4	-0.549138	1.56068	EFHD2	0.99978	0 months
-0.217311	7.54997	7.76728	-1.33092	0.25401	4	-0.670643	0.236022	RPL3P6	0.99978	0 months
-0.339637	7.13131	7.47095	-1.3301	0.254256	4	-1.04859	0.369317	TTBK1	0.99978	0 months
0.093435	6.66949	6.57606	1.32939	0.254471	4	-0.101705	0.288575	VENTXP5	0.888683	12 months
0.00235731	7.16767	7.16531	1.32916	0.254541	4	-0.00256682	0.00728144	WNT8A	0.99978	0 months
-0.115498	6.56757	6.68306	-1.3286	0.254708	4	-0.356861	0.125865	RP11.435I10.5	0.99978	0 months
-0.082747	8.33327	8.41602	-1.32769	0.254982	4	-0.255786	0.0902922	LMX1B	0.888683	12 months
-0.111983	9.10487	9.21685	-1.32729	0.255101	4	-0.346231	0.122264	RIN1	0.888683	12 months
-0.108698	7.16051	7.26921	-1.32715	0.255144	4	-0.336097	0.118702	KRT17P1	0.99978	0 months
0.0237503	7.1436	7.11985	1.32702	0.255184	4	-0.0259411	0.0734416	RP11.546B8.6	0.888683	12 months
-0.219763	7.59323	7.81299	-1.32677	0.255258	4	-0.679645	0.240119	CDKN2C	0.888683	12 months
0.440697	13.2832	12.8425	1.32577	0.255559	4	-0.482214	1.36361	FCGR2C	0.888755	12 months
0.132304	9.91364	9.78134	1.32534	0.25569	4	-0.144858	0.409465	SLFN12	0.99978	0 months
-0.167243	7.43575	7.603	-1.32517	0.25574	4	-0.517644	0.183157	RP11.1008M1.1	0.888755	12 months
-0.0110047	7.0326	7.0436	-1.3225	0.25655	4	-0.034108	0.0120986	RPS6P7	0.888755	12 months
0.128457	11.9694	11.8409	1.32236	0.256591	4	-0.141253	0.398166	HLA.DMA	0.888755	12 months
0.00405491	7.17707	7.17301	1.32235	0.256594	4	-0.0044589	0.0125687	OR10AH1P	0.99978	0 months
-0.0720588	9.77428	9.84634	-1.32221	0.256636	4	-0.223371	0.0792538	AASS	0.888755	12 months
-0.254705	8.19913	8.45384	-1.32191	0.256728	4	-0.78967	0.28026	SPP2	0.888755	12 months
0.0549017	9.56824	9.51333	1.3215	0.256851	4	-0.0604455	0.170249	PTRH2	0.888755	12 months
-0.514557	6.44141	6.95596	-1.32103	0.256995	4	-1.59602	0.566904	APOB	0.99978	0 months
0.0805926	6.96182	6.88122	1.3194	0.257489	4	-0.0890003	0.250186	AP1B1P1	0.889356	12 months
0.342288	12.8374	12.4952	1.31917	0.25756	4	-0.378125	1.0627	ZBTB7B	0.99978	0 months
-0.0447159	8.44873	8.49345	-1.31886	0.257652	4	-0.138851	0.0494191	UBE2F.SCLY	0.889356	12 months
0.00235443	11.9603	11.9579	1.31871	0.257699	4	-0.00260265	0.0073115	SNX30	0.889356	12 months
-0.159084	7.56271	7.72179	-1.31861	0.25773	4	-0.49405	0.175882	CENPA	0.99978	0 months
-0.170837	7.29334	7.46417	-1.31753	0.258058	4	-0.530843	0.18917	CADM3	0.99978	0 months
-0.222384	7.42919	7.65157	-1.31642	0.258395	4	-0.691409	0.246641	ACTL7B	0.99978	0 months
0.0013528	7.95138	7.95003	1.31622	0.258456	4	-0.0015008	0.00420639	AC005042.2	0.89119	12 months
0.211342	7.72842	7.51708	1.31606	0.258505	4	-0.234517	0.657201	DPRXP2	0.99978	0 months
0.116951	7.32974	7.21279	1.31602	0.258517	4	-0.129783	0.363685	RP11.80F22.7	0.99978	0 months
0.0436988	7.55038	7.50668	1.31485	0.258876	4	-0.048576	0.135974	CD1E	0.99978	0 months
-0.0912179	9.71517	9.80639	-1.31449	0.258984	4	-0.283886	0.10145	PIWIL4	0.99978	0 months
0.0790881	9.47394	9.39485	1.31421	0.259073	4	-0.0879967	0.246173	RPP25	0.891315	12 months
0.169828	7.38894	7.21911	1.31322	0.259375	4	-0.189228	0.528884	ZBED1P1	0.99978	0 months
-0.167484	11.4905	11.658	-1.31258	0.25957	4	-0.521756	0.186788	CDC37	0.99978	0 months
-0.12169	6.75047	6.87216	-1.31215	0.259702	4	-0.37918	0.1358	KRT8P26	0.99978	0 months
[truncated: 5,911 more rows]

## Sheet: NK cells
estimate	estimate1	estimate2	statistic	p.value	parameter	conf.low	conf.high	Gene	p.adj.fdr	TIMEPOINT
-0.0400663	8.67652	8.71659	-21.4702	2.78326e-05	4	-0.0452475	-0.0348851	DOC2GP	0.0830525	0 months
0.592767	8.60745	8.01469	19.1405	4.3901e-05	4	0.506782	0.678751	GAL3ST2	0.131001	12 months
-0.339519	10.1266	10.4661	-14.0121	0.000150497	4	-0.406794	-0.272245	MSC	0.206953	12 months
-0.703175	7.03563	7.73881	-12.903	0.000208063	4	-0.854483	-0.551867	ART1	0.206953	12 months
0.395363	13.2657	12.8704	11.6735	0.000307884	4	0.301329	0.489396	SND1	0.41098	0 months
-1.66545	7.72565	9.3911	-10.8249	0.000413184	4	-2.09261	-1.23828	RP11.555K12.2	0.41098	0 months
1.15482	8.192	7.03718	10.2383	0.000512998	4	0.841652	1.46799	CNGB1	0.26372	12 months
0.861369	7.9551	7.09373	10.173	0.000525876	4	0.626282	1.09646	RP11.349N19.2	0.26372	12 months
-0.138323	7.86729	8.00561	-9.87249	0.00059062	4	-0.177224	-0.0994227	GRM5	0.26372	12 months
-0.279716	8.13205	8.41177	-9.75483	0.000618647	4	-0.359329	-0.200102	MTND5P15	0.26372	12 months
-0.717886	12.9524	13.6703	-9.6296	0.000650314	4	-0.92487	-0.510902	SACM1L	0.485134	0 months
0.27071	9.76043	9.48972	9.27475	0.000751645	4	0.189672	0.351749	YBX1P4	0.280053	12 months
0.367259	7.5489	7.18164	8.9977	0.000844663	4	0.253933	0.480585	HSD17B1P1	0.280053	12 months
-0.252773	9.92408	10.1769	-8.79267	0.000922818	4	-0.332591	-0.172956	KIR3DX1	0.537989	0 months
0.0849679	9.88851	9.80355	8.04988	0.00129296	4	0.055662	0.114274	ACOT1	0.314202	12 months
0.172246	11.4447	11.2725	7.96098	0.00134874	4	0.112174	0.232318	C11orf54	0.314202	12 months
0.0801099	9.55254	9.47243	7.86502	0.00141234	4	0.0518302	0.10839	VPS37D	0.314202	12 months
-0.245516	13.7168	13.9623	-7.86071	0.00141528	4	-0.332234	-0.158799	CEP192	0.537989	0 months
1.86828	7.93709	6.06881	7.85171	0.00142145	4	1.20763	2.52892	OR4F7P	0.314202	12 months
-1.81217	6.78083	8.593	-7.77675	0.00147414	4	-2.45915	-1.16519	EQTN	0.314202	12 months
-0.136442	10.3224	10.4588	-7.59278	0.00161408	4	-0.186335	-0.0865495	HS3ST1	0.537989	0 months
0.26668	10.4106	10.1439	7.35969	0.00181578	4	0.166075	0.367285	LAIR2	0.537989	0 months
-1.0142	7.95612	8.97032	-7.32626	0.00184721	4	-1.39855	-0.629846	PCDHGA3	0.537989	0 months
0.092299	8.11455	8.02225	7.30408	0.00186843	4	0.0572141	0.127384	INSM1	0.350361	12 months
-0.225998	12.863	13.089	-7.28226	0.0018896	4	-0.312162	-0.139834	CYB5B	0.350361	12 months
0.602272	11.7009	11.0986	7.22506	0.00194653	4	0.370831	0.833712	KIAA2026	0.537989	0 months
-0.0966429	10.5892	10.6858	-7.11567	0.00206141	4	-0.134352	-0.0589341	RFC2	0.350361	12 months
0.503363	12.2875	11.7841	7.06857	0.00211344	4	0.305649	0.701078	RTKN2	0.350361	12 months
-0.243812	11.7188	11.9626	-6.99633	0.00219644	4	-0.340567	-0.147057	RALY	0.537989	0 months
-0.109433	8.71793	8.82736	-6.97233	0.0022249	4	-0.153011	-0.065856	OR7A5	0.537989	0 months
0.197758	10.6284	10.4306	6.90723	0.00230443	4	0.118267	0.27725	AC006978.6	0.361916	12 months
-0.00102407	12.6312	12.6322	-6.87602	0.00234379	4	-0.00143758	-0.000610565	ABHD14B	0.537989	0 months
0.13929	10.7667	10.6274	6.76835	0.00248611	4	0.0821521	0.196429	AMOT	0.370927	12 months
1.38886	7.95371	6.56485	6.62597	0.00269107	4	0.806894	1.97083	IL27	0.573582	0 months
-0.989841	11.0595	12.0494	-6.47103	0.0029383	4	-1.41454	-0.565142	ZNF281	0.584525	0 months
0.320163	9.63586	9.3157	6.46785	0.00294365	4	0.182727	0.457599	SHANK2	0.40229	12 months
-0.0695528	8.29964	8.3692	-6.4547	0.00296594	4	-0.0994705	-0.0396352	MSI1	0.40229	12 months
-0.314062	12.7589	13.073	-6.36784	0.00311856	4	-0.450996	-0.177127	RPN2	0.404599	12 months
0.189448	11.9227	11.7333	6.24355	0.0033541	4	0.105202	0.273694	FBXO34	0.625539	0 months
-0.0241923	7.30904	7.33323	-6.22192	0.00339729	4	-0.0349877	-0.0133968	CREB3L3	0.422396	12 months
0.673585	10.3283	9.65474	6.09082	0.00367429	4	0.366537	0.980633	TMEM178B	0.438563	12 months
0.276305	13.132	12.8557	5.91248	0.0040971	4	0.146555	0.406055	GTF3C3	0.458242	12 months
0.0671329	13.8803	13.8132	5.89321	0.00414629	4	0.0355048	0.0987609	PCNXL2	0.458242	12 months
-0.18783	7.38884	7.57667	-5.83758	0.00429238	4	-0.277165	-0.0984952	RP11.259G18.3	0.753439	0 months
0.140358	12.708	12.5676	5.75738	0.00451429	4	0.0726716	0.208044	ARL6IP1	0.481094	12 months
0.0345574	13.8769	13.8423	5.54653	0.00516845	4	0.0172589	0.0518559	TRIB2	0.856813	0 months
-0.192954	8.17955	8.37251	-5.54484	0.00517415	4	-0.289572	-0.0963372	SLC5A1	0.511736	12 months
-0.0101996	7.74742	7.75762	-5.54135	0.00518595	4	-0.0153101	-0.0050892	TBX15	0.511736	12 months
0.129501	9.54809	9.41859	5.46267	0.00546062	4	0.0636812	0.195321	MUC2	0.511736	12 months
-0.483915	10.2138	10.6977	-5.38239	0.00575944	4	-0.733538	-0.234293	EVC	0.511736	12 months
0.213502	9.88647	9.67297	5.37228	0.00579846	4	0.103162	0.323842	SLC26A4	0.511736	12 months
0.00385163	8.83453	8.83068	5.35735	0.0058567	4	0.00185553	0.00584774	TRIM72	0.511736	12 months
0.477101	12.3404	11.8633	5.31904	0.00600944	4	0.228063	0.726139	SRPR	0.511736	12 months
0.315861	7.39254	7.07668	5.27913	0.00617376	4	0.149741	0.481981	NPM1P50	0.511736	12 months
0.222306	13.2669	13.0446	5.26936	0.00621485	4	0.105172	0.339439	MOV10	0.941772	0 months
0.550368	10.8547	10.3043	5.23919	0.00634376	4	0.258707	0.842029	CTPS1	0.941772	0 months
-0.163667	7.864	8.02767	-5.20565	0.00649095	4	-0.250959	-0.0763746	FGF4	0.523487	12 months
-0.0620157	10.9154	10.9774	-5.16388	0.00668012	4	-0.0953595	-0.0286719	DUSP5	0.941772	0 months
0.0940525	12.9097	12.8157	5.10809	0.00694336	4	0.0429314	0.145174	POLB	0.941772	0 months
0.0956785	8.10658	8.0109	5.10359	0.00696518	4	0.0436276	0.147729	F2	0.54695	12 months
-0.0616129	10.7298	10.7914	-5.03327	0.00731661	4	-0.0955996	-0.0276261	PTTG1	0.559815	12 months
0.644276	10.2204	9.57609	4.96847	0.00765982	4	0.284246	1.00431	ZNF16	0.993778	0 months
0.574909	12.3146	11.7397	4.91408	0.00796309	4	0.250087	0.899731	PTPN13	0.580895	12 months
0.030052	8.63627	8.60622	4.91087	0.00798147	4	0.0130616	0.0470424	AP006285.2	0.580895	12 months
0.56006	8.33462	7.77456	4.85182	0.00832846	4	0.239566	0.880553	SLC26A10	0.591717	12 months
0.310611	7.46322	7.15261	4.80039	0.00864572	4	0.13096	0.490261	RP11.274B21.12	0.598357	12 months
-0.418971	9.73663	10.1556	-4.74707	0.00899029	4	-0.664018	-0.173925	CDK5RAP1	0.598357	12 months
0.347339	14.3284	13.981	4.74206	0.00902347	4	0.143974	0.550704	RALGDS	0.598357	12 months
0.0335514	7.89104	7.85749	4.72831	0.00911546	4	0.0138501	0.0532527	RP11.50D9.1	0.996857	0 months
0.0380616	8.09761	8.05954	4.67761	0.00946452	4	0.0154697	0.0606534	TPTE2P6	0.607375	12 months
0.493382	9.9667	9.47332	4.63344	0.00978196	4	0.197738	0.789026	TUBBP10	0.996857	0 months
0.295542	7.3545	7.05895	4.60858	0.00996628	4	0.117493	0.473592	RP11.546B8.6	0.607375	12 months
0.554397	10.605	10.0506	4.60064	0.0100261	4	0.219823	0.88897	PDCD6IPP2	0.607375	12 months
0.207793	9.52299	9.31519	4.58169	0.0101704	4	0.0818731	0.333713	PPIAL4F	0.607375	12 months
-0.125381	6.60679	6.73218	-4.55532	0.0103756	4	-0.2018	-0.0489618	RP11.12A20.7	0.607375	12 months
0.307486	8.12562	7.81813	4.5422	0.0104795	4	0.119534	0.495439	HHIP	0.996857	0 months
0.352843	8.29249	7.93965	4.53195	0.0105617	4	0.136678	0.569007	PDE1A	0.607375	12 months
-0.076251	7.80059	7.87684	-4.5317	0.0105637	4	-0.122968	-0.0295341	ADAM11	0.996857	0 months
0.115063	12.3294	12.2143	4.52241	0.0106387	4	0.0444223	0.185703	KAT6B	0.607375	12 months
-0.02677	15.0887	15.1154	-4.50766	0.0107593	4	-0.0432586	-0.0102813	PTPN4	0.996857	0 months
0.00742478	8.84068	8.83326	4.4646	0.0111208	4	0.00280746	0.0120421	TRIM72	0.996857	0 months
0.278681	9.45324	9.17456	4.46238	0.0111398	4	0.105289	0.452072	RP11.266L9.4	0.996857	0 months
0.280952	10.1698	9.88886	4.45196	0.0112297	4	0.105738	0.456167	UBE2D4	0.607375	12 months
0.0399735	11.082	11.042	4.44905	0.0112549	4	0.0150279	0.064919	PIP4K2C	0.607375	12 months
-0.0413763	12.2256	12.267	-4.44883	0.0112569	4	-0.0671986	-0.015554	VDAC1	0.607375	12 months
0.0641592	9.22625	9.16209	4.43266	0.0113985	4	0.0239724	0.104346	GPR19	0.607375	12 months
0.172873	7.35118	7.17831	4.38542	0.0118248	4	0.0634255	0.28232	EN1	0.610239	12 months
0.00109976	11.8281	11.827	4.38148	0.0118612	4	0.000402868	0.00179666	NOP9	0.610239	12 months
0.294454	12.2362	11.9417	4.37014	0.0119668	4	0.107381	0.481528	RTKN2	0.996857	0 months
0.369942	10.7481	10.3782	4.29981	0.0126475	4	0.131066	0.608819	ZNF628	0.639662	12 months
0.104331	12.6538	12.5495	4.27569	0.0128917	4	0.0365832	0.17208	P2RY8	0.996857	0 months
0.0549965	13.7884	13.7334	4.26985	0.0129517	4	0.0192353	0.0907576	CUL1	0.64413	12 months
0.102647	14.4358	14.3331	4.23963	0.0132675	4	0.0354257	0.169869	SLFN12L	0.996857	0 months
0.219565	7.3919	7.17233	4.23828	0.0132818	4	0.0757307	0.363399	PCDHA11	0.649719	12 months
0.04738	13.4499	13.4025	4.23054	0.0133643	4	0.0162851	0.0784748	MAP3K8	0.996857	0 months
-0.0400873	10.1137	10.1537	-4.16902	0.0140423	4	-0.0667843	-0.0133903	PRKRIRP7	0.654969	12 months
-0.0305876	10.0593	10.0899	-4.16333	0.0141071	4	-0.0509858	-0.0101893	ZNF625.ZNF20	0.654969	12 months
0.347213	16.6823	16.3351	4.1552	0.0142003	4	0.11521	0.579216	TRANK1	0.996857	0 months
0.242876	7.50032	7.25745	4.11152	0.0147139	4	0.0788655	0.406887	RP11.12D5.5	0.654969	12 months
0.128676	14.3134	14.1847	4.10758	0.0147613	4	0.0416997	0.215652	RP11.705C15.2	0.654969	12 months
-0.16377	11.7005	11.8643	-4.10451	0.0147983	4	-0.274551	-0.0529901	R3HCC1L	0.654969	12 months
0.33339	12.2375	11.9041	4.10312	0.0148152	4	0.107796	0.558985	PDZD4	0.996857	0 months
0.427909	11.371	10.9431	4.1017	0.0148324	4	0.138257	0.71756	TMEM256.PLSCR3	0.996857	0 months
1.09362	8.10844	7.01482	4.09809	0.0148763	4	0.352694	1.83454	RP11.119F19.4	0.654969	12 months
0.383846	8.16185	7.778	4.07357	0.0151784	4	0.122226	0.645466	RP11.173M1.5	0.996857	0 months
0.0367245	9.46711	9.43039	4.06117	0.015334	4	0.0116175	0.0618314	SLC25A18	0.654969	12 months
-0.181887	9.80342	9.98531	-4.05881	0.0153638	4	-0.306308	-0.0574666	ACRC	0.654969	12 months
0.109626	13.5936	13.484	4.05875	0.0153646	4	0.0346348	0.184618	STIP1	0.654969	12 months
0.00497747	7.2963	7.29132	4.04431	0.0155485	4	0.00156041	0.00839454	CADPS2	0.996857	0 months
-0.0419471	10.7355	10.7774	-4.03084	0.0157227	4	-0.0708404	-0.0130539	RBKS	0.996857	0 months
0.199484	8.33757	8.13809	4.02671	0.0157765	4	0.0619382	0.337029	DAP3P1	0.663058	12 months
-0.411841	8.80621	9.21805	-4.02193	0.0158391	4	-0.696146	-0.127536	SLC29A4	0.996857	0 months
-0.108291	8.78325	8.89154	-3.98927	0.0162748	4	-0.183659	-0.0329228	RP1.128M12.3	0.996857	0 months
0.123279	8.40092	8.27764	3.98635	0.0163145	4	0.0374167	0.209142	XDH	0.667667	12 months
-0.498748	12.4298	12.9286	-3.98494	0.0163337	4	-0.846243	-0.151253	TMED5	0.667667	12 months
0.274119	13.0971	12.823	3.95906	0.0166907	4	0.0818826	0.466356	C9orf91	0.996857	0 months
0.193455	12.3961	12.2026	3.91779	0.0172798	4	0.0563579	0.330551	DUSP2	0.696798	12 months
-0.124127	8.22956	8.35369	-3.89011	0.017689	4	-0.212719	-0.0355352	HNRNPMP1	0.703785	12 months
-0.523606	7.38918	7.91279	-3.8607	0.0181364	4	-0.900161	-0.147052	RP11.384B12.3	0.996857	0 months
-0.045159	10.1032	10.1484	-3.8406	0.0184501	4	-0.0778053	-0.0125127	SLC4A1AP	0.719123	12 months
-0.081047	10.1185	10.1995	-3.83388	0.0185565	4	-0.13974	-0.0223538	PMS2P9	0.719123	12 months
-0.0469649	14.8184	14.8654	-3.8115	0.0189157	4	-0.0811759	-0.0127539	HNRNPK	0.996857	0 months
0.204519	11.549	11.3444	3.80799	0.0189728	4	0.0554023	0.353636	CHCHD3	0.725832	12 months
0.313552	12.8407	12.5271	3.77625	0.0194989	4	0.0830162	0.544088	TMOD3	0.996857	0 months
0.0248659	15.1162	15.0914	3.77506	0.0195189	4	0.00657775	0.043154	CAPN2	0.726514	12 months
0.114378	12.9902	12.8758	3.7512	0.0199264	4	0.0297212	0.199034	ATP2A2	0.726514	12 months
0.0108453	12.8253	12.8144	3.74376	0.0200554	4	0.00280222	0.0188884	MEAF6	0.726514	12 months
0.135474	13.0232	12.8878	3.74052	0.0201119	4	0.0349168	0.236031	AASDHPPT	0.726514	12 months
0.109352	10.1966	10.0873	3.72606	0.0203667	4	0.0278692	0.190835	UCK2	0.726514	12 months
0.583031	15.2263	14.6433	3.71569	0.0205516	4	0.147378	1.01868	GNLY	0.996857	0 months
-0.232745	13.5207	13.7534	-3.71233	0.0206121	4	-0.406814	-0.0586753	GLUD1	0.726514	12 months
0.0650739	8.04064	7.97557	3.71145	0.0206279	4	0.0163937	0.113754	AF131216.1	0.996857	0 months
0.230762	9.76158	9.53082	3.70774	0.0206949	4	0.0579618	0.403563	RGS13	0.726514	12 months
0.03619	13.4913	13.4551	3.68926	0.0210323	4	0.00895433	0.0634257	LGALS9	0.996857	0 months
0.315064	12.1188	11.8038	3.6867	0.0210796	4	0.0777903	0.552339	PIGC	0.996857	0 months
0.0792972	8.62964	8.55035	3.6725	0.0213442	4	0.0193477	0.139247	KRT87P	0.996857	0 months
0.184007	8.75174	8.56773	3.6688	0.0214137	4	0.0447558	0.323259	OR7A5	0.728585	12 months
0.394659	10.5544	10.1597	3.64991	0.0217732	4	0.0944463	0.694871	PACSIN1	0.728585	12 months
-0.0208483	8.03838	8.05923	-3.63259	0.0221092	4	-0.036783	-0.00491362	AC009487.6	0.996857	0 months
-0.793567	11.2888	12.0824	-3.62024	0.0223524	4	-1.40217	-0.184963	ZNF131	0.996857	0 months
0.261524	12.768	12.5065	3.61918	0.0223735	4	0.0608964	0.462151	BAP1	0.728585	12 months
-0.289477	9.0184	9.30788	-3.60199	0.0227179	4	-0.512608	-0.0663455	CLDND2	0.996857	0 months
0.429171	8.29212	7.86295	3.59696	0.0228197	4	0.0979	0.760441	RP11.159H10.1	0.728585	12 months
0.141299	13.7214	13.5801	3.58743	0.0230146	4	0.0319423	0.250655	IL2RB	0.728585	12 months
0.0699807	8.27314	8.20315	3.58486	0.0230673	4	0.0157813	0.12418	CTD.3105H18.16	0.728585	12 months
-0.182787	7.87752	8.06031	-3.5834	0.0230974	4	-0.324412	-0.0411624	RPS2P1	0.728585	12 months
0.0891388	7.95117	7.86203	3.58221	0.023122	4	0.0200505	0.158227	PAX2	0.728585	12 months
0.116978	10.6638	10.5468	3.57973	0.0231733	4	0.0262496	0.207707	UBXN10	0.728585	12 months
-0.0346596	8.04046	8.07512	-3.56812	0.0234151	4	-0.0616291	-0.0076901	AC009487.6	0.728585	12 months
-0.0689248	7.71887	7.78779	-3.56695	0.0234397	4	-0.122575	-0.015275	HOXD10	0.728585	12 months
-0.00223555	7.96709	7.96932	-3.5639	0.0235038	4	-0.00397716	-0.000493953	ASZ1	0.996857	0 months
0.107668	9.65392	9.54625	3.54695	0.0238639	4	0.0233886	0.191947	RGS13	0.996857	0 months
0.103154	12.6954	12.5923	3.54681	0.023867	4	0.022405	0.183904	SPON2	0.996857	0 months
0.16219	7.36702	7.20483	3.54596	0.0238851	4	0.0351973	0.289183	RP11.373N24.2	0.734773	12 months
0.170057	12.807	12.637	3.53285	0.0241685	4	0.0364102	0.303704	FARP2	0.996857	0 months
0.345737	12.7088	12.363	3.5177	0.024501	4	0.0728539	0.61862	TOPBP1	0.996857	0 months
0.0216115	8.57416	8.55255	3.51255	0.0246152	4	0.00452899	0.0386941	RP5.908D6.1	0.996857	0 months
0.275972	9.2924	9.01643	3.50651	0.0247498	4	0.0574584	0.494486	RP11.715I4.1	0.996857	0 months
-0.344678	7.43328	7.77795	-3.49443	0.0250221	4	-0.618537	-0.0708196	WT1	0.735463	12 months
0.0623263	11.7696	11.7072	3.4939	0.0250342	4	0.0127983	0.111854	ELP5	0.735463	12 months
0.110242	7.55124	7.441	3.49118	0.025096	4	0.0225693	0.197914	RP11.12D5.5	0.996857	0 months
-0.588113	7.79995	8.38806	-3.4894	0.0251366	4	-1.05606	-0.120163	GJC1	0.996857	0 months
-1.88258	8.79214	10.6747	-3.48172	0.0253125	4	-3.38382	-0.381344	KRT18P31	0.996857	0 months
0.220468	9.64875	9.42828	3.48162	0.0253148	4	0.0446539	0.396282	NDUFA8	0.996857	0 months
-0.385986	10.7226	11.1086	-3.47299	0.0255142	4	-0.694558	-0.0774133	AAGAB	0.996857	0 months
0.223498	10.519	10.2955	3.47173	0.0255435	4	0.0447599	0.402237	C4orf50	0.735463	12 months
0.642075	8.81685	8.17477	3.4712	0.0255556	4	0.128511	1.15564	KLHL31	0.735463	12 months
0.327443	9.99953	9.67209	3.46439	0.0257146	4	0.0650226	0.589864	SLC38A7	0.735463	12 months
0.178251	13.0114	12.8331	3.46392	0.0257256	4	0.0353772	0.321125	PLCB1	0.735463	12 months
0.148458	7.28138	7.13293	3.45672	0.0258951	4	0.0292162	0.267699	C1QL4	0.735463	12 months
-0.257186	11.1585	11.4157	-3.45635	0.0259039	4	-0.46378	-0.0505914	DPH7	0.996857	0 months
-0.309742	12.1952	12.5049	-3.45179	0.0260119	4	-0.558883	-0.0606013	RAB1B	0.735463	12 months
0.597673	9.4228	8.82512	3.45162	0.0260159	4	0.116911	1.07843	SMPD2	0.996857	0 months
0.136923	8.37772	8.2408	3.44701	0.0261257	4	0.0266363	0.247209	DSC3	0.735463	12 months
0.304484	14.152	13.8475	3.41623	0.0268731	4	0.0570231	0.551945	APOL2	0.996857	0 months
0.34059	9.87544	9.53485	3.40726	0.0270956	4	0.0630563	0.618123	SNX18P3	0.996857	0 months
0.191991	11.7901	11.5981	3.40025	0.027271	4	0.0352225	0.34876	SSBP3	0.735468	12 months
-0.169469	11.1687	11.3382	-3.39247	0.0274674	4	-0.308164	-0.030773	PPP5C	0.996857	0 months
0.153183	11.3047	11.1515	3.38784	0.0275848	4	0.0276446	0.278721	ASS1P1	0.996857	0 months
-0.0753432	10.0768	10.1522	-3.37228	0.0279846	4	-0.137374	-0.0133121	PSMD7	0.735468	12 months
-0.794583	9.6146	10.4092	-3.36779	0.0281012	4	-1.44965	-0.139519	RPS2P44	0.996857	0 months
-0.112455	7.88742	7.99988	-3.36335	0.0282171	4	-0.205286	-0.0196233	SOX17	0.996857	0 months
0.0572403	7.53408	7.47684	3.36317	0.0282218	4	0.00998587	0.104495	HOXD9	0.735468	12 months
0.157592	10.5494	10.3918	3.36255	0.0282379	4	0.027469	0.287715	DUSP28	0.735468	12 months
0.0728539	8.44572	8.37286	3.35773	0.0283645	4	0.0126124	0.133095	HMGB3P32	0.735468	12 months
0.0396406	9.94578	9.90614	3.3565	0.0283969	4	0.00685051	0.0724308	KHDC1	0.735468	12 months
0.148609	7.11112	6.96251	3.35486	0.0284402	4	0.0256218	0.271596	RP11.169E6.3	0.996857	0 months
0.295743	12.19	11.8942	3.34701	0.0286485	4	0.050415	0.541071	CLSTN3	0.996857	0 months
-0.139191	8.7147	8.85389	-3.33734	0.0289072	4	-0.254988	-0.0233934	PCDHGC3	0.735468	12 months
0.2212	9.52197	9.30077	3.33625	0.0289367	4	0.037116	0.405283	TBR1	0.735468	12 months
0.202856	8.63085	8.42799	3.32083	0.0293557	4	0.0332542	0.372457	CYP24A1	0.735468	12 months
-0.975908	5.90252	6.87843	-3.31982	0.0293836	4	-1.79208	-0.159732	ARMC12	0.735468	12 months
0.189787	7.67842	7.48864	3.31698	0.0294614	4	0.0309279	0.348646	POU3F3	0.735468	12 months
0.378362	8.11104	7.73268	3.31223	0.0295927	4	0.0612033	0.69552	RP11.578O24.2	0.735468	12 months
0.159822	9.46063	9.30081	3.31186	0.0296028	4	0.025838	0.293807	RP11.775L16.1	0.735468	12 months
0.22005	11.7221	11.502	3.31066	0.029636	4	0.0355079	0.404592	ERBB2	0.996857	0 months
0.225395	11.9773	11.7519	3.30847	0.0296971	4	0.0362448	0.414545	PLD3	0.735468	12 months
0.167262	11.937	11.7698	3.30395	0.0298229	4	0.0267047	0.307819	KLHDC2	0.735468	12 months
-0.373918	12.6955	13.0694	-3.28935	0.030234	4	-0.689531	-0.0583043	RNF115	0.739495	12 months
-0.0126373	15.1032	15.1159	-3.26217	0.0310174	4	-0.0233929	-0.00188162	SASH3	0.744483	12 months
0.098205	10.0929	9.99468	3.25762	0.0311508	4	0.0145056	0.181905	MROH8	0.996857	0 months
0.53825	13.3017	12.7634	3.25686	0.0311731	4	0.0793962	0.997103	FBXW2	0.744483	12 months
0.132508	9.45105	9.31855	3.25312	0.0312834	4	0.0194162	0.2456	MAB21L2	0.744483	12 months
0.00657337	8.97663	8.97006	3.25191	0.0313191	4	0.000961101	0.0121856	C1R	0.996857	0 months
0.0252855	12.2082	12.1829	3.23352	0.0318691	4	0.00357421	0.0469969	PWP1	0.744483	12 months
-0.168315	11.2187	11.387	-3.22871	0.0320146	4	-0.313053	-0.0235771	ACTR3C	0.744483	12 months
0.714011	12.8546	12.1406	3.21752	0.0323566	4	0.097881	1.33014	HLA.V	0.996857	0 months
-0.00876069	11.1038	11.1125	-3.20705	0.0326805	4	-0.0163451	-0.00117629	IWS1	0.996857	0 months
0.159286	8.5021	8.34282	3.20691	0.0326849	4	0.0213812	0.297192	TOP3BP1	0.744483	12 months
0.536411	12.112	11.5756	3.20196	0.0328393	4	0.0712852	1.00154	USP39	0.744483	12 months
0.151351	9.58645	9.43509	3.20163	0.0328497	4	0.0200998	0.282603	FNDC5	0.744483	12 months
-0.0198273	7.85189	7.87172	-3.20076	0.0328771	4	-0.0370262	-0.00262843	RP11.522L3.11	0.996857	0 months
-0.0447044	13.4376	13.4823	-3.19875	0.0329402	4	-0.0835069	-0.0059019	TMX4	0.744483	12 months
0.177997	9.96591	9.78792	3.19577	0.0330337	4	0.0233555	0.332638	XPNPEP2	0.744483	12 months
0.0840736	7.51833	7.43426	3.18957	0.0332298	4	0.0108896	0.157258	ANKRD33	0.744483	12 months
0.465511	12.7567	12.2912	3.18027	0.0335264	4	0.0591102	0.871912	HLA.V	0.744483	12 months
0.0550956	11.9765	11.9214	3.17546	0.0336814	4	0.006923	0.103268	CDC123	0.744483	12 months
0.0615172	11.807	11.7454	3.1655	0.0340042	4	0.00756074	0.115474	ABHD16A	0.746092	12 months
0.355217	8.46013	8.10491	3.13757	0.0349296	4	0.040884	0.66955	RP1.229K20.9	0.756192	12 months
0.138021	13.5785	13.4405	3.13632	0.0349714	4	0.0158373	0.260205	CREB3L2	0.756192	12 months
-0.110169	6.57084	6.68101	-3.10931	0.035896	4	-0.208544	-0.0117939	APOA5	0.759669	12 months
0.260566	8.01567	7.7551	3.1088	0.0359137	4	0.0278562	0.493276	RP11.1166P10.1	0.759669	12 months
0.464476	8.952	8.48752	3.1051	0.0360427	4	0.0491612	0.87979	FAAHP1	0.759669	12 months
0.0315533	9.79107	9.75952	3.10201	0.0361505	4	0.00331165	0.059795	PZP	0.759669	12 months
-0.0574419	10.981	11.0384	-3.09317	0.036462	4	-0.109002	-0.00588171	ZBTB49	0.996857	0 months
0.0289909	11.4124	11.3834	3.09179	0.0365108	4	0.00295691	0.0550249	RP11.274B21.1	0.761629	12 months
-0.59289	15.0904	15.6833	-3.08837	0.0366324	4	-1.1259	-0.0598815	CFLAR	0.996857	0 months
0.234179	7.53504	7.30086	3.08484	0.036758	4	0.0234115	0.444947	KCNF1	0.761629	12 months
0.052092	13.7532	13.7011	3.08094	0.0368977	4	0.00514841	0.0990355	CUL1	0.996857	0 months
0.257203	8.2222	7.965	3.07936	0.0369544	4	0.0253013	0.489106	RP11.438N5.4	0.996857	0 months
-0.00244704	7.78217	7.78461	-3.07115	0.0372513	4	-0.00465926	-0.000234814	PVRL4	0.761629	12 months
0.112154	8.28376	8.17161	3.07078	0.0372647	4	0.01075	0.213559	EPHA7	0.761629	12 months
-0.00468172	14.5143	14.519	-3.06289	0.0375523	4	-0.0089256	-0.000437843	SP100	0.996857	0 months
0.1298	12.3548	12.225	3.06133	0.0376097	4	0.012079	0.247521	DUSP2	0.996857	0 months
-0.0419443	12.1058	12.1478	-3.05998	0.0376594	4	-0.0800022	-0.00388647	PDE12	0.996857	0 months
-0.274352	6.14601	6.42036	-3.05729	0.0377584	4	-0.523501	-0.0252018	CLCP2	0.762904	12 months
0.0813588	7.8915	7.81014	3.04791	0.0381061	4	0.00724628	0.155471	ADAM11	0.762904	12 months
-0.0304939	12.7008	12.7313	-3.03122	0.038734	4	-0.0584247	-0.00256306	SRP54	0.996857	0 months
0.0809722	11.0163	10.9354	3.03093	0.038745	4	0.00679874	0.155146	DUSP5	0.762904	12 months
-0.145917	7.46099	7.60691	-3.02743	0.0388786	4	-0.279738	-0.0120969	ADCY1	0.762904	12 months
-0.0588737	12.7429	12.8018	-3.02465	0.0389847	4	-0.112916	-0.00483122	C19orf66	0.996857	0 months
0.0021679	7.50901	7.50685	3.01639	0.0393024	4	0.000172451	0.00416334	RP13.122B23.9	0.996857	0 months
0.33532	8.05054	7.71522	3.00837	0.039614	4	0.0258505	0.64479	RP11.20J15.5	0.762904	12 months
0.670902	7.66434	6.99344	3.00735	0.0396537	4	0.0515119	1.29029	RP11.47A17.2	0.762904	12 months
0.106485	7.11938	7.01289	3.00559	0.0397226	4	0.00811823	0.204851	SOX10	0.762904	12 months
0.351044	11.8005	11.4494	3.00039	0.0399268	4	0.0262009	0.675886	KLRF1	0.762904	12 months
0.164626	10.4846	10.32	3.00006	0.0399396	4	0.0122707	0.316981	RGS1	0.762904	12 months
0.169815	8.02755	7.85774	2.99407	0.0401762	4	0.0123433	0.327286	SRMS	0.762904	12 months
-0.305016	7.11797	7.42299	-2.99244	0.0402411	4	-0.588015	-0.022016	FAM163B	0.762904	12 months
0.0365408	7.51935	7.48281	2.98857	0.040395	4	0.00259365	0.0704879	CDC20P1	0.762904	12 months
-0.634159	7.88422	8.51838	-2.98112	0.0406937	4	-1.22478	-0.0435396	PTGIS	0.996857	0 months
0.120245	11.1168	10.9965	2.97123	0.041094	4	0.00788305	0.232606	CA13	0.771223	12 months
0.119923	5.76614	5.64621	2.97087	0.041109	4	0.00784812	0.231999	ENOX1	0.996857	0 months
-0.264552	8.67962	8.94417	-2.95536	0.0417463	4	-0.513088	-0.0160159	ANK2	0.778568	12 months
0.280862	10.1568	9.87596	2.95515	0.041755	4	0.0169844	0.544739	CHST10	0.996857	0 months
0.242018	8.6787	8.43668	2.94299	0.0422633	4	0.0136956	0.47034	SLC10A4	0.996857	0 months
-0.598539	9.48398	10.0825	-2.93926	0.0424206	4	-1.16392	-0.0331541	TIMM10	0.996857	0 months
-0.218502	8.61284	8.83134	-2.92879	0.0428657	4	-0.425638	-0.0113654	PSMG1	0.790452	12 months
0.0366619	11.8529	11.8163	2.92767	0.0429133	4	0.00189378	0.07143	FAM160B1	0.790452	12 months
0.179564	13.6211	13.4415	2.92713	0.0429365	4	0.00924383	0.349884	SLFN13	0.996857	0 months
0.493679	13.0573	12.5636	2.91513	0.0434544	4	0.0234869	0.963872	PDIA6	0.793941	12 months
0.244276	13.1813	12.937	2.91467	0.0434743	4	0.0115849	0.476968	RAB37	0.996857	0 months
-0.309128	12.7688	13.0779	-2.91099	0.0436348	4	-0.603967	-0.014288	ADNP2	0.793941	12 months
0.134455	8.63314	8.49869	2.89982	0.0441261	4	0.00572033	0.263189	INGX	0.996857	0 months
-0.0693889	10.6105	10.6799	-2.89771	0.0442196	4	-0.135874	-0.00290373	SNTA1	0.795225	12 months
-0.00303845	7.51422	7.51725	-2.89249	0.0444516	4	-0.00595499	-0.000121901	CIDEA	0.996857	0 months
0.194299	8.38203	8.18773	2.88088	0.0449731	4	0.00704383	0.381553	AC007248.7	0.996857	0 months
0.27555	12.2778	12.0023	2.87727	0.0451368	4	0.00965608	0.541445	SRPR	0.996857	0 months
0.0207812	13.2154	13.1946	2.86516	0.0456909	4	0.00064347	0.0409189	HNRNPLL	0.795225	12 months
0.23731	10.4011	10.1638	2.86244	0.0458167	4	0.00712915	0.46749	FAM131B	0.996857	0 months
-0.33852	7.28541	7.62393	-2.86183	0.0458448	4	-0.666941	-0.0100999	GGT6	0.996857	0 months
0.101035	12.7942	12.6932	2.85403	0.0462073	4	0.00274651	0.199323	SKAP1	0.795225	12 months
0.0101592	9.81689	9.80674	2.8532	0.0462458	4	0.000273314	0.0200452	ACTA2	0.795225	12 months
0.457311	12.1269	11.6696	2.85237	0.0462847	4	0.0121731	0.902449	NCAM1	0.795225	12 months
-0.00496452	9.93999	9.94495	-2.85232	0.0462871	4	-0.00979698	-0.000132062	C12orf65	0.795225	12 months
-0.0116794	7.9346	7.94628	-2.84678	0.0465469	4	-0.0230702	-0.00028858	SVEP1	0.795225	12 months
-0.114104	9.24281	9.35692	-2.84564	0.046601	4	-0.225434	-0.00277446	DLK1	0.795225	12 months
-0.167469	12.5627	12.7302	-2.84259	0.0467449	4	-0.33104	-0.0038968	FAM117A	0.795225	12 months
0.00474036	15.8033	15.7986	2.83979	0.0468776	4	0.000105739	0.00937498	AKNA	0.996857	0 months
-0.197745	9.30212	9.49986	-2.82586	0.0475442	4	-0.392032	-0.0034581	BARX1	0.996857	0 months
0.106432	13.1636	13.0572	2.81305	0.0481671	4	0.00138504	0.211479	STK39	0.996857	0 months
-0.343445	6.71982	7.06326	-2.81273	0.0481831	4	-0.682459	-0.00443009	SIX2	0.795225	12 months
0.0627262	14.5124	14.4497	2.81173	0.048232	4	0.000787159	0.124665	SHPRH	0.795225	12 months
-0.37632	12.4939	12.8702	-2.80821	0.048405	4	-0.748383	-0.00425694	ADIPOR2	0.795225	12 months
0.28956	10.3558	10.0662	2.80081	0.0487712	4	0.00251913	0.576601	KIF19	0.795225	12 months
-0.00682097	8.97526	8.98208	-2.79657	0.0489828	4	-0.0135929	-4.90749e-05	C1R	0.795225	12 months
-0.0183375	9.02983	9.04817	-2.78809	0.0494081	4	-0.0365983	-7.6612e-05	ZNF296	0.795225	12 months
0.132487	13.219	13.0865	2.78697	0.0494649	4	0.000500311	0.264474	EIF4G3	0.996857	0 months
-0.609518	8.4811	9.09062	-2.78572	0.0495283	4	-1.21701	-0.00202857	TSNAXIP1	0.996857	0 months
1.02869	6.00547	4.97677	2.7829	0.0496708	4	0.00238785	2.055	RP11.214K3.25	0.795225	12 months
-0.435944	6.80677	7.24271	-2.78135	0.0497498	4	-0.871119	-0.000768609	RP11.5P18.1	0.795225	12 months
-0.0382419	8.55202	8.59026	-2.77251	0.0502015	4	-0.0765381	5.421e-05	SYT12	0.996857	0 months
-0.0789821	9.4149	9.49388	-2.77204	0.0502259	4	-0.15809	0.000125498	TMEFF2	0.996857	0 months
-0.183209	12.7093	12.8925	-2.77196	0.0502303	4	-0.366715	0.000296709	KANSL3	0.795225	12 months
0.145138	12.7756	12.6305	2.77079	0.0502901	4	-0.000296063	0.290572	SKAP1	0.996857	0 months
-0.128923	12.7043	12.8332	-2.76925	0.0503695	4	-0.25818	0.000334759	UBE3B	0.996857	0 months
-0.0876469	7.51741	7.60506	-2.76863	0.0504016	4	-0.175541	0.000247327	C2CD4A	0.795225	12 months
0.525213	9.66439	9.13918	2.768	0.0504341	4	-0.00160201	1.05203	TBC1D7	0.996857	0 months
-0.129183	11.6	11.7292	-2.76404	0.0506393	4	-0.258945	0.00057976	MED16	0.795225	12 months
-0.333845	9.6258	9.95964	-2.76102	0.0507965	4	-0.669555	0.00186527	GFPT2	0.996857	0 months
0.0893409	7.46942	7.38008	2.75975	0.0508627	4	-0.000540521	0.179222	MARCH4	0.996857	0 months
-0.167424	9.23247	9.3999	-2.75557	0.0510814	4	-0.336116	0.00126839	RP11.22B23.1	0.795225	12 months
1.76468	12.5756	10.8109	2.75544	0.051088	4	-0.0134506	3.54281	PHF2	0.795225	12 months
-0.9296	9.3093	10.2389	-2.75507	0.0511077	4	-1.86641	0.00721289	ZNF16	0.795225	12 months
0.189491	9.69926	9.50977	2.74641	0.0515645	4	-0.00207244	0.381054	SLC2A10	0.795225	12 months
0.0708943	8.56477	8.49388	2.74579	0.0515973	4	-0.000791506	0.14258	PLK2	0.996857	0 months
0.503436	12.6199	12.1165	2.74471	0.0516544	4	-0.00582011	1.01269	GOSR2	0.996857	0 months
0.173948	9.59033	9.41638	2.74387	0.0516993	4	-0.00206513	0.349962	POLR3K	0.996857	0 months
0.485116	14.9658	14.4807	2.74179	0.0518098	4	-0.00613101	0.976363	MACF1	0.795225	12 months
-0.0404918	7.00757	7.04806	-2.74079	0.0518634	4	-0.0815103	0.000526773	SLC25A31	0.795225	12 months
-0.151875	8.30522	8.45709	-2.73846	0.0519878	4	-0.305857	0.00210655	LBX1	0.996857	0 months
[truncated: 5,657 more rows]

## Sheet: T cells
estimate	estimate1	estimate2	statistic	p.value	parameter	conf.low	conf.high	Gene	p.adj.fdr	TIMEPOINT
[truncated: 6,964 more rows]

[truncated: 1 more sheets: other myeloid]
